# Supplementary material for: Transcriptomic Profiles Reveal the Interactions of Cd/Zn in Dwarf Polish Wheat (Triticum polonicum L.) Roots
Source: Front Physiol. 2017 Mar 23;8:168. doi: 10.3389/fphys.2017.00168 (PMC5362637; doi:10.3389/fphys.2017.00168)
Supplement: Supplementary file 1 [file DataSheet1.XLS]

## Sheet: Sheet1
STable 1 The list of qPCR primers
Unigene ID	Unique type	Regulated type	Forward primer	Reverse primer
comp258135_c1	Cd-induced	down	CAACAATGGAGATGGGTAG	TTCTTGGTGAGGAAGGAG
comp258197_c0	Cd-induced	up	ATGGATGACGAAGACGAT	TTATTGCTTGTGCGACTG
comp253080_c0	Zn-induced	down	AGACAGAGCATCCATCAC	GTTCCAGAGGCAACAATATC
comp216883_c1	Zn-induced	up	TCTCATACGCAGGAATACC	ACAACCTATAACGCTAGTCA
comp266662_c0	Cd+Zn-induced	down	ACTATCCGCTTCCTCATC	CTATTGAACATGGTGCTGAT
comp252726_c0	Cd+Zn-induced	up	TCAGCATCAACACTCCTT	AGACCTCAACTTCATCCAA
comp265027_c0	Zn repressed Cd-induced	down	CGAGAATGGAGTGACAAG	GAGAATGAGAACCTCTGAAG
comp264448_c0	Zn repressed Cd-induced	up	CCACGAGTCCTTCAACAA	GACGGAGAAGAAGAAGATGA
comp247340_c0	Cd repressed Zn-induced	down	CCATACCAGCATCATCAATT	CAGGACTTCATACCACAGA
comp247836_c0	Cd repressed Zn-induced	up	GCTGAGAAGGTTCGGTAT	TGTAGGATGGTCTGATATGG
comp239075_c0	Cd and Zn repressed each other		CAGCGACTTGAGGTTGAG	GCACATCAGCAGGACTTG
comp197833_c0	Cd and Zn repressed each other		ACCTATTGGAGCAGTTCAT	CACGAATGGAGACAACCT
