# Supplementary material for: Transcriptomic Profiles Reveal the Interactions of Cd/Zn in Dwarf Polish Wheat (Triticum polonicum L.) Roots
Source: Front Physiol. 2017 Mar 23;8:168. doi: 10.3389/fphys.2017.00168 (PMC5362637; doi:10.3389/fphys.2017.00168)
Supplement: Supplementary file 2 [file DataSheet2.XLS]

## Sheet: Sheet6
Gene number	Cd_readcount	CK_readcount	log2.Fold_change.	p.value	q.value.Storey.et.al..2003.	Signature	Cd_readcount	Zn_readcount	log2.Fold_change.	p.value	q.value.Storey.et.al..2003.	Signature	Zn+Cd_readcount	CK_readcount	log2.Fold_change.	p.value	q.value.Storey.et.al..2003.	Signature	Zn+Cd_readcount	Cd_readcount	log2.Fold_change.	p.value	q.value.Storey.et.al..2003.	Signature	Zn+Cd_readcount	Zn_readcount	log2.Fold_change.	p.value	q.value.Storey.et.al..2003.	Signature	Zn_readcount	CK_readcount	log2.Fold_change.	p.value	q.value.Storey.et.al..2003.	Signature	Gene Length	NR ID	NR Score	NR Evalue	NR Description	NT ID	NT Score	NT Evalue	NT Description	KO ID	KO Name	KO Description	Http Link
comp262854_c0	0	869.433	-13.18	1.0549e-84	4.1919e-81	TRUE	0	0	0.70145	0.96608	0.99618	FALSE	0	920.69	-10.847	1.7121e-131	6.2849e-128	TRUE	0	0	NA	NA	NA	NA	0	0	NA	NA	NA	NA	0	895.137	-13.564	6.3613e-80	1.6079e-76	TRUE	845	--	--	--	--	--	--	--	--	--	--	--	--
comp271347_c0	488.483	182.118	1.4234	1.0312e-30	8.2966e-28	TRUE	549.256	0	13.049	2.8277e-52	2.7826e-49	TRUE	0	192.854	-11.236	2.852e-27	9.5767e-25	TRUE	0	484.695	-12.534	2.8814e-53	2.3416e-50	TRUE	0	0	0.073196	0.98305	0.99427	FALSE	0	187.502	-11.309	1.3427e-26	8.5475e-24	TRUE	2846	--	--	--	--	--	--	--	--	--	--	--	--
comp259225_c0	0	181.111	-11.916	1.2188e-23	6.7036e-21	TRUE	0	0	-0.29855	0.93363	0.99618	FALSE	0	191.788	-8.5834	1.0498e-38	5.4697e-36	TRUE	0	0	NA	NA	NA	NA	0	0	NA	NA	NA	NA	0	186.465	-11.301	1.7074e-26	1.079e-23	TRUE	485	--	--	--	--	--	--	--	--	--	--	--	--
comp155874_c0	21.6485	174.528	-3.0111	3.3262e-32	2.9304e-29	TRUE	24.3419	0	8.5534	6.8145e-06	0.00038306	TRUE	0	184.817	-8.53	1.4299e-37	7.2625e-35	TRUE	0	21.4807	-5.425	1.7701e-06	8.8156e-05	TRUE	0	0	NA	NA	NA	NA	0	179.687	-11.247	8.294e-26	5.0553e-23	TRUE	1114	--	--	--	--	--	--	--	--	--	--	--	--
comp179879_c0	0	168.348	-8.3953	3.5856e-36	3.9002e-33	TRUE	0	0	NA	NA	NA	NA	0	178.273	-8.4779	1.6949e-36	8.2703e-34	TRUE	NA	NA	NA	NA	NA	NA	0	0	NA	NA	NA	NA	0	173.325	-11.195	3.7163e-25	2.1876e-22	TRUE	735	--	--	--	--	--	--	--	--	--	--	--	--
comp223659_c0	0	164.435	-8.3614	1.6985e-35	1.8045e-32	TRUE	0	0	NA	NA	NA	NA	0	174.129	-8.444	8.1978e-36	3.8715e-33	TRUE	NA	NA	NA	NA	NA	NA	0	0	NA	NA	NA	NA	0	169.297	-11.162	9.685e-25	5.549e-22	TRUE	582	--	--	--	--	--	--	--	--	--	--	--	--
comp260004_c0	0	144.577	-8.1757	5.2295e-32	4.5053e-29	TRUE	0	0	NA	NA	NA	NA	0	153.101	-8.2583	2.8067e-32	1.1594e-29	TRUE	NA	NA	NA	NA	NA	NA	0	0	NA	NA	NA	NA	0	148.852	-10.976	1.3933e-22	6.9018e-20	TRUE	1242	--	--	--	--	--	--	--	--	--	--	--	--
comp248315_c0	0	741.53	-10.534	5.2234e-115	3.3901e-111	TRUE	NA	NA	NA	NA	NA	NA	0	785.246	-10.617	1.5682e-116	4.9665e-113	TRUE	NA	NA	NA	NA	NA	NA	NA	NA	NA	NA	NA	NA	0	763.452	-10.576	9.7948e-116	4.209e-112	TRUE	640	--	--	--	--	--	--	--	--	--	--	--	--
comp262081_c0	4.02938	87.4712	-4.4402	1.1347e-21	5.4283e-19	TRUE	4.53068	0	6.1277	0.037893	0.50168	FALSE	0	92.6279	-7.5334	2.0171e-21	4.9969e-19	TRUE	0	3.99813	NA	NA	NA	NA	0	0	NA	NA	NA	NA	0	90.0571	-10.251	8.0586e-16	2.5416e-13	TRUE	2071	--	--	--	--	--	--	--	--	--	--	--	--
comp252700_c0	157.379	77.928	1.014	9.2154e-07	0.00010241	TRUE	176.959	0	11.415	1.8315e-23	6.4394e-21	TRUE	0	82.5221	-7.3667	1.773e-19	3.8048e-17	TRUE	0	156.159	-8.2869	2.9433e-33	1.2386e-30	TRUE	0	0	NA	NA	NA	NA	0	80.2318	-10.084	1.3976e-14	3.9383e-12	TRUE	2334	--	--	--	--	--	--	--	--	--	--	--	--
comp184996_c0	7.30723	348.214	-5.5745	9.2336e-86	3.7455e-82	TRUE	8.21633	0	4.0385	0.01076	0.20338	FALSE	0	368.743	-9.5265	5.2978e-65	6.2005e-62	TRUE	0	7.25057	-3.8581	0.0098179	0.15653	FALSE	NA	NA	NA	NA	NA	NA	0	358.508	-9.4859	1.279e-64	2.5562e-61	TRUE	799	--	--	--	--	--	--	--	--	--	--	--	--
comp268743_c1	0	44.6716	-6.4813	3.0898e-12	7.4454e-10	TRUE	0	0	NA	NA	NA	NA	0	47.3052	-6.5639	2.8241e-12	3.498e-10	TRUE	NA	NA	NA	NA	NA	NA	0	0	NA	NA	NA	NA	0	45.9922	-9.2815	7.1489e-10	1.169e-07	TRUE	6637	--	--	--	--	--	--	--	--	--	--	--	--
comp214680_c0	0	38.9327	-6.2829	6.4174e-11	1.3043e-08	TRUE	0	0	NA	NA	NA	NA	0	41.228	-9.0097	3.9845e-09	3.3019e-07	TRUE	0	0	NA	NA	NA	NA	0	0	0.073196	0.98305	0.99427	FALSE	0	40.0837	-9.0831	5.6451e-09	8.0858e-07	TRUE	772	--	--	--	--	--	--	--	--	--	--	--	--
comp268878_c0	0	36.7591	-8.6157	6.8137e-09	1.0716e-06	TRUE	0	0	0.70145	0.96608	0.99618	FALSE	0	38.9262	-7.9268	1.3628e-09	1.2161e-07	TRUE	0	0	0.81397	0.88312	0.99397	FALSE	0	0	1.0732	0.85036	0.99427	FALSE	0	37.8458	-9.0002	1.2606e-08	1.7238e-06	TRUE	4381	--	--	--	--	--	--	--	--	--	--	--	--
comp272425_c0	6.5126	213.83	-5.0371	1.1862e-52	2.3097e-49	TRUE	7.32284	0	3.8724	0.018035	0.29763	FALSE	0	226.437	-8.823	3.3047e-44	2.154e-41	TRUE	0	6.4621	-3.692	0.016405	0.23041	FALSE	NA	NA	NA	NA	NA	NA	0	220.152	-8.7824	5.587e-44	6.5328e-41	TRUE	1267	--	--	--	--	--	--	--	--	--	--	--	--
comp253600_c0	0	212.199	-8.7293	1.6384e-43	2.295e-40	TRUE	NA	NA	NA	NA	NA	NA	0	224.709	-8.8119	6.1441e-44	3.938e-41	TRUE	NA	NA	NA	NA	NA	NA	NA	NA	NA	NA	NA	NA	0	218.473	-8.7713	1.0341e-43	1.193e-40	TRUE	728	--	--	--	--	--	--	--	--	--	--	--	--
comp272647_c0	192.081	91.5417	1.0692	1.3331e-08	2.0231e-06	TRUE	215.978	0	10.118	3.9159e-34	2.257e-31	TRUE	0	96.9385	-10.243	1.0738e-16	1.9186e-14	TRUE	0	190.592	-11.187	1.8953e-27	6.2737e-25	TRUE	0	0	-1.5118	0.79591	0.99427	FALSE	0	94.248	-8.7316	6.991e-20	2.9597e-17	TRUE	2252	--	--	--	--	--	--	--	--	--	--	--	--
comp272358_c0	0	85.672	-9.8365	3.1368e-16	1.0422e-13	TRUE	0	0	-0.88351	0.81085	0.99618	FALSE	0	90.7227	-7.5034	4.6534e-21	1.1184e-18	TRUE	0	0	NA	NA	NA	NA	0	0	NA	NA	NA	NA	0	88.2048	-8.636	6.7298e-19	2.6112e-16	TRUE	633	--	--	--	--	--	--	--	--	--	--	--	--
comp216268_c0	1.03077	27.9592	-4.7615	4.2739e-08	5.9397e-06	TRUE	1.15901	0	4.1609	0.33238	0.99618	FALSE	0	29.6075	-5.8879	2.6402e-08	1.9348e-06	TRUE	0	1.02278	NA	NA	NA	NA	0	0	NA	NA	NA	NA	0	28.7858	-8.6054	3.7485e-07	3.9167e-05	TRUE	1623	--	--	--	--	--	--	--	--	--	--	--	--
comp190542_c0	0	25.6414	-5.6804	9.9816e-08	1.3123e-05	TRUE	0	0	NA	NA	NA	NA	0	27.1531	-5.763	9.9745e-08	6.7154e-06	TRUE	NA	NA	NA	NA	NA	NA	0	0	NA	NA	NA	NA	0	26.3995	-8.4806	9.5721e-07	9.2537e-05	TRUE	708	--	--	--	--	--	--	--	--	--	--	--	--
comp90169_c0	0	23.9077	-4.9076	3.5887e-07	4.2999e-05	TRUE	0	0	3.7889	0.41283	0.99618	FALSE	0	25.3172	-5.662	2.7276e-07	1.6996e-05	TRUE	0	0	NA	NA	NA	NA	0	0	NA	NA	NA	NA	0	24.6145	-8.3796	1.9578e-06	0.0001773	TRUE	664	--	--	--	--	--	--	--	--	--	--	--	--
comp253554_c0	0	47.2354	-6.5618	8.1532e-13	2.0697e-10	TRUE	0	0	NA	NA	NA	NA	0	50.0201	-6.6444	7.3568e-13	9.6526e-11	TRUE	NA	NA	NA	NA	NA	NA	0	0	NA	NA	NA	NA	0	48.6318	-8.362	2.1742e-11	4.3055e-09	TRUE	1199	--	--	--	--	--	--	--	--	--	--	--	--
comp224777_c0	472.471	948.89	-1.006	6.8888e-42	9.1869e-39	TRUE	531.252	2.89889	7.5178	7.4328e-107	2.181e-103	TRUE	0	1004.83	-10.032	4.3992e-162	2.0301e-158	TRUE	0	468.808	-8.9009	5.871e-90	1.1561e-86	TRUE	0	3.42651	-1.8253	0.24875	0.99427	FALSE	3.30659	976.942	-8.2068	5.7149e-201	4.4651e-197	TRUE	351	--	--	--	--	--	--	--	--	--	--	--	--
comp138853_c0	0	39.9417	-8.1506	5.7451e-10	1.0523e-07	TRUE	0	0	0.28642	0.98296	0.99618	FALSE	0	42.2964	-9.0466	2.7286e-09	2.3147e-07	TRUE	0	0	-0.77099	0.90683	0.99397	FALSE	0	0	-0.9268	0.89014	0.99427	FALSE	0	41.1225	-8.12	4.584e-10	7.7096e-08	TRUE	566	--	--	--	--	--	--	--	--	--	--	--	--
comp270933_c0	2.48322	198.493	-6.3207	3.3699e-49	5.6564e-46	TRUE	2.79216	0	2.1074	0.32973	0.99618	FALSE	31.0341	210.195	-2.7598	1.1502e-31	4.6442e-29	TRUE	31.7118	2.46397	3.686	5.6297e-08	3.6423e-06	TRUE	31.2623	0	5.3512	3.835e-09	5.0746e-07	TRUE	0	204.361	-8.1112	6.2931e-44	7.3087e-41	TRUE	796	--	--	--	--	--	--	--	--	--	--	--	--
comp242278_c0	0	19.5656	-6.121	3.4502e-06	0.00034048	TRUE	0	0	2.2864	0.72539	0.99618	FALSE	0	20.7191	-5.3729	3.5564e-06	0.00017962	TRUE	0	0	NA	NA	NA	NA	0	0	NA	NA	NA	NA	0	20.1441	-8.0904	1.2501e-05	0.0009597	TRUE	2998	--	--	--	--	--	--	--	--	--	--	--	--
comp222553_c0	0	265.833	-12.47	8.1864e-31	6.6413e-28	TRUE	0	0	-4.1059	0.29936	0.99618	FALSE	1.19977	281.505	-7.8743	5.5844e-60	5.934e-57	TRUE	1.22597	0	4.7209	0.25418	0.99397	FALSE	1.2086	1.07222	0.17273	0.89424	0.99427	FALSE	1.03469	273.692	-8.0472	1.3963e-58	2.4742e-55	TRUE	781	--	--	--	--	--	--	--	--	--	--	--	--
comp189331_c0	0	83.3618	-9.2121	4.0488e-17	1.4204e-14	TRUE	0	0	-1.0355	0.73646	0.99618	FALSE	0	88.2763	-7.464	1.3685e-20	3.1666e-18	TRUE	0	0	NA	NA	NA	NA	0	0	NA	NA	NA	NA	0	85.8263	-7.8596	7.7218e-20	3.2372e-17	TRUE	1872	--	--	--	--	--	--	--	--	--	--	--	--
comp248394_c0	0	49.2614	-6.6224	2.8718e-13	7.6806e-11	TRUE	0	0	NA	NA	NA	NA	0	52.1656	-6.705	2.5648e-13	3.4898e-11	TRUE	NA	NA	NA	NA	NA	NA	0	0	NA	NA	NA	NA	0	50.7178	-7.8376	2.2918e-12	5.0829e-10	TRUE	2375	--	--	--	--	--	--	--	--	--	--	--	--
comp223978_c0	0	15.8609	-4.9874	3.2643e-05	0.0025773	TRUE	0	0	NA	NA	NA	NA	0	16.796	-5.07	3.3837e-05	0.0013581	TRUE	NA	NA	NA	NA	NA	NA	0	0	NA	NA	NA	NA	0	16.3298	-7.7876	6.615e-05	0.0042458	TRUE	687	--	--	--	--	--	--	--	--	--	--	--	--
comp198640_c0	82.1107	30.9114	1.4094	2.7889e-06	0.0002815	TRUE	92.3262	0	9.4767	9.3416e-17	2.0737e-14	TRUE	0	32.7337	-6.0327	4.9764e-09	4.0718e-07	TRUE	0	81.4741	-7.3483	1.4347e-19	3.031e-17	TRUE	0	0	NA	NA	NA	NA	0	31.8252	-7.7502	2.4192e-08	3.136e-06	TRUE	326	--	--	--	--	--	--	--	--	--	--	--	--
comp243866_c0	2.95175	98.8933	-5.0662	2.6929e-25	1.6233e-22	TRUE	3.31898	0	NA	NA	NA	NA	0	104.723	-7.7104	1.0827e-23	2.9942e-21	TRUE	0	2.92887	NA	NA	NA	NA	NA	NA	NA	NA	NA	NA	0	101.817	-7.6698	1.3283e-23	7.1349e-21	TRUE	1141	--	--	--	--	--	--	--	--	--	--	--	--
comp217142_c0	0	42.6624	-6.4149	8.8624e-12	1.9811e-09	TRUE	0	0	NA	NA	NA	NA	0	45.1775	-6.4975	8.1819e-12	9.6038e-10	TRUE	NA	NA	NA	NA	NA	NA	0	0	NA	NA	NA	NA	0	43.9236	-7.6301	4.4567e-11	8.4926e-09	TRUE	482	--	--	--	--	--	--	--	--	--	--	--	--
comp246649_c0	2.01469	94.3695	-5.5497	1.6846e-24	9.7331e-22	TRUE	2.26534	0	NA	NA	NA	NA	0	99.9329	-7.6429	8.4474e-23	2.2404e-20	TRUE	0	1.99907	NA	NA	NA	NA	NA	NA	NA	NA	NA	NA	0	97.1594	-7.6023	1.0232e-22	5.1276e-20	TRUE	1280	--	--	--	--	--	--	--	--	--	--	--	--
comp240982_c0	0	41.0415	-6.359	2.087e-11	4.4653e-09	TRUE	0	0	NA	NA	NA	NA	0	43.4611	-6.4417	1.9422e-11	2.1844e-09	TRUE	NA	NA	NA	NA	NA	NA	0	0	NA	NA	NA	NA	0	42.2549	-7.5742	9.3788e-11	1.7278e-08	TRUE	1749	--	--	--	--	--	--	--	--	--	--	--	--
comp262242_c0	0	93.1973	-10.958	5.7571e-15	1.7272e-12	TRUE	0	0	-3.1059	0.4971	0.99618	FALSE	0	98.6916	-9.269	3.2962e-19	6.9593e-17	TRUE	0	0	1.814	0.78844	0.99397	FALSE	0	0	-1.7342	0.66048	0.99427	FALSE	0	95.9525	-7.535	1.4372e-22	7.0987e-20	TRUE	3185	--	--	--	--	--	--	--	--	--	--	--	--
comp180633_c0	0	65.8639	-8.4571	4.954e-15	1.4955e-12	TRUE	0	0	-0.62047	0.79705	0.99618	FALSE	0	69.7468	-9.7682	3.2648e-13	4.4089e-11	TRUE	0	0	-1.186	0.84368	0.99397	FALSE	0	0	-2.2487	0.65611	0.99427	FALSE	0	67.811	-7.5197	1.9882e-16	6.4723e-14	TRUE	437	--	--	--	--	--	--	--	--	--	--	--	--
comp219755_c0	1.63986	87.5794	-5.7389	7.2e-23	3.7584e-20	TRUE	1.84388	0	NA	NA	NA	NA	0	92.7425	-7.5352	1.9184e-21	4.7596e-19	TRUE	0	1.62715	NA	NA	NA	NA	NA	NA	NA	NA	NA	NA	0	90.1686	-7.4946	2.2795e-21	1.0366e-18	TRUE	510	--	--	--	--	--	--	--	--	--	--	--	--
comp267153_c0	0	25.1227	-8.0666	7.9736e-07	8.9688e-05	TRUE	0	0	-0.29855	0.90624	0.99618	FALSE	0	26.6038	-5.7336	1.3462e-07	8.8785e-06	TRUE	0	0	NA	NA	NA	NA	0	0	NA	NA	NA	NA	0	25.8655	-7.4511	3.5407e-07	3.7223e-05	TRUE	4043	--	--	--	--	--	--	--	--	--	--	--	--
comp274737_c0	0	72.959	-7.0198	1.5481e-18	5.9451e-16	TRUE	0	0	0.70145	0.91703	0.99618	FALSE	0	77.2602	-7.9158	1.3249e-17	2.5e-15	TRUE	0	0	-0.77099	0.81493	0.99397	FALSE	0	0	-0.51177	0.89588	0.99427	FALSE	0	75.1159	-7.4042	3.5205e-18	1.3041e-15	TRUE	652	--	--	--	--	--	--	--	--	--	--	--	--
comp216654_c0	0	35.0792	-7.5483	2.3153e-09	3.8963e-07	TRUE	0	0	0.11649	0.94973	0.99618	FALSE	0	37.1473	-6.2152	4.9223e-10	4.6601e-08	TRUE	0	0	NA	NA	NA	NA	0	0	NA	NA	NA	NA	0	36.1163	-7.3478	1.5348e-09	2.396e-07	TRUE	1278	--	--	--	--	--	--	--	--	--	--	--	--
comp257784_c0	0	93.0242	-7.5395	2.2051e-22	1.1181e-19	TRUE	0	0	NA	NA	NA	NA	0	98.5083	-7.6222	1.5623e-22	4.0831e-20	TRUE	NA	NA	NA	NA	NA	NA	0	0	NA	NA	NA	NA	0	95.7743	-7.3397	7.5843e-23	3.8342e-20	TRUE	805	--	--	--	--	--	--	--	--	--	--	--	--
comp243934_c0	0	34.7898	-6.1206	6.0178e-10	1.0991e-07	TRUE	0	0	NA	NA	NA	NA	0	36.8408	-6.2032	5.7715e-10	5.407e-08	TRUE	NA	NA	NA	NA	NA	NA	0	0	NA	NA	NA	NA	0	35.8183	-7.3358	1.7622e-09	2.719e-07	TRUE	2615	--	--	--	--	--	--	--	--	--	--	--	--
comp199051_c0	0	1048.25	-10.202	3.3816e-170	3.8731e-166	TRUE	1.00096	5.96107	-2.5742	0.022015	0.34264	FALSE	0	1110.04	-12.761	1.2537e-113	3.7499e-110	TRUE	0	0	-2.434	0.46953	0.99397	FALSE	0	7.04601	-5.4504	0.0065893	0.19899	FALSE	6.79942	1079.24	-7.3104	8.7197e-240	7.8883e-236	TRUE	1133	--	--	--	--	--	--	--	--	--	--	--	--
comp226921_c0	0	335.348	-10.22	1.3655e-55	2.9542e-52	TRUE	0	1.94383	-2.6205	0.18768	0.99618	FALSE	0	355.118	-9.4722	4.1157e-63	4.7482e-60	TRUE	0	0	NA	NA	NA	NA	0	2.29761	NA	NA	NA	NA	2.2172	345.262	-7.2828	3.3244e-78	8.1632e-75	TRUE	764	--	--	--	--	--	--	--	--	--	--	--	--
comp259448_c0	0	71.7034	-7.164	4.39e-18	1.6437e-15	TRUE	NA	NA	NA	NA	NA	NA	0	75.9306	-7.2466	3.4869e-18	6.9186e-16	TRUE	NA	NA	NA	NA	NA	NA	NA	NA	NA	NA	NA	NA	0	73.8232	-7.206	3.9619e-18	1.4614e-15	TRUE	1107	--	--	--	--	--	--	--	--	--	--	--	--
comp198947_c0	0	116.517	-8.9582	5.1254e-24	2.8676e-21	TRUE	0	0	-1.436	0.55147	0.99618	FALSE	0	123.387	-7.947	4.3329e-27	1.4341e-24	TRUE	0	0	NA	NA	NA	NA	0	0	NA	NA	NA	NA	0	119.962	-7.2052	1.8541e-28	1.2646e-25	TRUE	582	--	--	--	--	--	--	--	--	--	--	--	--
comp215891_c0	5.85197	1605.23	-8.0996	0	0	TRUE	6.58002	9.96664	-0.59902	0.16104	0.99618	FALSE	1.11979	1699.86	-10.568	8.6627e-252	7.364e-248	TRUE	1.14424	5.80659	-2.3433	0.069929	0.65304	FALSE	1.12802	11.7806	-3.3845	0.0019903	0.075475	FALSE	11.3683	1652.69	-7.1836	0	0	TRUE	660	--	--	--	--	--	--	--	--	--	--	--	--
comp233145_c0	156.817	69.293	1.1783	2.3565e-08	3.4294e-06	TRUE	176.327	0	8.4621	4.7657e-34	2.7273e-31	TRUE	0	73.3781	-9.8414	1.0707e-13	1.5103e-11	TRUE	0	155.601	-10.895	9.4639e-24	2.5864e-21	TRUE	0	0	NA	NA	NA	NA	0	71.3416	-7.1567	1.2644e-17	4.5465e-15	TRUE	1303	--	--	--	--	--	--	--	--	--	--	--	--
comp212971_c0	1.63986	69.2323	-5.3998	2.3215e-18	8.8282e-16	TRUE	1.84388	0	NA	NA	NA	NA	0	73.3138	-7.196	1.1539e-17	2.1977e-15	TRUE	0	1.62715	NA	NA	NA	NA	NA	NA	NA	NA	NA	NA	0	71.279	-7.1554	1.302e-17	4.6722e-15	TRUE	426	--	--	--	--	--	--	--	--	--	--	--	--
comp246179_c0	0	68.8849	-7.1061	1.6944e-17	6.0869e-15	TRUE	NA	NA	NA	NA	NA	NA	0	72.946	-7.1888	1.3661e-17	2.5717e-15	TRUE	NA	NA	NA	NA	NA	NA	NA	NA	NA	NA	NA	NA	0	70.9214	-7.1481	1.5401e-17	5.5034e-15	TRUE	638	--	--	--	--	--	--	--	--	--	--	--	--
comp225252_c0	0	30.3325	-9.3385	4.8636e-07	5.6978e-05	TRUE	0	0	-1.8835	0.7204	0.99618	FALSE	0	32.1208	-7.6496	2.5339e-08	1.8687e-06	TRUE	0	0	1.814	0.78844	0.99397	FALSE	0	0	-0.51177	0.92627	0.99427	FALSE	0	31.2293	-7.138	1.529e-08	2.0557e-06	TRUE	635	--	--	--	--	--	--	--	--	--	--	--	--
comp190345_c0	0	210.764	-9.5502	4.6687e-39	5.6461e-36	TRUE	0	1.36068	-2.1059	0.31738	0.99618	FALSE	0	223.189	-8.8021	1.0614e-43	6.723e-41	TRUE	0	0	NA	NA	NA	NA	0	1.60833	NA	NA	NA	NA	1.55204	216.995	-7.1273	2.4252e-50	3.4738e-47	TRUE	638	--	--	--	--	--	--	--	--	--	--	--	--
comp283114_c0	0	40.1154	-6.3261	3.4137e-11	7.1315e-09	TRUE	0	0	NA	NA	NA	NA	0	42.4803	-9.0529	2.5571e-09	2.1795e-07	TRUE	0	0	NA	NA	NA	NA	0	0	-1.9268	0.71991	0.99427	FALSE	0	41.3013	-7.1263	7.5366e-11	1.4005e-08	TRUE	836	--	--	--	--	--	--	--	--	--	--	--	--
comp181106_c0	0	30.0431	-6.0027	8.4619e-09	1.3181e-06	TRUE	0	0	1.4384	0.77257	0.99618	FALSE	1.51971	31.8143	-4.3878	3.0227e-08	2.1962e-06	TRUE	1.55289	0	1.74	0.42121	0.99397	FALSE	1.53089	0	2.7362	0.28745	0.99427	FALSE	0	30.9313	-7.1242	1.7632e-08	2.353e-06	TRUE	1251	BAK00791.1	1012	3.32369e-134	predicted protein [Hordeum vulgare subsp. vulgare]	AK369590.1	579	0	Hordeum vulgare subsp. vulgare mRNA for predicted protein, complete cds, clone: NIASHv2094B10	--	--	--	--
comp305179_c0	0	19.913	-5.3156	2.8251e-06	0.00028471	TRUE	0	0	NA	NA	NA	NA	0	21.0869	-6.0424	2.6863e-06	0.0001392	TRUE	0	0	NA	NA	NA	NA	0	0	1.0732	0.78962	0.99427	FALSE	0	20.5017	-7.1158	4.4778e-06	0.00037618	TRUE	949	--	--	--	--	--	--	--	--	--	--	--	--
comp248334_c0	0	39.335	-9.7135	2.3567e-08	3.4294e-06	TRUE	0	0	-2.2985	0.64948	0.99618	FALSE	0	41.654	-6.7026	6.2619e-11	6.6147e-09	TRUE	0	0	3.1359	0.56328	0.99397	FALSE	0	0	0.39512	0.88987	0.99427	FALSE	0	40.4979	-7.0979	1.105e-10	2.0162e-08	TRUE	1859	--	--	--	--	--	--	--	--	--	--	--	--
comp258737_c0	0	64.6835	-7.0153	1.2952e-16	4.4011e-14	TRUE	NA	NA	NA	NA	NA	NA	0	68.4969	-7.098	1.0677e-16	1.9098e-14	TRUE	NA	NA	NA	NA	NA	NA	NA	NA	NA	NA	NA	NA	0	66.5958	-7.0574	1.1896e-16	3.9551e-14	TRUE	319	--	--	--	--	--	--	--	--	--	--	--	--
comp235596_c0	0	18.9868	-5.2469	4.9103e-06	0.00047213	TRUE	0	0	NA	NA	NA	NA	0	20.1061	-5.3296	5.0368e-06	0.000246	TRUE	NA	NA	NA	NA	NA	NA	0	0	NA	NA	NA	NA	0	19.5481	-7.0471	7.1336e-06	0.00057539	TRUE	984	BAJ94097.1	991	9.15462e-132	predicted protein [Hordeum vulgare subsp. vulgare]	--	--	--	--	--	--	--	--
comp208389_c0	0	18.871	-5.2381	5.2629e-06	0.00050182	TRUE	0	0	NA	NA	NA	NA	0	19.9835	-5.3207	5.4007e-06	0.00026211	TRUE	NA	NA	NA	NA	NA	NA	0	0	NA	NA	NA	NA	0	19.4289	-7.0383	7.5638e-06	0.00060838	TRUE	792	--	--	--	--	--	--	--	--	--	--	--	--
comp252558_c1	0	37.3368	-9.6382	4.53e-08	6.2732e-06	TRUE	0	0	-2.2985	0.64948	0.99618	FALSE	0	39.538	-6.3052	1.4329e-10	1.4428e-08	TRUE	0	0	NA	NA	NA	NA	0	0	NA	NA	NA	NA	0	38.4406	-7.0227	2.9648e-10	5.1012e-08	TRUE	1121	--	--	--	--	--	--	--	--	--	--	--	--
comp222598_c0	0	18.6395	-5.2203	6.0471e-06	0.00056633	TRUE	0	0	NA	NA	NA	NA	0	19.7383	-5.3029	6.2105e-06	0.00029695	TRUE	NA	NA	NA	NA	NA	NA	0	0	NA	NA	NA	NA	0	19.1905	-7.0205	8.5056e-06	0.00067862	TRUE	642	--	--	--	--	--	--	--	--	--	--	--	--
comp276472_c0	3.32377	64.4277	-4.2768	4.0423e-16	1.3228e-13	TRUE	3.73728	0	3.0426	0.13769	0.99618	FALSE	3.51933	68.226	-4.2769	7.8531e-16	1.3103e-13	TRUE	3.59618	3.298	0.12487	0.88061	0.99397	FALSE	3.54521	0	2.7253	0.10619	0.99427	FALSE	0	66.3324	-7.0024	1.2148e-16	4.0309e-14	TRUE	988	--	--	--	--	--	--	--	--	--	--	--	--
comp199228_c0	2.57693	61.6127	-4.5795	6.6057e-16	2.1294e-13	TRUE	2.89753	0	NA	NA	NA	NA	0	65.245	-7.0278	4.8779e-16	8.2758e-14	TRUE	0	2.55695	NA	NA	NA	NA	NA	NA	NA	NA	NA	NA	0	63.4342	-6.9872	5.3886e-16	1.7121e-13	TRUE	579	--	--	--	--	--	--	--	--	--	--	--	--
comp218801_c0	0	17.9454	-5.1655	9.183e-06	0.00082729	TRUE	0	0	NA	NA	NA	NA	0	19.0033	-7.8923	2.229e-05	0.00093728	TRUE	0	0	NA	NA	NA	NA	0	0	-0.9268	0.89014	0.99427	FALSE	0	18.4759	-6.9657	1.2115e-05	0.00093293	TRUE	458	--	--	--	--	--	--	--	--	--	--	--	--
comp132230_c0	0	17.6554	-8.5577	5.5797e-05	0.0040965	TRUE	0	0	-1.2985	0.80986	0.99618	FALSE	0	18.6962	-5.2247	1.1276e-05	0.00050871	TRUE	0	0	NA	NA	NA	NA	0	0	NA	NA	NA	NA	0	18.1773	-6.9422	1.4056e-05	0.0010615	TRUE	797	--	--	--	--	--	--	--	--	--	--	--	--
comp237568_c0	0	34.5889	-7.943	5.6363e-09	8.9879e-07	TRUE	0	0	-0.71358	0.80494	0.99618	FALSE	0	36.6281	-6.1949	6.4463e-10	5.9975e-08	TRUE	0	0	NA	NA	NA	NA	0	0	NA	NA	NA	NA	0	35.6115	-6.9124	1.1725e-09	1.8591e-07	TRUE	917	--	--	--	--	--	--	--	--	--	--	--	--
comp247635_c0	0	59.3337	-8.7215	2.5283e-13	6.79e-11	TRUE	0	0	-1.5209	0.62429	0.99618	FALSE	0	62.8316	-9.6176	2.8532e-12	3.5313e-10	TRUE	0	0	-0.77099	0.90683	0.99397	FALSE	0	0	-2.7342	0.55328	0.99427	FALSE	0	61.0878	-6.8836	1.5267e-15	4.661e-13	TRUE	2655	--	--	--	--	--	--	--	--	--	--	--	--
comp215629_c0	0	90.3869	-7.498	7.2966e-22	3.5341e-19	TRUE	0	0	NA	NA	NA	NA	0	95.7156	-8.6399	5.0396e-20	1.1227e-17	TRUE	0	0	NA	NA	NA	NA	0	0	-1.8013	0.57114	0.99427	FALSE	0	93.059	-6.8388	6.5345e-23	3.3428e-20	TRUE	811	--	--	--	--	--	--	--	--	--	--	--	--
comp269338_c0	0	82.0634	-9.7744	9.758e-16	3.1045e-13	TRUE	0	0	-2.6205	0.44687	0.99618	FALSE	0	86.9014	-7.4413	2.5159e-20	5.6832e-18	TRUE	0	0	NA	NA	NA	NA	0	0	NA	NA	NA	NA	0	84.4895	-6.8369	5.9684e-21	2.6304e-18	TRUE	4682	--	--	--	--	--	--	--	--	--	--	--	--
comp278713_c0	0	95.2112	-7.6668	1.218e-22	6.2903e-20	TRUE	0	0	-0.56158	0.70448	0.99618	FALSE	0	100.824	-6.9779	5.4403e-24	1.515e-21	TRUE	0	0	0.81397	0.74236	0.99397	FALSE	0	0	-0.18984	0.96068	0.99427	FALSE	0	98.0259	-6.7883	4.1632e-24	2.2936e-21	TRUE	1849	--	--	--	--	--	--	--	--	--	--	--	--
comp216398_c0	1.4056	360.228	-8.0016	1.8728e-78	6.63e-75	TRUE	1.58047	2.98053	-0.91522	0.33957	0.99618	FALSE	0	381.465	-10.635	2.0063e-57	2.051e-54	TRUE	0	1.3947	-2.508	0.35499	0.99397	FALSE	0	3.52301	-3.8654	0.074753	0.99427	FALSE	3.39971	370.877	-6.7694	1.7981e-86	4.9058e-83	TRUE	736	--	--	--	--	--	--	--	--	--	--	--	--
comp239732_c0	0	153.457	-10.092	7.5369e-27	5.0084e-24	TRUE	0	1.29588	-3.0355	0.25488	0.99618	FALSE	0	162.504	-8.3443	7.1591e-34	3.1421e-31	TRUE	0	0	NA	NA	NA	NA	0	1.53174	NA	NA	NA	NA	1.47813	157.994	-6.7399	6.3716e-38	6.2942e-35	TRUE	2197	--	--	--	--	--	--	--	--	--	--	--	--
comp272213_c0	0	73.458	-10.615	1.0125e-12	2.5535e-10	TRUE	0	0	-3.6205	0.39459	0.99618	FALSE	0	77.7886	-7.2815	1.4982e-18	3.0477e-16	TRUE	0	0	NA	NA	NA	NA	0	0	NA	NA	NA	NA	0	75.6297	-6.6771	4.6684e-19	1.8447e-16	TRUE	509	--	--	--	--	--	--	--	--	--	--	--	--
comp182256_c0	5.48183	49.2556	-3.1676	1.3742e-10	2.7e-08	TRUE	6.16383	0	3.6238	0.035466	0.47986	FALSE	0	52.1594	-6.7049	2.5725e-13	3.4974e-11	TRUE	0	5.43932	-3.4434	0.032183	0.37824	FALSE	NA	NA	NA	NA	NA	NA	0	50.7118	-6.6642	2.7471e-13	6.7843e-11	TRUE	646	--	--	--	--	--	--	--	--	--	--	--	--
comp239484_c0	0	49.2035	-6.6207	2.9583e-13	7.9013e-11	TRUE	NA	NA	NA	NA	NA	NA	0	52.1043	-6.7033	2.6429e-13	3.5901e-11	TRUE	NA	NA	NA	NA	NA	NA	NA	NA	NA	NA	NA	NA	0	50.6582	-6.6627	2.8219e-13	6.959e-11	TRUE	541	--	--	--	--	--	--	--	--	--	--	--	--
comp248257_c0	1.92098	28.3609	-3.884	1.472e-07	1.8893e-05	TRUE	2.15997	0	3.059	0.25751	0.99618	FALSE	0	30.0329	-6.9676	3.4931e-08	2.5232e-06	TRUE	0	1.90609	-2.9586	0.23692	0.99397	FALSE	0	0	-0.34184	0.9469	0.99427	FALSE	0	29.1994	-6.626	2.8769e-08	3.663e-06	TRUE	1328	--	--	--	--	--	--	--	--	--	--	--	--
comp236521_c0	0	49.3772	-10.041	1.0061e-09	1.7907e-07	TRUE	0	0	-3.1059	0.4971	0.99618	FALSE	0	52.2882	-6.7084	2.4155e-13	3.2922e-11	TRUE	0	0	NA	NA	NA	NA	0	0	NA	NA	NA	NA	0	50.837	-6.6186	2.4306e-13	6.0637e-11	TRUE	1081	--	--	--	--	--	--	--	--	--	--	--	--
comp226771_c0	0	55.9085	-10.221	1.4279e-10	2.797e-08	TRUE	0	0	-3.2985	0.45889	0.99618	FALSE	0	59.2046	-6.8876	8.5263e-15	1.3178e-12	TRUE	0	0	NA	NA	NA	NA	0	0	NA	NA	NA	NA	0	57.5614	-6.6052	6.4815e-15	1.8915e-12	TRUE	633	--	--	--	--	--	--	--	--	--	--	--	--
comp275969_c0	0	27.9001	-7.2179	6.7862e-08	9.144e-06	TRUE	0	0	-0.29855	0.86771	0.99618	FALSE	0	29.545	-4.944	4.3112e-08	3.0621e-06	TRUE	0	0	2.3989	0.43462	0.99397	FALSE	0	0	1.6582	0.52926	0.99427	FALSE	0	28.725	-6.6024	3.6642e-08	4.5474e-06	TRUE	362	--	--	--	--	--	--	--	--	--	--	--	--
comp189238_c0	1.59301	46.6913	-4.8733	1.1974e-12	2.9964e-10	TRUE	1.7912	0	NA	NA	NA	NA	0	49.4439	-6.6277	9.7768e-13	1.2735e-10	TRUE	0	1.58066	NA	NA	NA	NA	NA	NA	NA	NA	NA	NA	0	48.0716	-6.5871	1.0369e-12	2.4182e-10	TRUE	501	--	--	--	--	--	--	--	--	--	--	--	--
comp257040_c0	0	33.9215	-9.4998	1.4167e-07	1.8232e-05	TRUE	0	0	-2.6205	0.59067	0.99618	FALSE	3.03942	35.9213	-3.563	4.154e-08	2.9635e-06	TRUE	3.10579	0	6.0619	0.065223	0.62222	FALSE	3.06178	0	2.9992	0.11607	0.99427	FALSE	0	34.9243	-6.5624	1.2278e-09	1.9362e-07	TRUE	2217	--	--	--	--	--	--	--	--	--	--	--	--
comp273654_c0	0	72.1937	-9.5895	2.3373e-14	6.7722e-12	TRUE	0	0	-2.758	0.41539	0.99618	FALSE	0	76.4498	-7.2564	2.7526e-18	5.5022e-16	TRUE	0	0	NA	NA	NA	NA	0	0	NA	NA	NA	NA	0	74.328	-6.5146	7.1029e-19	2.7497e-16	TRUE	623	--	--	--	--	--	--	--	--	--	--	--	--
comp242220_c0	0	148.363	-8.0437	3.1882e-33	2.9844e-30	TRUE	0	1.49027	-1.2371	0.42669	0.99618	FALSE	0	157.11	-8.2956	5.838e-33	2.4945e-30	TRUE	0	0	NA	NA	NA	NA	0	1.7615	NA	NA	NA	NA	1.69986	152.749	-6.4896	4.2204e-37	3.964e-34	TRUE	1381	--	--	--	--	--	--	--	--	--	--	--	--
comp199375_c0	0	348.205	-10.052	4.3943e-59	1.0969e-55	TRUE	0	3.49889	-3.2461	0.055573	0.64556	FALSE	0	368.733	-11.171	4.1056e-51	3.4358e-48	TRUE	0	0	-0.99338	0.82247	0.99397	FALSE	0	4.1357	-4.6817	0.041589	0.80348	FALSE	3.99096	358.499	-6.4891	1.1639e-84	3.0779e-81	TRUE	1237	--	--	--	--	--	--	--	--	--	--	--	--
comp229605_c0	0	25.4122	-5.6674	1.1384e-07	1.4856e-05	TRUE	0	0	NA	NA	NA	NA	0	26.9103	-5.7501	1.1387e-07	7.5997e-06	TRUE	NA	NA	NA	NA	NA	NA	0	0	NA	NA	NA	NA	0	26.1635	-6.4676	1.371e-07	1.5555e-05	TRUE	685	--	--	--	--	--	--	--	--	--	--	--	--
comp221546_c0	0	42.8939	-5.5905	5.636e-12	1.2971e-09	TRUE	1.00096	0	NA	NA	NA	NA	0	45.4227	-6.5053	7.2348e-12	8.5731e-10	TRUE	0	0	NA	NA	NA	NA	NA	NA	NA	NA	NA	NA	0	44.162	-6.4647	7.5957e-12	1.5883e-09	TRUE	475	--	--	--	--	--	--	--	--	--	--	--	--
comp220730_c0	0	42.6624	-6.4149	8.8624e-12	1.9811e-09	TRUE	NA	NA	NA	NA	NA	NA	0	45.1775	-6.4975	8.1819e-12	9.6038e-10	TRUE	NA	NA	NA	NA	NA	NA	NA	NA	NA	NA	NA	NA	0	43.9236	-6.4569	8.5848e-12	1.7843e-09	TRUE	666	--	--	--	--	--	--	--	--	--	--	--	--
comp228498_c0	0	42.616	-6.0217	6.9893e-12	1.5916e-09	TRUE	0	0	NA	NA	NA	NA	0	45.1284	-6.496	8.3858e-12	9.8218e-10	TRUE	0	0	NA	NA	NA	NA	NA	NA	NA	NA	NA	NA	0	43.8759	-6.4554	8.7977e-12	1.8241e-09	TRUE	1335	--	--	--	--	--	--	--	--	--	--	--	--
comp213625_c0	0	98.7017	-8.4557	9.3745e-22	4.5068e-19	TRUE	0	1.03671	-1.7136	0.43072	0.99618	FALSE	0	104.521	-7.7076	1.1806e-23	3.2595e-21	TRUE	0	0	NA	NA	NA	NA	0	1.22539	NA	NA	NA	NA	1.18251	101.62	-6.4252	2.6933e-25	1.6074e-22	TRUE	653	--	--	--	--	--	--	--	--	--	--	--	--
comp248855_c0	0	18.4658	-5.2068	6.7121e-06	0.00062173	TRUE	0	0	NA	NA	NA	NA	0	19.5544	-5.2894	6.8977e-06	0.00032661	TRUE	NA	NA	NA	NA	NA	NA	0	0	NA	NA	NA	NA	0	19.0117	-6.422	6.9511e-06	0.00056199	TRUE	1338	--	--	--	--	--	--	--	--	--	--	--	--
comp185069_c0	0	67.4957	-9.4924	1.1042e-13	3.0408e-11	TRUE	0	0	-2.758	0.41539	0.99618	FALSE	0	71.4748	-7.1594	2.6888e-17	4.9746e-15	TRUE	0	0	NA	NA	NA	NA	0	0	NA	NA	NA	NA	0	69.4911	-6.4175	8.3412e-18	3.0311e-15	TRUE	757	--	--	--	--	--	--	--	--	--	--	--	--
comp230892_c0	1.21818	40.6358	-5.0599	2.7272e-11	5.7467e-09	TRUE	1.36974	0	NA	NA	NA	NA	0	43.0314	-6.4273	2.4137e-11	2.6867e-09	TRUE	0	1.20874	NA	NA	NA	NA	NA	NA	NA	NA	NA	NA	0	41.8371	-6.3867	2.5191e-11	4.9147e-09	TRUE	984	--	--	--	--	--	--	--	--	--	--	--	--
comp216045_c0	0	117.768	-10.296	2.1552e-20	9.5155e-18	TRUE	0	1.29588	-3.6205	0.22861	0.99618	FALSE	0	124.711	-7.9624	2.5125e-27	8.472e-25	TRUE	0	0	NA	NA	NA	NA	0	1.53174	NA	NA	NA	NA	1.47813	121.249	-6.3581	6.3197e-30	4.6224e-27	TRUE	307	--	--	--	--	--	--	--	--	--	--	--	--
comp255225_c0	0	39.8045	-6.3149	4.0285e-11	8.3443e-09	TRUE	NA	NA	NA	NA	NA	NA	0	42.1511	-6.3975	3.7717e-11	4.094e-09	TRUE	NA	NA	NA	NA	NA	NA	NA	NA	NA	NA	NA	NA	0	40.9813	-6.3569	3.9279e-11	7.51e-09	TRUE	501	--	--	--	--	--	--	--	--	--	--	--	--
comp223071_c0	0	39.1527	-6.7067	8.316e-11	1.6675e-08	TRUE	0	0	NA	NA	NA	NA	0	41.4609	-6.3737	5.3585e-11	5.7127e-09	TRUE	0	0	NA	NA	NA	NA	NA	NA	NA	NA	NA	NA	0	40.3102	-6.3331	5.5709e-11	1.05e-08	TRUE	1256	--	--	--	--	--	--	--	--	--	--	--	--
comp231300_c0	0	63.6092	-9.4069	4.0777e-13	1.0643e-10	TRUE	0	0	-2.758	0.41539	0.99618	FALSE	0	67.3592	-7.0738	1.8138e-16	3.179e-14	TRUE	0	0	NA	NA	NA	NA	0	0	NA	NA	NA	NA	0	65.4897	-6.3319	6.5418e-17	2.231e-14	TRUE	873	--	--	--	--	--	--	--	--	--	--	--	--
comp227780_c0	0	34.674	-7.9465	5.432e-09	8.6976e-07	TRUE	0	0	-1.2985	0.67687	0.99618	FALSE	0	36.7182	-8.8426	2.0282e-08	1.5124e-06	TRUE	0	0	-0.77099	0.90683	0.99397	FALSE	0	0	-2.5118	0.60124	0.99427	FALSE	0	35.6991	-6.331	6.8844e-10	1.1291e-07	TRUE	812	--	--	--	--	--	--	--	--	--	--	--	--
comp276614_c0	0	28.8269	-7.6801	7.2501e-08	9.6952e-06	TRUE	0	0	-1.0355	0.73646	0.99618	FALSE	0	30.5264	-8.5761	2.0673e-07	1.3151e-05	TRUE	0	0	-0.77099	0.90683	0.99397	FALSE	0	0	-2.2487	0.65611	0.99427	FALSE	0	29.6791	-6.3276	1.8563e-08	2.4658e-06	TRUE	447	--	--	--	--	--	--	--	--	--	--	--	--
comp255762_c0	0	57.3638	-9.2578	3.4837e-12	8.3227e-10	TRUE	0	0	-2.6205	0.44687	0.99618	FALSE	0	60.7456	-7.9839	4.3466e-14	6.3648e-12	TRUE	0	0	1.3989	0.784	0.99397	FALSE	0	0	-1.6638	0.61088	0.99427	FALSE	0	59.0597	-6.3203	2.0945e-15	6.3051e-13	TRUE	1868	--	--	--	--	--	--	--	--	--	--	--	--
comp214812_c0	0	38.7591	-5.5222	5.9084e-11	1.2059e-08	TRUE	0	0	NA	NA	NA	NA	0	41.0441	-6.3591	6.6274e-11	6.978e-09	TRUE	0	0	NA	NA	NA	NA	NA	NA	NA	NA	NA	NA	0	39.9049	-6.3185	6.8832e-11	1.286e-08	TRUE	454	--	--	--	--	--	--	--	--	--	--	--	--
comp263702_c0	0	22.4142	-4.6534	1.0261e-06	0.00011293	TRUE	1.00149	0	1.9501	0.58606	0.99618	FALSE	0	23.7356	-5.569	6.544e-07	3.8282e-05	TRUE	0	0	NA	NA	NA	NA	0	0	NA	NA	NA	NA	0	23.0769	-6.2865	6.9472e-07	6.9144e-05	TRUE	1036	--	--	--	--	--	--	--	--	--	--	--	--
comp184625_c0	0	37.4526	-5.3948	1.2901e-10	2.5424e-08	TRUE	1.00096	0	NA	NA	NA	NA	0	39.6606	-6.3096	1.3454e-10	1.3624e-08	TRUE	0	0	NA	NA	NA	NA	NA	NA	NA	NA	NA	NA	0	38.5598	-6.269	1.3927e-10	2.5066e-08	TRUE	858	--	--	--	--	--	--	--	--	--	--	--	--
comp110294_c0	10.8699	36.9901	-1.7668	5.9236e-05	0.0043148	TRUE	12.2223	0	4.6114	0.001113	0.033393	FALSE	0	39.1708	-6.2917	1.7305e-10	1.7255e-08	TRUE	0	10.7857	-4.431	0.0010393	0.025032	FALSE	NA	NA	NA	NA	NA	NA	0	38.0836	-6.2511	1.7891e-10	3.167e-08	TRUE	304	--	--	--	--	--	--	--	--	--	--	--	--
comp248277_c0	0	36.8164	-5.618	1.7425e-10	3.3893e-08	TRUE	0	0	NA	NA	NA	NA	0	38.9869	-6.2849	1.9022e-10	1.8837e-08	TRUE	0	0	NA	NA	NA	NA	NA	NA	NA	NA	NA	NA	0	37.9048	-6.2443	1.9658e-10	3.469e-08	TRUE	1312	--	--	--	--	--	--	--	--	--	--	--	--
comp279847_c0	0	21.6496	-6.267	1.097e-06	0.00011999	TRUE	0	0	0.28642	0.97591	0.99618	FALSE	0	22.9259	-4.7036	1.7475e-06	9.3924e-05	TRUE	0	0	1.6884	0.54876	0.99397	FALSE	0	0	1.5326	0.56788	0.99427	FALSE	0	22.2896	-6.2364	1.0575e-06	0.00010109	TRUE	468	--	--	--	--	--	--	--	--	--	--	--	--
comp240291_c0	4.45059	93.8913	-4.3989	4.6805e-23	2.5174e-20	TRUE	5.00429	1.1663	2.1012	0.1931	0.99618	FALSE	0	99.4266	-7.6356	1.0509e-22	2.7643e-20	TRUE	0	4.41608	NA	NA	NA	NA	0	1.37857	NA	NA	NA	NA	1.33032	96.6671	-6.1832	2.689e-24	1.5105e-21	TRUE	916	--	--	--	--	--	--	--	--	--	--	--	--
comp193220_c0	0	34.5582	-5.7193	6.2343e-10	1.1355e-07	TRUE	0	0	NA	NA	NA	NA	0	36.5956	-6.1936	6.5562e-10	6.0962e-08	TRUE	0	0	NA	NA	NA	NA	NA	NA	NA	NA	NA	NA	0	35.5799	-6.153	6.7365e-10	1.1059e-07	TRUE	557	--	--	--	--	--	--	--	--	--	--	--	--
comp282099_c0	0	30.101	-9.3274	5.2736e-07	6.1265e-05	TRUE	0	0	-2.8835	0.54057	0.99618	FALSE	0	31.8756	-8.6385	1.2347e-07	8.1962e-06	TRUE	0	0	0.81397	0.91721	0.99397	FALSE	0	0	-2.5118	0.60124	0.99427	FALSE	0	30.9909	-6.127	8.3192e-09	1.1721e-06	TRUE	580	--	--	--	--	--	--	--	--	--	--	--	--
comp236030_c0	0	19.9708	-7.1506	4.7222e-06	0.00045516	TRUE	0	0	-0.71358	0.80494	0.99618	FALSE	0	21.1482	-5.4025	2.7898e-06	0.00014415	TRUE	0	0	NA	NA	NA	NA	0	0	NA	NA	NA	NA	0	20.5613	-6.12	2.6854e-06	0.00023635	TRUE	2223	--	--	--	--	--	--	--	--	--	--	--	--
comp249871_c0	0	19.8082	-5.308	3.0069e-06	0.00030085	TRUE	0	0	NA	NA	NA	NA	0	20.976	-6.4498	3.1439e-06	0.00016059	TRUE	0	0	NA	NA	NA	NA	0	0	-0.34184	0.9469	0.99427	FALSE	0	20.3938	-6.1082	2.9414e-06	0.00025742	TRUE	2664	--	--	--	--	--	--	--	--	--	--	--	--
comp273175_c0	0	44.3411	-5.5644	2.5042e-12	6.1024e-10	TRUE	1.05365	0	0.85346	0.84362	0.99618	FALSE	3.59931	46.9551	-3.7055	1.901e-10	1.8837e-08	TRUE	3.67791	0	1.9839	0.17728	0.99397	FALSE	3.62579	0	2.3951	0.12689	0.99427	FALSE	0	45.6519	-6.1008	2.655e-12	5.8135e-10	TRUE	442	--	--	--	--	--	--	--	--	--	--	--	--
comp257493_c1	0	32.9953	-5.6525	1.516e-09	2.6309e-07	TRUE	0	0	NA	NA	NA	NA	0	34.9405	-6.1268	1.5559e-09	1.3785e-07	TRUE	0	0	NA	NA	NA	NA	NA	NA	NA	NA	NA	NA	0	33.9708	-6.0862	1.5924e-09	2.4748e-07	TRUE	6622	--	--	--	--	--	--	--	--	--	--	--	--
comp129381_c0	0	38.979	-7.7003	3.948e-10	7.3418e-08	TRUE	0	0	-1.2985	0.63037	0.99618	FALSE	0	41.277	-6.3673	5.885e-11	6.2492e-09	TRUE	0	0	NA	NA	NA	NA	0	0	NA	NA	NA	NA	0	40.1314	-6.0848	5.4093e-11	1.0228e-08	TRUE	262	--	--	--	--	--	--	--	--	--	--	--	--
comp242030_c0	0	63.0963	-8.0733	5.2874e-15	1.5912e-12	TRUE	0	0	-1.6771	0.48242	0.99618	FALSE	0	66.8161	-7.0621	2.3373e-16	4.0635e-14	TRUE	0	0	NA	NA	NA	NA	0	0	NA	NA	NA	NA	0	64.9616	-6.0792	7.0839e-17	2.4016e-14	TRUE	940	--	--	--	--	--	--	--	--	--	--	--	--
comp242679_c0	8.32347	159.866	-4.2635	1.4714e-37	1.7155e-34	TRUE	9.35901	2.13821	2.13	0.071716	0.75651	FALSE	0	169.29	-11.047	7.5245e-25	2.2137e-22	TRUE	0	8.25894	-6.6589	0.0032761	0.065298	FALSE	0	2.52737	-4.9712	0.10734	0.99427	FALSE	2.43892	164.592	-6.0765	2.8456e-40	2.9643e-37	TRUE	1231	--	--	--	--	--	--	--	--	--	--	--	--
comp98736_c0	8.57414	192.256	-4.4869	7.8816e-46	1.1989e-42	TRUE	9.64086	2.59177	1.8952	0.099917	0.93549	FALSE	0	203.59	-8.1437	7.9943e-43	4.7822e-40	TRUE	0	8.50766	-3.5318	0.0067928	0.11676	FALSE	0	3.06348	-2.0788	0.23192	0.99427	FALSE	2.95627	197.939	-6.0651	4.3816e-48	5.7055e-45	TRUE	2574	--	--	--	--	--	--	--	--	--	--	--	--
comp147706_c0	0	19.0447	-8.667	3.1962e-05	0.0025305	TRUE	0	0	-2.2985	0.64948	0.99618	FALSE	0	20.1674	-5.334	4.8642e-06	0.000238	TRUE	0	0	NA	NA	NA	NA	0	0	NA	NA	NA	NA	0	19.6077	-6.0515	4.5176e-06	0.0003786	TRUE	618	--	--	--	--	--	--	--	--	--	--	--	--
comp212483_c0	0	19.0447	-6.667	5.7816e-06	0.0005454	TRUE	0	0	-0.29855	0.86771	0.99618	FALSE	0	20.1674	-5.334	4.8642e-06	0.000238	TRUE	0	0	NA	NA	NA	NA	0	0	NA	NA	NA	NA	0	19.6077	-6.0515	4.5176e-06	0.0003786	TRUE	774	--	--	--	--	--	--	--	--	--	--	--	--
comp99317_c0	0	23.6756	-6.3961	3.6718e-07	4.3914e-05	TRUE	0	0	-0.035512	0.9032	0.99618	FALSE	0	25.0714	-5.648	3.1233e-07	1.9306e-05	TRUE	0	0	NA	NA	NA	NA	0	0	NA	NA	NA	NA	0	24.3755	-6.0436	3.161e-07	3.358e-05	TRUE	1088	--	--	--	--	--	--	--	--	--	--	--	--
comp98016_c0	0	28.1907	-8.2329	2.1701e-07	2.7051e-05	TRUE	0	0	-1.8835	0.61274	0.99618	FALSE	0	29.8527	-5.8998	2.3141e-08	1.7161e-06	TRUE	0	0	NA	NA	NA	NA	0	0	NA	NA	NA	NA	0	29.0241	-6.0324	2.4e-08	3.1181e-06	TRUE	2350	--	--	--	--	--	--	--	--	--	--	--	--
comp216878_c0	0	41.7327	-6.9915	2.9112e-11	6.1212e-09	TRUE	0	0	-0.66112	0.72167	0.99618	FALSE	0	44.193	-6.4657	1.3424e-11	1.5323e-09	TRUE	0	0	NA	NA	NA	NA	0	0	NA	NA	NA	NA	0	42.9665	-6.0134	1.1172e-11	2.2861e-09	TRUE	3750	--	--	--	--	--	--	--	--	--	--	--	--
comp274005_c0	0	50.0139	-8.06	3.2421e-12	7.7837e-10	TRUE	0	0	-1.758	0.50801	0.99618	FALSE	0	52.9625	-9.371	7.0649e-11	7.4189e-09	TRUE	0	0	-1.186	0.84368	0.99397	FALSE	0	0	-3.3862	0.40827	0.99427	FALSE	0	51.4925	-5.985	1.0451e-13	2.7177e-11	TRUE	465	--	--	--	--	--	--	--	--	--	--	--	--
comp162090_c0	0	18.0606	-6.0055	8.0038e-06	0.00073095	TRUE	0	0	0.28642	0.97591	0.99618	FALSE	0	19.1253	-5.2574	8.8159e-06	0.00040752	TRUE	0	0	NA	NA	NA	NA	0	0	NA	NA	NA	NA	0	18.5945	-5.975	7.8896e-06	0.00063222	TRUE	472	--	--	--	--	--	--	--	--	--	--	--	--
comp216761_c0	0	57.8003	-7.6837	2.4634e-14	7.1269e-12	TRUE	0	0	-1.414	0.52079	0.99618	FALSE	0	61.2078	-6.9356	3.2821e-15	5.233e-13	TRUE	0	0	NA	NA	NA	NA	0	0	NA	NA	NA	NA	0	59.509	-5.9527	1.3038e-15	4.0163e-13	TRUE	341	--	--	--	--	--	--	--	--	--	--	--	--
comp251578_c0	0	44.4568	-9.89	4.5999e-09	7.4572e-07	TRUE	0	0	-3.6205	0.39459	0.99618	FALSE	0	47.0777	-9.2011	5.1635e-10	4.8828e-08	TRUE	0	0	0.81397	0.91721	0.99397	FALSE	0	0	-3.2487	0.439	0.99427	FALSE	0	45.7711	-5.9526	2.3659e-12	5.2337e-10	TRUE	842	--	--	--	--	--	--	--	--	--	--	--	--
comp300699_c0	3.09231	29.9852	-3.2775	3.7581e-07	4.4864e-05	TRUE	3.47703	0	NA	NA	NA	NA	0	31.753	-5.9888	8.3766e-09	6.6483e-07	TRUE	0	3.06834	NA	NA	NA	NA	NA	NA	NA	NA	NA	NA	0	30.8717	-5.9482	8.5102e-09	1.1951e-06	TRUE	1300	--	--	--	--	--	--	--	--	--	--	--	--
comp268761_c0	1.26504	70.1585	-5.7934	1.2425e-18	4.8577e-16	TRUE	1.42242	1.03671	0.45634	0.97606	0.99618	FALSE	0	74.2946	-7.2152	7.3612e-18	1.4273e-15	TRUE	0	1.25523	NA	NA	NA	NA	0	1.22539	NA	NA	NA	NA	1.18251	72.2326	-5.9327	1.2709e-18	4.833e-16	TRUE	2973	--	--	--	--	--	--	--	--	--	--	--	--
comp191646_c0	0	17.3654	-6.5338	1.4048e-05	0.0012044	TRUE	0	0	-0.29855	0.86771	0.99618	FALSE	1.51411	18.3891	-3.6023	8.0967e-05	0.0029634	TRUE	1.54717	0	3.0566	0.26627	0.99397	FALSE	1.52525	0	2.3158	0.33124	0.99427	FALSE	0	17.8788	-5.9183	1.1736e-05	0.00090744	TRUE	353	--	--	--	--	--	--	--	--	--	--	--	--
comp166889_c0	2.67063	224.552	-6.3937	2.7587e-55	5.9026e-52	TRUE	3.00289	3.3693	-0.1661	0.61838	0.99618	FALSE	7.75851	237.79	-4.9378	1.9526e-54	1.8229e-51	TRUE	7.92794	2.64993	1.581	0.088889	0.77112	FALSE	7.81558	3.98253	0.97267	0.22225	0.99427	FALSE	3.84315	231.191	-5.9107	5.8836e-56	9.3639e-53	TRUE	1196	--	--	--	--	--	--	--	--	--	--	--	--
comp182176_c0	0	21.4759	-5.4246	1.1206e-06	0.00012203	TRUE	0	0	NA	NA	NA	NA	0	22.742	-7.1514	1.8159e-06	9.7251e-05	TRUE	0	0	NA	NA	NA	NA	0	0	-1.2487	0.77548	0.99427	FALSE	0	22.1108	-5.9029	1.0944e-06	0.00010428	TRUE	305	--	--	--	--	--	--	--	--	--	--	--	--
comp151576_c0	2.06154	28.6532	-3.7969	1.5626e-07	1.9911e-05	TRUE	2.31802	0	NA	NA	NA	NA	0	30.3425	-5.9233	1.7792e-08	1.3372e-06	TRUE	0	2.04556	NA	NA	NA	NA	NA	NA	NA	NA	NA	NA	0	29.5003	-5.8827	1.8018e-08	2.4008e-06	TRUE	428	--	--	--	--	--	--	--	--	--	--	--	--
comp132582_c0	2.01469	25.3543	-3.6536	1.1153e-06	0.00012166	TRUE	2.26534	0	2.5428	0.30687	0.99618	FALSE	1.27975	26.849	-4.3909	3.5727e-07	2.1825e-05	TRUE	1.3077	1.99907	-0.61229	0.72144	0.99397	FALSE	1.28917	0	1.4882	0.49962	0.99427	FALSE	0	26.1039	-5.8794	1.1833e-07	1.3568e-05	TRUE	631	--	--	--	--	--	--	--	--	--	--	--	--
comp198758_c0	0	62.5753	-6.7983	2.5936e-16	8.6918e-14	TRUE	0	0	-0.62047	0.65602	0.99618	FALSE	0	66.2644	-7.0502	3.0251e-16	5.1924e-14	TRUE	0	0	NA	NA	NA	NA	0	1.14881	NA	NA	NA	NA	1.1086	64.4253	-5.8608	8.7609e-17	2.9527e-14	TRUE	739	--	--	--	--	--	--	--	--	--	--	--	--
comp166732_c0	0	28.1328	-5.2299	2.7027e-08	3.9067e-06	TRUE	0	0	NA	NA	NA	NA	0	29.7914	-5.8968	2.3916e-08	1.7687e-06	TRUE	0	0	NA	NA	NA	NA	NA	NA	NA	NA	NA	NA	0	28.9646	-5.8562	2.419e-08	3.136e-06	TRUE	489	--	--	--	--	--	--	--	--	--	--	--	--
comp248038_c0	0	274.152	-10.193	5.8776e-46	9.011e-43	TRUE	0	4.27642	-4.021	0.024855	0.37324	FALSE	0	290.314	-10.826	7.2547e-43	4.3559e-40	TRUE	0	0	-0.50796	0.91938	0.99397	FALSE	0	5.05475	-4.9712	0.02277	0.5181	FALSE	4.87785	282.257	-5.8546	6.2161e-68	1.3191e-64	TRUE	1492	--	--	--	--	--	--	--	--	--	--	--	--
comp141923_c0	2.81119	203.355	-6.1767	1.4389e-50	2.6183e-47	TRUE	3.16094	3.17492	-0.0063657	0.721	0.99618	FALSE	21.4359	215.343	-3.3285	7.5001e-39	3.9458e-36	TRUE	21.904	2.7894	2.9732	3.6351e-05	0.0013383	TRUE	21.5936	3.75277	2.5246	0.00012657	0.00709	FALSE	3.62143	209.367	-5.8533	7.3686e-51	1.0918e-47	TRUE	366	--	--	--	--	--	--	--	--	--	--	--	--
comp255476_c0	0	139.495	-9.2179	1.4855e-27	1.0293e-24	TRUE	0	2.203	-3.0641	0.13636	0.99618	FALSE	0	147.719	-10.851	1.5134e-22	3.9616e-20	TRUE	0	0	-1.508	0.7894	0.99397	FALSE	0	2.60396	-5.0143	0.10171	0.99427	FALSE	2.51283	143.619	-5.8368	1.9466e-35	1.7071e-32	TRUE	1455	--	--	--	--	--	--	--	--	--	--	--	--
comp235074_c0	0	122.038	-8.7619	1.1987e-25	7.4091e-23	TRUE	0	1.94383	-2.6205	0.18768	0.99618	FALSE	0	129.233	-8.0138	3.9439e-28	1.364e-25	TRUE	0	0	NA	NA	NA	NA	0	2.29761	NA	NA	NA	NA	2.2172	125.646	-5.8245	3.2473e-31	2.503e-28	TRUE	1734	--	--	--	--	--	--	--	--	--	--	--	--
comp179803_c0	0	149.231	-8.0522	2.2167e-33	2.1054e-30	TRUE	0	2.39739	-1.923	0.20409	0.99618	FALSE	0	158.029	-8.304	4.0777e-33	1.7563e-30	TRUE	0	0	NA	NA	NA	NA	0	2.83372	NA	NA	NA	NA	2.73455	153.643	-5.8121	8.5869e-38	8.3862e-35	TRUE	641	--	--	--	--	--	--	--	--	--	--	--	--
comp198745_c0	0	20.097	-7.1597	4.4377e-06	0.00042987	TRUE	0	0	-1.0355	0.73646	0.99618	FALSE	0	21.2818	-5.4116	2.587e-06	0.00013466	TRUE	0	0	NA	NA	NA	NA	0	0	NA	NA	NA	NA	0	20.6912	-5.8072	2.4095e-06	0.00021443	TRUE	487	--	--	--	--	--	--	--	--	--	--	--	--
comp249964_c0	0	27.1488	-5.7628	4.224e-08	5.8859e-06	TRUE	NA	NA	NA	NA	NA	NA	0	28.7493	-5.8455	4.1939e-08	2.9853e-06	TRUE	NA	NA	NA	NA	NA	NA	NA	NA	NA	NA	NA	NA	0	27.9514	-5.8048	4.2322e-08	5.2072e-06	TRUE	721	--	--	--	--	--	--	--	--	--	--	--	--
comp101426_c0	0	26.9751	-7.1693	1.0626e-07	1.3941e-05	TRUE	0	0	NA	NA	NA	NA	0	28.5654	-6.1584	4.8008e-08	3.3772e-06	TRUE	0	0	1.1359	0.76213	0.99397	FALSE	0	0	NA	NA	NA	NA	0	27.7726	-5.7956	4.6727e-08	5.7172e-06	TRUE	816	--	--	--	--	--	--	--	--	--	--	--	--
comp183143_c0	0	26.9751	-6.1693	5.1124e-08	7.0446e-06	TRUE	0	0	NA	NA	NA	NA	0	28.5654	-5.8362	4.6324e-08	3.2729e-06	TRUE	0	0	NA	NA	NA	NA	NA	NA	NA	NA	NA	NA	0	27.7726	-5.7956	4.6727e-08	5.7172e-06	TRUE	374	--	--	--	--	--	--	--	--	--	--	--	--
comp224277_c0	0	26.6857	-5.738	5.4969e-08	7.5212e-06	TRUE	NA	NA	NA	NA	NA	NA	0	28.2589	-5.8206	5.4686e-08	3.812e-06	TRUE	NA	NA	NA	NA	NA	NA	NA	NA	NA	NA	NA	NA	0	27.4746	-5.78	5.5125e-08	6.6773e-06	TRUE	984	--	--	--	--	--	--	--	--	--	--	--	--
comp253578_c0	0	26.4541	-9.1411	1.9326e-06	0.00020176	TRUE	0	0	NA	NA	NA	NA	0	28.0137	-5.8081	6.2462e-08	4.3113e-06	TRUE	0	0	NA	NA	NA	NA	NA	NA	NA	NA	NA	NA	0	27.2362	-5.7675	6.2929e-08	7.5482e-06	TRUE	353	--	--	--	--	--	--	--	--	--	--	--	--
comp222202_c0	0	58.5777	-9.288	2.2853e-12	5.5899e-10	TRUE	0	0	-3.2054	0.31501	0.99618	FALSE	0	62.0311	-8.5991	1.4304e-13	1.9899e-11	TRUE	0	0	0.81397	0.88312	0.99397	FALSE	0	1.14881	-2.8337	0.37614	0.99427	FALSE	1.1086	60.3094	-5.7656	8.2259e-16	2.5896e-13	TRUE	956	--	--	--	--	--	--	--	--	--	--	--	--
comp259050_c0	69.3905	26.3962	1.3944	1.9495e-05	0.0016173	TRUE	78.0235	0	7.2858	2.3695e-17	5.5582e-15	TRUE	0	27.9524	-8.449	5.6188e-07	3.3218e-05	TRUE	0	68.8525	-9.7184	2.7444e-13	3.4722e-11	TRUE	0	0	NA	NA	NA	NA	0	27.1766	-5.7643	6.5049e-08	7.77e-06	TRUE	2262	--	--	--	--	--	--	--	--	--	--	--	--
comp133374_c0	0	23.0967	-7.9453	1.9243e-06	0.00020101	TRUE	0	0	-1.8835	0.61274	0.99618	FALSE	0	24.4584	-5.6123	4.3825e-07	2.6392e-05	TRUE	0	0	NA	NA	NA	NA	0	0	NA	NA	NA	NA	0	23.7795	-5.7448	4.2999e-07	4.4496e-05	TRUE	549	--	--	--	--	--	--	--	--	--	--	--	--
comp195099_c0	0	19.2183	-4.5927	6.3678e-06	0.00059323	TRUE	0	0	1.467	0.70002	0.99618	FALSE	0	20.3513	-5.3471	4.3815e-06	0.00021728	TRUE	0	0	NA	NA	NA	NA	0	0	NA	NA	NA	NA	0	19.7865	-5.7427	4.0028e-06	0.00034077	TRUE	916	--	--	--	--	--	--	--	--	--	--	--	--
comp259334_c0	0	25.9332	-5.6967	8.4461e-08	1.1218e-05	TRUE	NA	NA	NA	NA	NA	NA	0	27.462	-5.7794	8.4297e-08	5.7351e-06	TRUE	NA	NA	NA	NA	NA	NA	NA	NA	NA	NA	NA	NA	0	26.6998	-5.7388	8.4826e-08	9.966e-06	TRUE	1304	--	--	--	--	--	--	--	--	--	--	--	--
comp238897_c0	0	22.9809	-8.9381	6.9776e-06	0.00064305	TRUE	0	0	-2.8835	0.54057	0.99618	FALSE	0	24.3358	-6.2491	4.8049e-07	2.8732e-05	TRUE	0	0	2.814	0.62328	0.99397	FALSE	0	0	-0.51177	0.89588	0.99427	FALSE	0	23.6603	-5.7376	4.5964e-07	4.7332e-05	TRUE	2556	--	--	--	--	--	--	--	--	--	--	--	--
comp255248_c0	0	25.1806	-5.6542	1.3003e-07	1.6878e-05	TRUE	NA	NA	NA	NA	NA	NA	0	26.6651	-5.7369	1.3019e-07	8.6025e-06	TRUE	NA	NA	NA	NA	NA	NA	NA	NA	NA	NA	NA	NA	0	25.9251	-5.6963	1.3078e-07	1.4897e-05	TRUE	1309	--	--	--	--	--	--	--	--	--	--	--	--
comp313833_c0	0	25.0023	-5.644	1.4406e-07	1.8503e-05	TRUE	NA	NA	NA	NA	NA	NA	0	26.4763	-5.7266	1.4435e-07	9.4696e-06	TRUE	NA	NA	NA	NA	NA	NA	NA	NA	NA	NA	NA	NA	0	25.7415	-5.686	1.4495e-07	1.638e-05	TRUE	1322	--	--	--	--	--	--	--	--	--	--	--	--
comp199563_c0	0	24.9491	-5.6409	1.4855e-07	1.9028e-05	TRUE	NA	NA	NA	NA	NA	NA	0	26.4199	-5.7236	1.4887e-07	9.719e-06	TRUE	NA	NA	NA	NA	NA	NA	NA	NA	NA	NA	NA	NA	0	25.6867	-5.6829	1.4947e-07	1.6814e-05	TRUE	642	--	--	--	--	--	--	--	--	--	--	--	--
comp90584_c0	0	40.1483	-9.743	1.8112e-08	2.6919e-06	TRUE	0	0	-3.758	0.36724	0.99618	FALSE	0	42.5153	-8.054	3.0611e-10	2.973e-08	TRUE	0	0	1.814	0.78844	0.99397	FALSE	0	0	-2.3862	0.49281	0.99427	FALSE	0	41.3353	-5.668	2.6721e-11	5.2015e-09	TRUE	775	--	--	--	--	--	--	--	--	--	--	--	--
comp246923_c0	6.045	1389.47	-7.8446	2.0699e-301	5.7575e-297	TRUE	6.79707	24.6866	-1.8607	6.094e-05	0.0027349	TRUE	0	1471.38	-11.845	7.0914e-177	3.8179e-173	TRUE	0	5.99813	-3.8756	0.018662	0.25405	FALSE	0	29.1797	-6.1785	3.1207e-08	3.6228e-06	TRUE	28.1585	1430.55	-5.6669	0	0	TRUE	824	--	--	--	--	--	--	--	--	--	--	--	--
comp193216_c0	0	28.9456	-7.271	4.1043e-08	5.7327e-06	TRUE	0	0	-1.2985	0.63037	0.99618	FALSE	0	30.652	-7.582	4.8463e-08	3.4062e-06	TRUE	0	0	-0.18603	0.9762	0.99397	FALSE	0	0	-1.9268	0.61208	0.99427	FALSE	0	29.8013	-5.6555	1.5337e-08	2.058e-06	TRUE	879	--	--	--	--	--	--	--	--	--	--	--	--
comp214283_c0	0	195.476	-8.8566	1.2397e-39	1.5374e-36	TRUE	0	3.56368	-2.91	0.063005	0.69896	FALSE	0	207	-11.338	1.1044e-28	3.8947e-26	TRUE	0	0	-2.356	0.62548	0.99397	FALSE	0	4.21229	-5.7082	0.035258	0.71045	FALSE	4.06487	201.255	-5.6297	6.3309e-49	8.4356e-46	TRUE	585	--	--	--	--	--	--	--	--	--	--	--	--
comp212705_c0	0	24.4866	-8.0296	1.0494e-06	0.00011518	TRUE	0	0	-2.1059	0.56376	0.99618	FALSE	0	25.9302	-5.6966	1.9472e-07	1.2487e-05	TRUE	0	0	NA	NA	NA	NA	0	0	NA	NA	NA	NA	0	25.2105	-5.6067	1.9664e-07	2.1792e-05	TRUE	707	--	--	--	--	--	--	--	--	--	--	--	--
comp101828_c0	0	17.2502	-7.5242	2.7476e-05	0.0022106	TRUE	0	0	-1.6205	0.6687	0.99618	FALSE	0	18.2671	-6.8353	1.5899e-05	0.00069346	TRUE	0	0	0.81397	0.88312	0.99397	FALSE	0	0	-1.2487	0.77548	0.99427	FALSE	0	17.7602	-5.5868	1.265e-05	0.00097025	TRUE	646	--	--	--	--	--	--	--	--	--	--	--	--
comp149785_c0	0	23.0406	-5.5261	4.4841e-07	5.2978e-05	TRUE	NA	NA	NA	NA	NA	NA	0	24.3989	-5.6087	4.5292e-07	2.7205e-05	TRUE	NA	NA	NA	NA	NA	NA	NA	NA	NA	NA	NA	NA	0	23.7217	-5.5681	4.5281e-07	4.6709e-05	TRUE	530	--	--	--	--	--	--	--	--	--	--	--	--
comp239371_c0	0	23.0388	-5.526	4.4887e-07	5.3e-05	TRUE	NA	NA	NA	NA	NA	NA	0	24.3971	-5.6086	4.5338e-07	2.7212e-05	TRUE	NA	NA	NA	NA	NA	NA	NA	NA	NA	NA	NA	NA	0	23.7199	-5.568	4.5327e-07	4.6709e-05	TRUE	2161	--	--	--	--	--	--	--	--	--	--	--	--
comp195928_c0	0	40.3469	-8.1651	4.8482e-10	8.9475e-08	TRUE	0	0	-2.2985	0.43118	0.99618	FALSE	0	42.7255	-6.417	2.8182e-11	3.1133e-09	TRUE	0	0	NA	NA	NA	NA	0	0	NA	NA	NA	NA	0	41.5397	-5.5496	2.463e-11	4.8219e-09	TRUE	680	--	--	--	--	--	--	--	--	--	--	--	--
comp240984_c1	0	22.6915	-5.5041	5.4962e-07	6.3623e-05	TRUE	NA	NA	NA	NA	NA	NA	0	24.0293	-5.5867	5.5592e-07	3.289e-05	TRUE	NA	NA	NA	NA	NA	NA	NA	NA	NA	NA	NA	NA	0	23.3624	-5.5461	5.5537e-07	5.6153e-05	TRUE	1002	--	--	--	--	--	--	--	--	--	--	--	--
comp231577_c0	0	22.1705	-5.4706	7.4535e-07	8.4473e-05	TRUE	NA	NA	NA	NA	NA	NA	0	23.4776	-5.5532	7.5545e-07	4.3639e-05	TRUE	NA	NA	NA	NA	NA	NA	NA	NA	NA	NA	NA	NA	0	22.826	-5.5126	7.5385e-07	7.4554e-05	TRUE	419	--	--	--	--	--	--	--	--	--	--	--	--
comp231479_c0	1.17133	22.1126	-4.2387	1.9686e-06	0.00020541	TRUE	1.31706	0	NA	NA	NA	NA	0	23.4163	-5.5494	7.8168e-07	4.501e-05	TRUE	0	1.16225	NA	NA	NA	NA	NA	NA	NA	NA	NA	NA	0	22.7664	-5.5088	7.7993e-07	7.6913e-05	TRUE	1160	--	--	--	--	--	--	--	--	--	--	--	--
comp249717_c0	0	22.0739	-5.558	7.7739e-07	8.7645e-05	TRUE	0	0	NA	NA	NA	NA	0	23.3752	-5.5469	7.9978e-07	4.5953e-05	TRUE	0	0	NA	NA	NA	NA	NA	NA	NA	NA	NA	NA	0	22.7264	-5.5063	7.9792e-07	7.8371e-05	TRUE	1002	--	--	--	--	--	--	--	--	--	--	--	--
comp89355_c0	0	29.2321	-7.7002	6.0357e-08	8.2181e-06	TRUE	0	0	-1.8835	0.5353	0.99618	FALSE	0	30.9555	-5.9521	1.2816e-08	9.8431e-07	TRUE	0	0	NA	NA	NA	NA	0	0	NA	NA	NA	NA	0	30.0963	-5.4997	1.3489e-08	1.8358e-06	TRUE	494	--	--	--	--	--	--	--	--	--	--	--	--
comp323706_c0	0	19.2183	-5.2644	4.275e-06	0.00041535	TRUE	0	0	NA	NA	NA	NA	0	20.3513	-6.9912	5.7151e-06	0.00027604	TRUE	0	0	NA	NA	NA	NA	0	0	-1.5118	0.71453	0.99427	FALSE	0	19.7865	-5.4796	4.1366e-06	0.00035043	TRUE	1470	--	--	--	--	--	--	--	--	--	--	--	--
comp207647_c0	0	21.6496	-6.53	1.2362e-06	0.00013372	TRUE	0	0	NA	NA	NA	NA	0	22.9259	-5.5189	1.0276e-06	5.7974e-05	TRUE	0	0	NA	NA	NA	NA	NA	NA	NA	NA	NA	NA	0	22.2896	-5.4783	1.0243e-06	9.8196e-05	TRUE	694	--	--	--	--	--	--	--	--	--	--	--	--
comp245369_c0	0	34.9964	-7.2229	1.5115e-09	2.6276e-07	TRUE	0	0	-1.436	0.55147	0.99618	FALSE	0	37.0596	-6.2118	5.1514e-10	4.8742e-08	TRUE	0	0	NA	NA	NA	NA	0	0	NA	NA	NA	NA	0	36.0311	-5.4699	5.2059e-10	8.6708e-08	TRUE	1201	--	--	--	--	--	--	--	--	--	--	--	--
comp198852_c0	0	25.2385	-4.9858	1.605e-07	2.0412e-05	TRUE	0	0	0.78892	0.87471	0.99618	FALSE	0	26.7264	-5.3843	1.3938e-07	9.1587e-06	TRUE	0	0	-0.27349	0.92278	0.99397	FALSE	0	0	0.073196	0.95208	0.99427	FALSE	0	25.9847	-5.4577	1.3252e-07	1.5075e-05	TRUE	1219	--	--	--	--	--	--	--	--	--	--	--	--
comp224081_c0	0	21.9951	-8.8748	1.0141e-05	0.00090411	TRUE	0	0	-3.1059	0.4971	0.99618	FALSE	0	23.2918	-5.5418	8.3781e-07	4.7934e-05	TRUE	0	0	NA	NA	NA	NA	0	0	NA	NA	NA	NA	0	22.6454	-5.4519	8.4617e-07	8.2686e-05	TRUE	502	--	--	--	--	--	--	--	--	--	--	--	--
comp276053_c0	0	62.749	-6.8023	2.3777e-16	7.9958e-14	TRUE	0	1.29588	-1.0355	0.50089	0.99618	FALSE	2.79946	66.4483	-4.569	6.1024e-16	1.0267e-13	TRUE	2.8606	0	2.3583	0.18638	0.99397	FALSE	2.82006	1.53174	0.88055	0.49659	0.99427	FALSE	1.47813	64.6041	-5.4498	8.9953e-17	3.0257e-14	TRUE	658	--	--	--	--	--	--	--	--	--	--	--	--
comp216039_c0	0	21.1859	-5.1203	1.4695e-06	0.00015713	TRUE	0	0	NA	NA	NA	NA	0	22.4349	-5.4877	1.3526e-06	7.4636e-05	TRUE	0	0	NA	NA	NA	NA	NA	NA	NA	NA	NA	NA	0	21.8122	-5.4471	1.3469e-06	0.00012644	TRUE	427	--	--	--	--	--	--	--	--	--	--	--	--
comp98913_c0	0	21.0128	-5.3932	1.4723e-06	0.00015734	TRUE	NA	NA	NA	NA	NA	NA	0	22.2516	-5.4758	1.499e-06	8.1903e-05	TRUE	NA	NA	NA	NA	NA	NA	NA	NA	NA	NA	NA	NA	0	21.634	-5.4352	1.4921e-06	0.00013878	TRUE	870	--	--	--	--	--	--	--	--	--	--	--	--
comp270518_c0	6.41889	189.231	-4.8817	1.936e-46	3.0155e-43	TRUE	7.21747	3.95245	0.86875	0.59449	0.99618	FALSE	22.2981	200.387	-3.1678	1.0593e-34	4.8605e-32	TRUE	22.7851	6.36912	1.8389	0.001389	0.031938	FALSE	22.4621	4.67181	2.2654	0.00023111	0.011945	FALSE	4.50831	194.825	-5.4335	2.8493e-47	3.6012e-44	TRUE	555	--	--	--	--	--	--	--	--	--	--	--	--
comp149857_c0	1.59301	20.9549	-3.7175	8.4286e-06	0.0007633	TRUE	1.7912	0	NA	NA	NA	NA	0	22.1903	-5.4719	1.5514e-06	8.4455e-05	TRUE	0	1.58066	NA	NA	NA	NA	NA	NA	NA	NA	NA	NA	0	21.5744	-5.4312	1.5442e-06	0.00014324	TRUE	1188	--	--	--	--	--	--	--	--	--	--	--	--
comp198846_c0	0	55.108	-7.878	1.6044e-13	4.3689e-11	TRUE	0	1.1663	-2.1465	0.35025	0.99618	FALSE	0	58.3568	-6.8668	1.2794e-14	1.9495e-12	TRUE	0	0	NA	NA	NA	NA	0	1.37857	NA	NA	NA	NA	1.33032	56.7371	-5.4144	6.6308e-15	1.9317e-12	TRUE	699	--	--	--	--	--	--	--	--	--	--	--	--
comp243564_c0	0	84.7511	-8.4989	8.0753e-19	3.1828e-16	TRUE	0	1.81424	-2.784	0.19216	0.99618	FALSE	0	89.7475	-8.1319	8.0283e-20	1.7666e-17	TRUE	0	0	0.49204	0.89104	0.99397	FALSE	0	2.14444	-2.7342	0.23573	0.99427	FALSE	2.06939	87.2566	-5.398	4.4469e-22	2.1173e-19	TRUE	996	--	--	--	--	--	--	--	--	--	--	--	--
comp199278_c0	0	20.2603	-5.9489	2.2314e-06	0.00022951	TRUE	0	0	NA	NA	NA	NA	0	21.4547	-5.4232	2.3466e-06	0.0001231	TRUE	0	0	NA	NA	NA	NA	NA	NA	NA	NA	NA	NA	0	20.8592	-5.3826	2.3323e-06	0.00020814	TRUE	463	--	--	--	--	--	--	--	--	--	--	--	--
comp199117_c0	0	20.2024	-6.4302	2.6737e-06	0.00027057	TRUE	0	0	NA	NA	NA	NA	0	21.3934	-5.4191	2.4292e-06	0.0001271	TRUE	0	0	NA	NA	NA	NA	NA	NA	NA	NA	NA	NA	0	20.7996	-5.3785	2.4141e-06	0.00021455	TRUE	514	--	--	--	--	--	--	--	--	--	--	--	--
comp265541_c0	0	20.141	-5.3321	2.467e-06	0.00025188	TRUE	NA	NA	NA	NA	NA	NA	0	21.3284	-8.0588	8.2695e-06	0.00038458	TRUE	0	0	NA	NA	NA	NA	0	0	NA	NA	NA	NA	0	20.7365	-5.3741	2.5039e-06	0.00022219	TRUE	1683	--	--	--	--	--	--	--	--	--	--	--	--
comp233412_c0	0	56.4683	-8.2351	2.1963e-13	5.9309e-11	TRUE	0	1.23109	-2.5465	0.3002	0.99618	FALSE	0	59.7973	-6.902	6.4241e-15	1.0015e-12	TRUE	0	0	NA	NA	NA	NA	0	1.45515	NA	NA	NA	NA	1.40423	58.1377	-5.3716	3.2074e-15	9.5712e-13	TRUE	895	--	--	--	--	--	--	--	--	--	--	--	--
comp184355_c0	0	29.4642	-5.8809	1.1436e-08	1.7547e-06	TRUE	0	0	NA	NA	NA	NA	0	31.2013	-5.9635	1.124e-08	8.7446e-07	TRUE	NA	NA	NA	NA	NA	NA	0	0	NA	NA	NA	NA	0	30.3353	-5.3591	1.2487e-08	1.7129e-06	TRUE	893	--	--	--	--	--	--	--	--	--	--	--	--
comp235643_c0	0	19.7451	-5.3034	3.122e-06	0.00031055	TRUE	NA	NA	NA	NA	NA	NA	0	20.9091	-5.3861	3.1936e-06	0.00016287	TRUE	NA	NA	NA	NA	NA	NA	NA	NA	NA	NA	NA	NA	0	20.3288	-5.3455	3.1708e-06	0.0002754	TRUE	943	--	--	--	--	--	--	--	--	--	--	--	--
comp182872_c0	0	19.7393	-5.3968	3.0573e-06	0.00030526	TRUE	0	0	0.21603	0.9492	0.99618	FALSE	2.31956	20.903	-3.1718	7.1627e-05	0.0026595	TRUE	2.37021	0	2.35	0.23	0.99397	FALSE	2.33662	0	2.1238	0.25274	0.99427	FALSE	0	20.3229	-5.2958	3.2368e-06	0.00028071	TRUE	878	--	--	--	--	--	--	--	--	--	--	--	--
comp216379_c0	0	18.9868	-4.8553	5.9332e-06	0.00055673	TRUE	0	0	NA	NA	NA	NA	0	20.1061	-5.3296	5.0368e-06	0.000246	TRUE	0	0	NA	NA	NA	NA	NA	NA	NA	NA	NA	NA	0	19.5481	-5.289	4.9931e-06	0.00041501	TRUE	726	--	--	--	--	--	--	--	--	--	--	--	--
comp298773_c0	0	16.6713	-4.475	2.8868e-05	0.0023121	TRUE	0	0	1.1165	0.78978	0.99618	FALSE	0	17.6542	-4.6161	2.9379e-05	0.0011985	TRUE	0	0	-0.016104	0.99188	0.99672	FALSE	0	0	0.65816	0.78296	0.99427	FALSE	0	17.1642	-5.2745	1.8974e-05	0.0013855	TRUE	740	--	--	--	--	--	--	--	--	--	--	--	--
comp228514_c0	1.21818	18.6973	-3.94	1.8159e-05	0.0015207	TRUE	1.36974	0	NA	NA	NA	NA	0	19.7996	-5.3074	5.9972e-06	0.00028828	TRUE	0	1.20874	NA	NA	NA	NA	NA	NA	NA	NA	NA	NA	0	19.2501	-5.2668	5.9419e-06	0.00048542	TRUE	1116	--	--	--	--	--	--	--	--	--	--	--	--
comp223852_c0	0	18.6395	-7.051	9.1464e-06	0.00082447	TRUE	0	0	NA	NA	NA	NA	0	19.7383	-5.3029	6.2105e-06	0.00029695	TRUE	0	0	NA	NA	NA	NA	NA	NA	NA	NA	NA	NA	0	19.1905	-5.2623	6.1526e-06	0.00050168	TRUE	1603	--	--	--	--	--	--	--	--	--	--	--	--
comp214044_c0	0	18.6395	-5.2203	6.0471e-06	0.00056633	TRUE	NA	NA	NA	NA	NA	NA	0	19.7383	-5.3029	6.2105e-06	0.00029695	TRUE	NA	NA	NA	NA	NA	NA	NA	NA	NA	NA	NA	NA	0	19.1905	-5.2623	6.1526e-06	0.00050168	TRUE	1359	--	--	--	--	--	--	--	--	--	--	--	--
comp240972_c0	0	32.8217	-6.4523	2.2178e-09	3.7483e-07	TRUE	0	0	-0.88351	0.63218	0.99618	FALSE	0	34.7566	-6.1192	1.7134e-09	1.5048e-07	TRUE	0	0	NA	NA	NA	NA	0	0	NA	NA	NA	NA	0	33.792	-5.2518	1.9945e-09	3.0581e-07	TRUE	1302	--	--	--	--	--	--	--	--	--	--	--	--
comp247981_c0	0	147.032	-8.4458	1.224e-31	1.0407e-28	TRUE	0	3.49889	-2.8835	0.06638	0.72125	FALSE	0	155.7	-8.2826	1.0131e-32	4.261e-30	TRUE	0	0	NA	NA	NA	NA	0	4.1357	NA	NA	NA	NA	3.99096	151.379	-5.2453	6.3719e-37	5.8883e-34	TRUE	1098	--	--	--	--	--	--	--	--	--	--	--	--
comp156356_c0	0	18.0525	-6.0049	8.0404e-06	0.00073326	TRUE	0	0	NA	NA	NA	NA	0	19.1168	-5.2568	8.8593e-06	0.00040918	TRUE	0	0	NA	NA	NA	NA	NA	NA	NA	NA	NA	NA	0	18.5862	-5.2162	8.7666e-06	0.00069762	TRUE	255	--	--	--	--	--	--	--	--	--	--	--	--
comp252687_c0	2.24895	29.1748	-3.6974	1.5562e-07	1.9843e-05	TRUE	2.52875	0	1.8257	0.41614	0.99618	FALSE	7.11864	30.8948	-2.1177	0.00014197	0.0048589	TRUE	7.27409	2.23152	1.7047	0.086016	0.75326	FALSE	7.171	0	3.0882	0.014826	0.37639	FALSE	0	30.0373	-5.2061	1.601e-08	2.1399e-06	TRUE	3778	--	--	--	--	--	--	--	--	--	--	--	--
comp331581_c0	0	26.4512	-7.556	2.1502e-07	2.6837e-05	TRUE	0	0	-2.0355	0.49725	0.99618	FALSE	0	28.0106	-5.8079	6.2566e-08	4.3166e-06	TRUE	0	0	NA	NA	NA	NA	0	0	NA	NA	NA	NA	0	27.2332	-5.2035	7.4529e-08	8.8348e-06	TRUE	2087	--	--	--	--	--	--	--	--	--	--	--	--
comp223931_c0	0	17.891	-5.1612	9.4896e-06	0.00085107	TRUE	NA	NA	NA	NA	NA	NA	0	18.9457	-5.2438	9.7715e-06	0.00044646	TRUE	NA	NA	NA	NA	NA	NA	NA	NA	NA	NA	NA	NA	0	18.4199	-5.2032	9.6663e-06	0.00076321	TRUE	593	--	--	--	--	--	--	--	--	--	--	--	--
comp103284_c0	0	18.2921	-5.4389	6.9786e-06	0.00064305	TRUE	0	0	0.064024	0.91001	0.99618	FALSE	2.0796	19.3705	-3.2195	0.00011815	0.0041269	TRUE	2.12501	0	2.3445	0.25636	0.99397	FALSE	2.0949	0	1.9663	0.30142	0.99427	FALSE	0	18.8329	-5.186	7.7385e-06	0.00062156	TRUE	594	--	--	--	--	--	--	--	--	--	--	--	--
comp259525_c0	0	20.8391	-5.3812	1.6314e-06	0.00017329	TRUE	0	0	NA	NA	NA	NA	0	22.0677	-5.4639	1.662e-06	8.9657e-05	TRUE	NA	NA	NA	NA	NA	NA	0	0	NA	NA	NA	NA	0	21.4552	-5.1814	1.8144e-06	0.00016545	TRUE	2377	--	--	--	--	--	--	--	--	--	--	--	--
comp97042_c0	0	17.5975	-5.1373	1.1332e-05	0.00099681	TRUE	NA	NA	NA	NA	NA	NA	0	18.6349	-5.2199	1.168e-05	0.00052507	TRUE	NA	NA	NA	NA	NA	NA	NA	NA	NA	NA	NA	NA	0	18.1177	-5.1793	1.1548e-05	0.00089449	TRUE	1066	--	--	--	--	--	--	--	--	--	--	--	--
comp291539_c0	0	41.3889	-7.7869	1.3503e-10	2.6556e-08	TRUE	0	1.03671	-2.2985	0.36337	0.99618	FALSE	0	43.8289	-9.0979	1.5922e-09	1.4075e-07	TRUE	0	0	-1.186	0.84368	0.99397	FALSE	0	1.22539	-3.9268	0.29065	0.99427	FALSE	1.18251	42.6125	-5.1714	1.7527e-11	3.503e-09	TRUE	1250	--	--	--	--	--	--	--	--	--	--	--	--
comp226524_c1	0	61.9386	-9.3685	7.1968e-13	1.8438e-10	TRUE	0	1.55506	-3.8835	0.17943	0.99618	FALSE	0	65.5901	-7.0354	4.1488e-16	7.0834e-14	TRUE	0	0	NA	NA	NA	NA	0	1.83809	NA	NA	NA	NA	1.77376	63.7697	-5.168	1.9265e-16	6.2955e-14	TRUE	974	--	--	--	--	--	--	--	--	--	--	--	--
comp196084_c0	0	82.2017	-8.4549	2.2038e-18	8.3969e-16	TRUE	0	2.07341	-2.9766	0.15271	0.99618	FALSE	0	87.0479	-7.4437	2.3576e-20	5.3556e-18	TRUE	0	0	NA	NA	NA	NA	0	2.45079	NA	NA	NA	NA	2.36502	84.6319	-5.1613	2.6462e-21	1.197e-18	TRUE	931	--	--	--	--	--	--	--	--	--	--	--	--
comp253171_c0	5.57553	1459.26	-8.0319	0	0	TRUE	6.26919	37.3603	-2.5752	9.7978e-09	9.1347e-07	TRUE	0	1545.29	-11.653	6.1832e-192	3.6988e-188	TRUE	0	5.5323	-3.4959	0.029719	0.35709	FALSE	0	44.1601	-6.5133	1.2219e-11	2.1686e-09	TRUE	42.6146	1502.4	-5.1398	0	0	TRUE	1061	--	--	--	--	--	--	--	--	--	--	--	--
comp136728_c0	1.12448	16.845	-3.905	4.9605e-05	0.0037013	TRUE	1.26438	0	NA	NA	NA	NA	0	17.8381	-5.1569	1.8487e-05	0.00079307	TRUE	0	1.11576	NA	NA	NA	NA	NA	NA	NA	NA	NA	NA	0	17.343	-5.1163	1.8252e-05	0.001339	TRUE	464	--	--	--	--	--	--	--	--	--	--	--	--
comp221974_c0	0	83.9933	-7.486	1.8988e-20	8.4214e-18	TRUE	0	2.203	-2.0641	0.20763	0.99618	FALSE	0	88.9451	-7.4748	1.0184e-20	2.3804e-18	TRUE	0	0	NA	NA	NA	NA	0	2.60396	NA	NA	NA	NA	2.51283	86.4765	-5.1049	1.1059e-21	5.0962e-19	TRUE	763	--	--	--	--	--	--	--	--	--	--	--	--
comp243025_c0	1.17133	16.6713	-3.8311	6.0104e-05	0.0043715	TRUE	1.31706	0	NA	NA	NA	NA	0	17.6542	-5.1419	2.0561e-05	0.00087209	TRUE	0	1.16225	NA	NA	NA	NA	NA	NA	NA	NA	NA	NA	0	17.1642	-5.1013	2.0294e-05	0.0014681	TRUE	1121	--	--	--	--	--	--	--	--	--	--	--	--
comp216471_c0	0	16.4977	-4.3724	3.4843e-05	0.0027257	TRUE	0	0	NA	NA	NA	NA	0	17.4703	-5.1268	2.2871e-05	0.00095849	TRUE	0	0	NA	NA	NA	NA	NA	NA	NA	NA	NA	NA	0	16.9854	-5.0862	2.2567e-05	0.0016135	TRUE	893	--	--	--	--	--	--	--	--	--	--	--	--
comp105845_c0	0	16.3819	-7.4497	4.1496e-05	0.0031809	TRUE	0	0	NA	NA	NA	NA	0	17.3477	-5.1167	2.4556e-05	0.0010219	TRUE	0	0	NA	NA	NA	NA	NA	NA	NA	NA	NA	NA	0	16.8662	-5.0761	2.4224e-05	0.0017198	TRUE	307	--	--	--	--	--	--	--	--	--	--	--	--
comp181386_c0	0	16.324	-6.1227	2.2353e-05	0.0018356	TRUE	0	0	NA	NA	NA	NA	0	17.2864	-5.1116	2.5445e-05	0.0010538	TRUE	0	0	NA	NA	NA	NA	NA	NA	NA	NA	NA	NA	0	16.8066	-5.071	2.5098e-05	0.0017768	TRUE	502	--	--	--	--	--	--	--	--	--	--	--	--
comp98913_c1	0	16.0925	-5.0083	2.8324e-05	0.0022713	TRUE	NA	NA	NA	NA	NA	NA	0	17.0412	-5.091	2.9338e-05	0.0011975	TRUE	NA	NA	NA	NA	NA	NA	NA	NA	NA	NA	NA	NA	0	16.5682	-5.0503	2.8927e-05	0.0020154	TRUE	647	--	--	--	--	--	--	--	--	--	--	--	--
comp198857_c0	1.92098	42.6404	-4.4723	2.2668e-11	4.8395e-09	TRUE	2.15997	1.1663	0.88908	0.76204	0.99618	FALSE	0	45.1542	-6.4968	8.2781e-12	9.7097e-10	TRUE	0	1.90609	NA	NA	NA	NA	0	1.37857	NA	NA	NA	NA	1.33032	43.901	-5.0444	1.0034e-11	2.0606e-09	TRUE	489	--	--	--	--	--	--	--	--	--	--	--	--
comp215675_c0	0	112.285	-7.9048	7.1036e-26	4.5199e-23	TRUE	0	3.11012	-2.5616	0.098784	0.92931	FALSE	0	118.905	-10.538	2.5953e-19	5.5155e-17	TRUE	0	0	-2.508	0.59332	0.99397	FALSE	0	3.67618	-5.5118	0.049541	0.90595	FALSE	3.54752	115.605	-5.0262	2.4704e-28	1.6783e-25	TRUE	1202	--	--	--	--	--	--	--	--	--	--	--	--
comp224180_c0	0	23.3862	-5.5476	3.6675e-07	4.3889e-05	TRUE	0	0	NA	NA	NA	NA	0	24.7649	-5.6302	3.6992e-07	2.2521e-05	TRUE	NA	NA	NA	NA	NA	NA	0	0	NA	NA	NA	NA	0	24.0775	-5.0258	4.7066e-07	4.8269e-05	TRUE	1020	BAJ94097.1	799	1.98908e-102	predicted protein [Hordeum vulgare subsp. vulgare]	--	--	--	--	--	--	--	--
comp252189_c0	0	51.1717	-6.6336	1.0184e-13	2.8165e-11	TRUE	0	1.42547	-1.2985	0.42487	0.99618	FALSE	0	54.1884	-9.404	4.7034e-11	5.021e-09	TRUE	0	0	-2.6455	0.56368	0.99397	FALSE	0	1.68492	-4.3862	0.2002	0.99427	FALSE	1.62595	52.6845	-5.018	9.286e-14	2.4368e-11	TRUE	1324	--	--	--	--	--	--	--	--	--	--	--	--
comp250906_c0	2.29581	811.769	-8.4659	4.1254e-166	4.4624e-162	TRUE	2.58143	22.6145	-3.131	1.5222e-06	9.7641e-05	TRUE	0	859.626	-11.807	7.367e-105	1.8887e-101	TRUE	0	2.27801	-3.2158	0.17843	0.99397	FALSE	0	26.7304	-6.789	1.5837e-07	1.6387e-05	TRUE	25.7949	835.767	-5.0179	1.5024e-193	1.1228e-189	TRUE	1098	--	--	--	--	--	--	--	--	--	--	--	--
comp106383_c0	0	144.056	-8.2643	1.2815e-31	1.0802e-28	TRUE	0	4.01724	-2.9308	0.047795	0.5851	FALSE	0	152.549	-8.2531	3.4862e-32	1.4291e-29	TRUE	0	0	NA	NA	NA	NA	0	4.7484	NA	NA	NA	NA	4.58222	148.315	-5.0165	7.4035e-36	6.5936e-33	TRUE	652	--	--	--	--	--	--	--	--	--	--	--	--
comp217916_c0	0	37.6529	-8.0654	1.5107e-09	2.6276e-07	TRUE	0	1.05809	-2.743	0.32208	0.99618	FALSE	0	39.8726	-8.9615	6.4647e-09	5.2077e-07	TRUE	0	0	-0.77099	0.90683	0.99397	FALSE	0	1.25067	-3.9563	0.28451	0.99427	FALSE	1.2069	38.766	-5.0054	1.67e-10	2.9715e-08	TRUE	415	--	--	--	--	--	--	--	--	--	--	--	--
comp218465_c0	0	36.6422	-6.1954	2.2003e-10	4.2167e-08	TRUE	0	1.03671	NA	NA	NA	NA	0	38.8024	-6.2781	2.0918e-10	2.0639e-08	TRUE	NA	NA	NA	NA	NA	NA	0	1.22539	NA	NA	NA	NA	1.18251	37.7254	-4.9956	2.9584e-10	5.0953e-08	TRUE	364	--	--	--	--	--	--	--	--	--	--	--	--
comp172824_c0	0	15.3978	-4.9009	4.4313e-05	0.0033664	TRUE	0	0	NA	NA	NA	NA	0	16.3056	-5.0273	4.5043e-05	0.0017574	TRUE	0	0	NA	NA	NA	NA	NA	NA	NA	NA	NA	NA	0	15.853	-4.9867	4.4358e-05	0.0029552	TRUE	368	--	--	--	--	--	--	--	--	--	--	--	--
comp216716_c0	0	28.9647	-5.4646	1.5437e-08	2.3192e-06	TRUE	0	0	-0.16135	0.80675	0.99618	FALSE	0	30.6723	-5.9389	1.4912e-08	1.1355e-06	TRUE	0	0	NA	NA	NA	NA	0	0	NA	NA	NA	NA	0	29.821	-4.9862	2.136e-08	2.7984e-06	TRUE	628	--	--	--	--	--	--	--	--	--	--	--	--
comp220824_c0	0	165.458	-7.9787	4.4172e-37	5.0591e-34	TRUE	0	4.72998	-2.681	0.038036	0.50316	FALSE	0	175.212	-8.453	5.4259e-36	2.6005e-33	TRUE	0	0	NA	NA	NA	NA	0	5.59086	-3.4831	0.031065	0.64953	FALSE	5.39519	170.349	-4.9807	7.5143e-41	7.9728e-38	TRUE	1279	--	--	--	--	--	--	--	--	--	--	--	--
comp235525_c0	0	15.2242	-4.9283	4.8294e-05	0.0036208	TRUE	NA	NA	NA	NA	NA	NA	0	16.1217	-7.6551	7.9513e-05	0.0029193	TRUE	0	0	NA	NA	NA	NA	0	0	NA	NA	NA	NA	0	15.6742	-4.9703	4.938e-05	0.0032607	TRUE	684	--	--	--	--	--	--	--	--	--	--	--	--
comp318200_c0	0	15.1663	-4.9228	5.005e-05	0.003728	TRUE	NA	NA	NA	NA	NA	NA	0	16.0604	-5.0054	5.199e-05	0.0019946	TRUE	NA	NA	NA	NA	NA	NA	NA	NA	NA	NA	NA	NA	0	15.6146	-4.9648	5.1179e-05	0.0033705	TRUE	813	--	--	--	--	--	--	--	--	--	--	--	--
comp199194_c0	0	24.6029	-5.6208	1.8133e-07	2.2896e-05	TRUE	0	0	NA	NA	NA	NA	0	26.0534	-5.7034	1.8199e-07	1.1739e-05	TRUE	NA	NA	NA	NA	NA	NA	0	0	NA	NA	NA	NA	0	25.3303	-4.9615	2.4952e-07	2.711e-05	TRUE	530	--	--	--	--	--	--	--	--	--	--	--	--
comp177658_c0	0	15.0922	-6.0095	4.4738e-05	0.003392	TRUE	0	0	NA	NA	NA	NA	0	15.9819	-4.9984	5.4435e-05	0.0020819	TRUE	0	0	NA	NA	NA	NA	NA	NA	NA	NA	NA	NA	0	15.5383	-4.9578	5.3579e-05	0.0035177	TRUE	280	--	--	--	--	--	--	--	--	--	--	--	--
comp242918_c0	1.07762	169.897	-7.3007	3.142e-40	3.9985e-37	TRUE	1.21169	4.98915	-2.0418	0.059233	0.67244	FALSE	0	179.913	-8.4912	9.1019e-37	4.4957e-34	TRUE	0	1.06927	NA	NA	NA	NA	0	5.8972	-3.56	0.025441	0.56267	FALSE	5.69082	174.92	-4.9419	8.2633e-42	8.9329e-39	TRUE	1328	--	--	--	--	--	--	--	--	--	--	--	--
comp235376_c0	0	27.7276	-5.7933	3.0421e-08	4.3584e-06	TRUE	0	0	NA	NA	NA	NA	0	29.3623	-7.52	8.6142e-08	5.8557e-06	TRUE	0	0	NA	NA	NA	NA	0	0	-2.6272	0.42961	0.99427	FALSE	0	28.5474	-4.893	4.6454e-08	5.6993e-06	TRUE	1244	--	--	--	--	--	--	--	--	--	--	--	--
comp112291_c0	1.31189	46.8875	-5.1595	7.5584e-13	1.9313e-10	TRUE	1.4751	1.42547	0.049377	0.83479	0.99618	FALSE	5.7589	49.6517	-3.108	1.3672e-09	1.2186e-07	TRUE	5.88465	1.30172	2.1765	0.07066	0.65792	FALSE	5.80126	1.68492	1.7837	0.10594	0.99427	FALSE	1.62595	48.2737	-4.8919	1.1984e-12	2.7836e-10	TRUE	412	--	--	--	--	--	--	--	--	--	--	--	--
comp199174_c0	0	89.316	-7.1961	4.3109e-22	2.1467e-19	TRUE	0	2.72136	-1.9904	0.16878	0.99618	FALSE	0	94.5815	-7.5635	8.5916e-22	2.1716e-19	TRUE	0	0	NA	NA	NA	NA	0	3.21666	NA	NA	NA	NA	3.10408	91.9565	-4.8887	1.061e-22	5.3013e-20	TRUE	653	--	--	--	--	--	--	--	--	--	--	--	--
comp272367_c0	2.24895	21.2443	-3.2398	2.0807e-05	0.0017166	TRUE	2.52875	0	1.9645	0.38367	0.99618	FALSE	0	22.4968	-6.5508	1.4432e-06	7.9178e-05	TRUE	0	2.23152	-3.186	0.18479	0.99397	FALSE	0	0	-1.6638	0.61088	0.99427	FALSE	0	21.8724	-4.8873	1.7341e-06	0.0001588	TRUE	410	--	--	--	--	--	--	--	--	--	--	--	--
comp254824_c0	3.79511	771.799	-7.6679	4.8467e-171	5.898e-167	TRUE	4.26727	23.5462	-2.4641	7.9121e-06	0.00043822	TRUE	0	817.3	-13.319	8.2913e-76	1.24e-72	TRUE	0	3.76568	-5.5259	0.045209	0.48171	FALSE	0	27.8317	-8.4322	5.4529e-07	5.194e-05	TRUE	26.8577	794.616	-4.8869	1.0194e-182	7.0087e-179	TRUE	842	--	--	--	--	--	--	--	--	--	--	--	--
comp255871_c0	0	59.3192	-10.306	5.2878e-11	1.0872e-08	TRUE	0	1.81424	-5.1059	0.13155	0.99618	FALSE	0	62.8163	-7.2953	2.9029e-15	4.6514e-13	TRUE	0	0	3.1359	0.56328	0.99397	FALSE	0	2.14444	-2.4122	0.27064	0.99427	FALSE	2.06939	61.0729	-4.8833	1.3494e-15	4.1491e-13	TRUE	2501	--	--	--	--	--	--	--	--	--	--	--	--
comp109709_c0	0	162.661	-9.7614	1.0983e-29	8.5538e-27	TRUE	0	4.98915	-4.5653	0.013259	0.23837	FALSE	0	172.251	-10.072	4.1108e-29	1.492e-26	TRUE	0	0	-0.18603	0.9762	0.99397	FALSE	0	5.8972	-5.1936	0.013346	0.34793	FALSE	5.69082	167.47	-4.8791	5.9432e-40	6.1539e-37	TRUE	718	--	--	--	--	--	--	--	--	--	--	--	--
comp193963_c0	0	24.7175	-9.0432	3.6493e-06	0.00035832	TRUE	0	0	-3.8835	0.34247	0.99618	FALSE	0	26.1747	-8.3542	1.1363e-06	6.3648e-05	TRUE	0	0	0.81397	0.91721	0.99397	FALSE	0	0	-3.5118	0.38036	0.99427	FALSE	0	25.4483	-4.8427	2.5954e-07	2.8146e-05	TRUE	462	--	--	--	--	--	--	--	--	--	--	--	--
comp198414_c0	1.35874	44.4563	-5.032	3.3473e-12	8.0165e-10	TRUE	1.52779	1.42547	0.1	0.85707	0.99618	FALSE	0	47.0771	-5.7417	2.3176e-12	2.8995e-10	TRUE	0	1.34821	-0.58458	0.77952	0.99397	FALSE	0	1.68492	-0.9268	0.64686	0.99427	FALSE	1.62595	45.7705	-4.8151	5.1633e-12	1.108e-09	TRUE	495	--	--	--	--	--	--	--	--	--	--	--	--
comp156226_c0	0	173.465	-7.8542	3.0815e-39	3.7974e-36	TRUE	0	5.6371	-2.7415	0.022311	0.3459	FALSE	0	183.691	-11.165	2.4316e-26	7.7924e-24	TRUE	0	0	-3.186	0.44389	0.99397	FALSE	0	6.66308	-6.3697	0.0083213	0.23894	FALSE	6.42989	178.593	-4.7957	2.942e-42	3.2836e-39	TRUE	688	--	--	--	--	--	--	--	--	--	--	--	--
comp147817_c0	0	31.7791	-5.99	3.1484e-09	5.2305e-07	TRUE	0	1.03671	NA	NA	NA	NA	0	33.6526	-6.0726	3.0621e-09	2.5692e-07	TRUE	NA	NA	NA	NA	NA	NA	0	1.22539	NA	NA	NA	NA	1.18251	32.7186	-4.7902	5.5603e-09	7.9978e-07	TRUE	593	--	--	--	--	--	--	--	--	--	--	--	--
comp218465_c1	0	228.943	-8.1671	1.0159e-49	1.7504e-46	TRUE	0	7.51613	-3.0691	0.0059091	0.12738	FALSE	0	242.441	-11.566	4.2044e-32	1.7192e-29	TRUE	0	0	-3.2735	0.42432	0.99397	FALSE	0	8.8841	-6.7848	0.0025056	0.091502	FALSE	8.57318	235.712	-4.781	3.7815e-55	5.9089e-52	TRUE	556	--	--	--	--	--	--	--	--	--	--	--	--
comp264864_c0	0	29.0011	-6.2737	1.7017e-08	2.5409e-06	TRUE	0	0	-1.2054	0.52676	0.99618	FALSE	0	30.7109	-8.5848	1.926e-07	1.2369e-05	TRUE	0	0	-2.186	0.66054	0.99397	FALSE	0	1.14881	-3.8337	0.31029	0.99427	FALSE	1.1086	29.8585	-4.7513	2.6855e-08	3.4448e-06	TRUE	3834	--	--	--	--	--	--	--	--	--	--	--	--
comp279245_c0	0	19.3335	-5.273	3.9906e-06	0.00038928	TRUE	0	0	NA	NA	NA	NA	0	20.4733	-7.9998	1.1869e-05	0.00053282	TRUE	0	0	NA	NA	NA	NA	0	0	-3.2487	0.439	0.99427	FALSE	0	19.9051	-4.7513	5.6177e-06	0.00046312	TRUE	337	--	--	--	--	--	--	--	--	--	--	--	--
comp245643_c0	0	15.4557	-4.9501	4.1873e-05	0.0032047	TRUE	0	0	NA	NA	NA	NA	0	16.3669	-7.6768	7.1211e-05	0.0026446	TRUE	0	0	NA	NA	NA	NA	0	0	-2.9268	0.51086	0.99427	FALSE	0	15.9126	-4.7502	4.9212e-05	0.0032534	TRUE	1712	--	--	--	--	--	--	--	--	--	--	--	--
comp229697_c0	0	15.1101	-4.9174	5.1815e-05	0.0038433	TRUE	0	0	NA	NA	NA	NA	0	16.0009	-6.0593	4.3494e-05	0.0017054	TRUE	0	0	NA	NA	NA	NA	0	0	-1.3418	0.70149	0.99427	FALSE	0	15.5568	-4.7176	6.1078e-05	0.0039602	TRUE	601	--	--	--	--	--	--	--	--	--	--	--	--
comp306138_c0	0	20.5277	-8.7752	1.7848e-05	0.0014972	TRUE	0	0	-3.758	0.36724	0.99618	FALSE	0	21.7379	-5.4421	2.0006e-06	0.00010636	TRUE	0	0	NA	NA	NA	NA	0	0	NA	NA	NA	NA	0	21.1346	-4.7003	3.0261e-06	0.00026389	TRUE	1225	--	--	--	--	--	--	--	--	--	--	--	--
comp217547_c0	1.31095	77.9934	-5.8947	1.6017e-20	7.1526e-18	TRUE	1.47405	2.72136	-0.88454	0.37023	0.99618	FALSE	2.55951	82.5914	-5.0121	4.3824e-20	9.8137e-18	TRUE	2.6154	1.30079	1.0076	0.48545	0.99397	FALSE	2.57834	3.21666	-0.31912	0.84325	0.99427	FALSE	3.10408	80.2991	-4.6931	9.1696e-20	3.8071e-17	TRUE	647	--	--	--	--	--	--	--	--	--	--	--	--
comp225214_c0	1.54616	376.732	-7.9287	1.5623e-82	5.8496e-79	TRUE	1.73852	13.3476	-2.9407	0.00030368	0.011131	FALSE	0	398.942	-11.284	3.7534e-54	3.4058e-51	TRUE	0	1.53417	-3.2304	0.26849	0.99397	FALSE	0	15.7769	-6.6133	5.2684e-05	0.0032573	TRUE	15.2248	387.87	-4.6711	8.4257e-89	2.4547e-85	TRUE	1073	--	--	--	--	--	--	--	--	--	--	--	--
comp127516_c0	0	71.6056	-7.162	4.5998e-18	1.7157e-15	TRUE	0	2.59177	NA	NA	NA	NA	0	75.827	-7.2446	3.6555e-18	7.2354e-16	TRUE	NA	NA	NA	NA	NA	NA	0	3.06348	NA	NA	NA	NA	2.95627	73.7225	-4.6403	3.3634e-18	1.2486e-15	TRUE	672	--	--	--	--	--	--	--	--	--	--	--	--
comp149249_c0	0	35.0949	-7.5489	2.2988e-09	3.8751e-07	TRUE	0	1.29588	-2.6205	0.28205	0.99618	FALSE	0	37.1638	-6.2158	4.8802e-10	4.623e-08	TRUE	0	0	NA	NA	NA	NA	0	1.53174	NA	NA	NA	NA	1.47813	36.1324	-4.6114	1.1875e-09	1.876e-07	TRUE	377	--	--	--	--	--	--	--	--	--	--	--	--
comp198707_c0	0	78.8993	-7.1327	8.8185e-20	3.7489e-17	TRUE	0	2.91574	-2.2054	0.13472	0.99618	FALSE	0	83.5507	-7.3846	1.1187e-19	2.4319e-17	TRUE	0	0	NA	NA	NA	NA	0	3.44642	NA	NA	NA	NA	3.3258	81.2319	-4.6103	7.5998e-20	3.1938e-17	TRUE	425	--	--	--	--	--	--	--	--	--	--	--	--
comp279871_c0	0	45.0936	-7.5886	1.3638e-11	2.987e-09	TRUE	0	1.68465	-2.6771	0.21598	0.99618	FALSE	0	47.752	-6.5775	2.2611e-12	2.831e-10	TRUE	0	0	NA	NA	NA	NA	0	1.99126	NA	NA	NA	NA	1.92158	46.4267	-4.5946	5.6237e-12	1.2008e-09	TRUE	743	--	--	--	--	--	--	--	--	--	--	--	--
comp224604_c0	1.55459	346.221	-7.799	6.5135e-77	2.2249e-73	TRUE	1.748	13.2193	-2.9189	0.00033732	0.012162	FALSE	0	366.632	-12.162	4.4785e-43	2.7399e-40	TRUE	0	1.54254	-4.2383	0.22015	0.99397	FALSE	0	15.6253	-7.5994	9.4648e-05	0.005484	FALSE	15.0785	356.456	-4.5632	5.2986e-81	1.3593e-77	TRUE	486	--	--	--	--	--	--	--	--	--	--	--	--
comp235375_c1	0	25.2964	-7.0766	2.4181e-07	2.991e-05	TRUE	0	0	-2.2054	0.38783	0.99618	FALSE	0	26.7877	-5.7435	1.2175e-07	8.0924e-06	TRUE	0	0	NA	NA	NA	NA	0	1.14881	NA	NA	NA	NA	1.1086	26.0443	-4.5542	2.6052e-07	2.8234e-05	TRUE	911	--	--	--	--	--	--	--	--	--	--	--	--
comp254937_c0	0	83.2339	-8.7948	6.2013e-18	2.2868e-15	TRUE	0	3.23971	-3.9424	0.051843	0.61688	FALSE	0	88.1408	-10.106	1.3313e-15	2.1874e-13	TRUE	0	0	-1.186	0.84368	0.99397	FALSE	0	3.82935	-5.5707	0.044902	0.84495	FALSE	3.69534	85.6945	-4.5354	1.0253e-20	4.4958e-18	TRUE	1088	--	--	--	--	--	--	--	--	--	--	--	--
comp269512_c0	8.55821	1337.42	-7.2879	4.827e-304	1.5664e-299	TRUE	9.62295	55.7554	-2.5346	3.4442e-12	4.9762e-10	TRUE	10.6356	1416.26	-7.0571	0	0	TRUE	10.8678	8.49185	0.35591	0.54728	0.99397	FALSE	10.7138	65.9032	-2.6209	1.3868e-10	2.1892e-08	TRUE	63.5968	1376.96	-4.4364	2.1652e-303	2.6583e-299	TRUE	6220	--	--	--	--	--	--	--	--	--	--	--	--
comp142426_c0	0	16.9607	-5.0841	1.6674e-05	0.0014042	TRUE	0	0	NA	NA	NA	NA	0	17.9607	-6.8109	1.8518e-05	0.00079397	TRUE	0	0	NA	NA	NA	NA	0	0	-2.3862	0.49281	0.99427	FALSE	0	17.4622	-4.4249	2.7959e-05	0.0019519	TRUE	883	--	--	--	--	--	--	--	--	--	--	--	--
comp216096_c0	0	24.5398	-6.7108	2.7284e-07	3.3286e-05	TRUE	0	1.03671	-1.9766	0.39728	0.99618	FALSE	0	25.9865	-7.3438	3.9904e-07	2.4193e-05	TRUE	0	0	-0.50796	0.91938	0.99397	FALSE	0	1.22539	-2.9268	0.35245	0.99427	FALSE	1.18251	25.2653	-4.4172	4.7222e-07	4.8401e-05	TRUE	882	--	--	--	--	--	--	--	--	--	--	--	--
comp218055_c0	0	45.4843	-8.338	5.83e-11	1.1936e-08	TRUE	0	1.94383	-3.6205	0.14034	0.99618	FALSE	0	48.1658	-9.2341	3.5577e-10	3.4265e-08	TRUE	0	0	-0.77099	0.90683	0.99397	FALSE	0	2.29761	-4.8337	0.12648	0.99427	FALSE	2.2172	46.829	-4.4006	7.2994e-12	1.5357e-09	TRUE	728	--	--	--	--	--	--	--	--	--	--	--	--
comp235742_c0	0	44.5147	-6.307	2.8752e-12	6.9622e-10	TRUE	0	1.94383	-1.6205	0.29453	0.99618	FALSE	0	47.139	-8.203	4.6646e-11	4.9828e-09	TRUE	0	0	-1.771	0.64109	0.99397	FALSE	0	2.29761	-3.8337	0.15132	0.99427	FALSE	2.2172	45.8307	-4.3695	1.3195e-11	2.6715e-09	TRUE	1145	--	--	--	--	--	--	--	--	--	--	--	--
comp249731_c0	2.39514	193.937	-6.3393	4.4166e-48	7.1662e-45	TRUE	2.69312	8.74722	-1.6995	0.022657	0.34951	FALSE	0	205.371	-9.7413	5.7428e-36	2.7361e-33	TRUE	0	2.37657	-3.2769	0.16572	0.99397	FALSE	0	10.3393	-5.4187	0.0010028	0.042192	FALSE	9.97741	199.671	-4.3228	4.6594e-45	5.6401e-42	TRUE	1843	--	--	--	--	--	--	--	--	--	--	--	--
comp216702_c0	1.4056	34.0373	-4.5979	1.8741e-09	3.2009e-07	TRUE	1.58047	1.55506	0.023382	0.81585	0.99618	FALSE	1.43972	36.0439	-4.6459	2.2506e-09	1.9356e-07	TRUE	1.47116	1.3947	0.077005	0.94516	0.99397	FALSE	1.45031	1.83809	-0.34184	0.87042	0.99427	FALSE	1.77376	35.0435	-4.3043	3.7628e-09	5.5421e-07	TRUE	1688	--	--	--	--	--	--	--	--	--	--	--	--
comp181401_c0	0	55.5132	-7.4031	4.0434e-14	1.1493e-11	TRUE	0	2.59177	-2.8131	0.11755	0.99618	FALSE	0	58.7859	-7.1996	1.8317e-14	2.7598e-12	TRUE	0	0	0.32854	0.91308	0.99397	FALSE	0	3.06348	-2.9268	0.1415	0.99427	FALSE	2.95627	57.1543	-4.273	5.7698e-14	1.5424e-11	TRUE	487	--	--	--	--	--	--	--	--	--	--	--	--
comp241091_c0	0	18.4079	-7.618	1.5979e-05	0.0013521	TRUE	0	0	-3.1059	0.33689	0.99618	FALSE	0	19.4931	-6.929	8.6848e-06	0.00040239	TRUE	0	0	0.81397	0.88312	0.99397	FALSE	0	1.07222	-2.7342	0.40179	0.99427	FALSE	1.03469	18.9521	-4.1951	1.671e-05	0.0012407	TRUE	787	--	--	--	--	--	--	--	--	--	--	--	--
comp252097_c0	0	15.7451	-4.9768	3.5047e-05	0.0027394	TRUE	0	0	NA	NA	NA	NA	0	16.6734	-5.7036	3.001e-05	0.0012228	TRUE	0	0	NA	NA	NA	NA	0	0	-1.5118	0.60496	0.99427	FALSE	0	16.2106	-4.1921	6.876e-05	0.0043936	TRUE	2449	--	--	--	--	--	--	--	--	--	--	--	--
comp98124_c0	0	50.998	-7.2807	3.3475e-13	8.904e-11	TRUE	0	2.59177	-2.8131	0.11755	0.99618	FALSE	0	54.0046	-7.0772	1.6837e-13	2.3323e-11	TRUE	0	0	0.32854	0.91308	0.99397	FALSE	0	3.06348	-2.9268	0.1415	0.99427	FALSE	2.95627	52.5057	-4.1506	9.0786e-13	2.1289e-10	TRUE	1007	--	--	--	--	--	--	--	--	--	--	--	--
comp259457_c0	0	16.4977	-6.138	2.0287e-05	0.001678	TRUE	0	0	-1.6771	0.48242	0.99618	FALSE	0	17.4703	-5.1268	2.2871e-05	0.00095849	TRUE	0	0	NA	NA	NA	NA	0	0	NA	NA	NA	NA	0	16.9854	-4.1439	4.8808e-05	0.0032279	TRUE	520	--	--	--	--	--	--	--	--	--	--	--	--
comp251125_c0	0	45.2673	-7.1087	5.1851e-12	1.2019e-09	TRUE	0	2.33259	-2.6611	0.1464	0.99618	FALSE	0	47.9359	-6.583	2.0637e-12	2.5918e-10	TRUE	0	0	NA	NA	NA	NA	0	2.75713	NA	NA	NA	NA	2.66064	46.6055	-4.1307	1.8033e-11	3.5958e-09	TRUE	2053	--	--	--	--	--	--	--	--	--	--	--	--
comp230759_c0	0	26.3951	-5.6785	6.4891e-08	8.7801e-06	TRUE	0	1.36068	-1.2314	0.44868	0.99618	FALSE	0	27.9512	-8.449	5.6215e-07	3.3222e-05	TRUE	0	0	-2.6455	0.56368	0.99397	FALSE	0	1.60833	-4.3191	0.21261	0.99427	FALSE	1.55204	27.1754	-4.1301	2.8658e-07	3.0671e-05	TRUE	818	--	--	--	--	--	--	--	--	--	--	--	--
comp196621_c0	2.10839	83.8197	-5.3131	7.4015e-22	3.576e-19	TRUE	2.3707	4.40601	-0.89416	0.25148	0.99618	FALSE	0	88.7612	-8.531	6.8461e-19	1.4122e-16	TRUE	0	2.09205	-3.0929	0.20541	0.99397	FALSE	0	5.20792	-4.4293	0.023964	0.53771	FALSE	5.02566	86.2977	-4.1019	7.0256e-20	2.967e-17	TRUE	670	--	--	--	--	--	--	--	--	--	--	--	--
comp277994_c0	0	27.3803	-7.1908	8.7272e-08	1.1559e-05	TRUE	0	1.49027	-2.8221	0.23471	0.99618	FALSE	0	28.9945	-8.5018	3.7382e-07	2.2741e-05	TRUE	0	0	-1.186	0.84368	0.99397	FALSE	0	1.7615	-4.4504	0.18865	0.99427	FALSE	1.69986	28.1898	-4.0517	2.0212e-07	2.2385e-05	TRUE	481	--	--	--	--	--	--	--	--	--	--	--	--
comp128725_c0	0	27.2026	-7.5964	1.521e-07	1.9458e-05	TRUE	0	1.49027	-3.2371	0.21194	0.99618	FALSE	0	28.8063	-5.3225	4.7257e-08	3.333e-06	TRUE	0	0	2.3989	0.49864	0.99397	FALSE	0	1.7615	-1.2804	0.53205	0.99427	FALSE	1.69986	28.0068	-4.0423	2.2569e-07	2.474e-05	TRUE	647	--	--	--	--	--	--	--	--	--	--	--	--
comp244361_c0	0	30.4489	-6.0221	6.7601e-09	1.0649e-06	TRUE	0	1.81424	-1.784	0.28732	0.99618	FALSE	0	32.244	-7.6551	2.4004e-08	1.7744e-06	TRUE	0	0	-1.508	0.70564	0.99397	FALSE	0	2.14444	-3.7342	0.16977	0.99427	FALSE	2.06939	31.3491	-3.9211	5.8053e-08	7.0074e-06	TRUE	1966	--	--	--	--	--	--	--	--	--	--	--	--
comp247258_c0	0	22.8073	-6.3422	5.8562e-07	6.7621e-05	TRUE	0	1.36068	-2.1059	0.31738	0.99618	FALSE	0	24.1519	-5.5941	5.1937e-07	3.0863e-05	TRUE	0	0	NA	NA	NA	NA	0	1.60833	NA	NA	NA	NA	1.55204	23.4815	-3.9193	2.6769e-06	0.00023586	TRUE	2256	--	--	--	--	--	--	--	--	--	--	--	--
comp229209_c0	0	46.1228	-6.3582	1.2246e-12	3.057e-10	TRUE	0	2.85094	-2.173	0.14187	0.99618	FALSE	0	48.8419	-7.6692	6.6925e-12	7.9597e-10	TRUE	0	0	-1.186	0.73269	0.99397	FALSE	0	3.36983	-3.8013	0.0832	0.99427	FALSE	3.2519	47.4864	-3.8682	3.0008e-11	5.7955e-09	TRUE	371	--	--	--	--	--	--	--	--	--	--	--	--
comp186196_c0	0	19.4499	-7.1124	6.1089e-06	0.00057102	TRUE	0	1.23109	-2.9615	0.27139	0.99618	FALSE	0	20.5965	-5.3643	3.8123e-06	0.00019129	TRUE	0	0	NA	NA	NA	NA	0	1.45515	NA	NA	NA	NA	1.40423	20.0249	-3.8339	1.6837e-05	0.0012496	TRUE	626	--	--	--	--	--	--	--	--	--	--	--	--
comp223843_c0	0	26.5693	-6.5624	7.9273e-08	1.055e-05	TRUE	0	1.68465	-2.414	0.23628	0.99618	FALSE	0	28.1357	-7.4585	1.4965e-07	9.7657e-06	TRUE	0	0	-0.77099	0.86854	0.99397	FALSE	0	1.99126	-3.6272	0.19078	0.99427	FALSE	1.92158	27.3548	-3.8314	4.9477e-07	5.047e-05	TRUE	1256	--	--	--	--	--	--	--	--	--	--	--	--
comp212829_c0	1.21818	25.5332	-4.3896	2.5491e-07	3.1373e-05	TRUE	1.36974	1.74944	-0.35299	0.64405	0.99618	FALSE	0	27.0384	-5.7569	1.0618e-07	7.1071e-06	TRUE	0	1.20874	NA	NA	NA	NA	0	2.06785	NA	NA	NA	NA	1.99548	26.288	-3.7196	1.0703e-06	0.00010221	TRUE	563	--	--	--	--	--	--	--	--	--	--	--	--
comp271633_c0	1.45245	88.2769	-5.9255	5.2127e-23	2.7731e-20	TRUE	1.63315	6.09065	-1.8989	0.044258	0.55719	FALSE	0	93.4812	-6.8688	1.7552e-22	4.5799e-20	TRUE	0	1.44119	-0.8183	0.69115	0.99397	FALSE	0	7.19919	-3.1595	0.019194	0.45616	FALSE	6.94723	90.8867	-3.7096	1.2833e-19	5.3022e-17	TRUE	482	--	--	--	--	--	--	--	--	--	--	--	--
comp240324_c0	1.07762	23.6171	-4.4539	6.6e-07	7.5636e-05	TRUE	1.21169	1.68465	-0.47542	0.60588	0.99618	FALSE	0	25.0094	-6.7036	4.075e-07	2.466e-05	TRUE	0	1.06927	-2.1246	0.46474	0.99397	FALSE	0	1.99126	-3.0423	0.22667	0.99427	FALSE	1.92158	24.3153	-3.6615	3.0912e-06	0.00026903	TRUE	1264	--	--	--	--	--	--	--	--	--	--	--	--
comp242114_c0	1.17133	20.1659	-4.1057	6.6496e-06	0.00061659	TRUE	1.31706	1.49027	-0.17825	0.7356	0.99618	FALSE	0	21.3548	-7.0606	3.5202e-06	0.00017812	TRUE	0	1.16225	-2.8299	0.36667	0.99397	FALSE	0	1.7615	-3.4504	0.22801	0.99427	FALSE	1.69986	20.7621	-3.6105	1.8053e-05	0.0013261	TRUE	1308	--	--	--	--	--	--	--	--	--	--	--	--
comp264907_c0	0	24.2544	-6.4309	2.6947e-07	3.2957e-05	TRUE	0	1.81424	-2.5209	0.21046	0.99618	FALSE	0	25.6843	-8.327	1.3828e-06	7.6147e-05	TRUE	0	0	-1.771	0.74167	0.99397	FALSE	0	2.14444	-4.7342	0.14141	0.99427	FALSE	2.06939	24.9715	-3.593	2.6841e-06	0.00023635	TRUE	4325	--	--	--	--	--	--	--	--	--	--	--	--
comp201499_c0	0	20.7824	-5.6231	1.6238e-06	0.00017267	TRUE	0	1.55506	-1.7136	0.33452	0.99618	FALSE	0	22.0076	-6.1041	1.6422e-06	8.8707e-05	TRUE	0	0	-0.35595	0.92502	0.99397	FALSE	0	1.83809	-2.5118	0.29591	0.99427	FALSE	1.77376	21.3968	-3.5925	1.3961e-05	0.0010552	TRUE	1061	--	--	--	--	--	--	--	--	--	--	--	--
comp229173_c0	13.118	534.575	-5.3488	3.5743e-130	2.8997e-126	TRUE	14.75	40.2553	-1.4485	6.9106e-06	0.00038765	TRUE	5.36697	566.09	-6.7208	3.1115e-128	1.0925e-124	TRUE	5.48417	13.0163	-1.247	0.085568	0.75032	FALSE	5.40645	47.582	-3.1377	1.969e-09	2.7201e-07	TRUE	45.9168	550.379	-3.5833	2.1135e-107	7.5684e-104	TRUE	868	--	--	--	--	--	--	--	--	--	--	--	--
comp240285_c0	0	49.4565	-6.0438	1.5099e-13	4.1231e-11	TRUE	0	3.75806	-2.1565	0.092877	0.89299	FALSE	1.91963	52.3722	-4.7699	4.2932e-13	5.7407e-11	TRUE	1.96155	0	1.3989	0.43817	0.99397	FALSE	1.93375	4.44205	-1.1998	0.34793	0.99427	FALSE	4.28659	50.9186	-3.5703	2.2941e-11	4.5168e-09	TRUE	1477	--	--	--	--	--	--	--	--	--	--	--	--
comp230934_c0	0	27.4961	-6.1969	3.8476e-08	5.3972e-06	TRUE	0	2.13821	-2.3429	0.18794	0.99618	FALSE	0	29.1171	-6.923	5.4311e-08	3.7875e-06	TRUE	0	0	-0.60107	0.87993	0.99397	FALSE	0	2.52737	-3.3862	0.15205	0.99427	FALSE	2.43892	28.309	-3.5369	6.7989e-07	6.7747e-05	TRUE	1450	--	--	--	--	--	--	--	--	--	--	--	--
comp212061_c0	1.59395	80.2307	-5.6535	4.3976e-21	2.0194e-18	TRUE	1.79225	6.47942	-1.8541	0.040339	0.5232	FALSE	0	84.9606	-9.0529	3.5904e-17	6.5972e-15	TRUE	0	1.58159	-3.2743	0.25833	0.99397	FALSE	0	7.65871	-5.5707	0.0045639	0.14863	FALSE	7.39067	82.6026	-3.4824	3.3878e-17	1.186e-14	TRUE	478	--	--	--	--	--	--	--	--	--	--	--	--
comp222179_c0	0	27.9383	-8.2199	2.412e-07	2.9856e-05	TRUE	0	2.2678	-4.4278	0.096366	0.91349	FALSE	0	29.5854	-6.946	4.3323e-08	3.0757e-06	TRUE	0	0	1.3989	0.784	0.99397	FALSE	0	2.68055	-3.4711	0.13599	0.99427	FALSE	2.58674	28.7643	-3.4751	6.6364e-07	6.6204e-05	TRUE	424	--	--	--	--	--	--	--	--	--	--	--	--
comp236772_c0	1.12448	131.301	-6.8675	2.376e-32	2.1124e-29	TRUE	1.26438	10.7558	-3.0886	0.00096548	0.029719	FALSE	0	139.042	-7.4416	1.5225e-31	6.0869e-29	TRUE	0	1.11576	-0.44906	0.84475	0.99397	FALSE	0	12.7135	-3.9799	0.00062837	0.028468	FALSE	12.2685	135.183	-3.4619	5.2248e-27	3.4017e-24	TRUE	733	--	--	--	--	--	--	--	--	--	--	--	--
comp100374_c0	1.07762	36.6422	-5.0876	2.4743e-10	4.7277e-08	TRUE	1.21169	3.04533	-1.3296	0.23748	0.99618	FALSE	0	38.8024	-6.3372	2.1548e-10	2.1234e-08	TRUE	0	1.06927	-1.1246	0.65106	0.99397	FALSE	0	3.59959	-2.8964	0.11297	0.99427	FALSE	3.47362	37.7254	-3.441	1.42e-08	1.9249e-06	TRUE	577	--	--	--	--	--	--	--	--	--	--	--	--
comp232838_c0	8.52729	144.291	-4.0807	2.4895e-33	2.353e-30	TRUE	9.58818	12.1217	-0.33826	0.23189	0.99618	FALSE	1.43972	152.797	-6.7297	6.3104e-36	2.9977e-33	TRUE	1.47116	8.46117	-2.5239	0.022217	0.28961	FALSE	1.45031	14.3279	-3.3044	0.00074253	0.032761	FALSE	13.8265	148.557	-3.4255	2.8165e-29	1.9841e-26	TRUE	1337	--	--	--	--	--	--	--	--	--	--	--	--
comp182873_c0	0	44.0516	-5.8768	2.9635e-12	7.1589e-10	TRUE	0	3.88765	-2.2054	0.084145	0.83965	FALSE	0	46.6487	-7.6029	1.7411e-11	1.9679e-09	TRUE	0	0	-1.6011	0.61711	0.99397	FALSE	0	4.59522	-4.2487	0.035969	0.72042	FALSE	4.4344	45.354	-3.3544	7.6456e-10	1.245e-07	TRUE	423	--	--	--	--	--	--	--	--	--	--	--	--
comp224551_c0	0	28.1907	-6.9109	4.2548e-08	5.9174e-06	TRUE	0	2.52697	-3.262	0.10321	0.95368	FALSE	0	29.8527	-5.8998	2.3141e-08	1.7161e-06	TRUE	0	0	NA	NA	NA	NA	0	2.9869	NA	NA	NA	NA	2.88236	29.0241	-3.3319	9.231e-07	8.9592e-05	TRUE	657	--	--	--	--	--	--	--	--	--	--	--	--
comp227412_c0	22.5978	127.877	-2.5005	3.1896e-20	1.3924e-17	TRUE	25.4092	12.1165	1.0684	0.16861	0.99618	FALSE	3.27937	135.416	-5.3678	2.1388e-32	8.8577e-30	TRUE	3.35098	22.4226	-2.7423	9.6455e-05	0.0031853	TRUE	3.30349	14.3218	-2.1161	0.0088955	0.25161	FALSE	13.8206	131.658	-3.2519	4.5615e-25	2.6669e-22	TRUE	1709	--	--	--	--	--	--	--	--	--	--	--	--
comp228466_c0	1.78042	84.9039	-5.5755	3.2913e-22	1.6474e-19	TRUE	2.00193	8.48804	-2.084	0.012959	0.23428	FALSE	0	89.9093	-8.5496	4.4358e-19	9.3044e-17	TRUE	0	1.76662	-2.849	0.26404	0.99397	FALSE	0	10.0329	-5.3753	0.0012013	0.049332	FALSE	9.68178	87.4139	-3.1745	7.6913e-17	2.6024e-14	TRUE	692	--	--	--	--	--	--	--	--	--	--	--	--
comp258941_c0	0	59.725	-6.146	5.1494e-16	1.6738e-13	TRUE	0	6.68028	-2.8165	0.011938	0.22026	FALSE	1.19977	63.246	-5.7201	4.3327e-16	7.3896e-14	TRUE	1.22597	0	0.55094	0.77057	0.99397	FALSE	1.2086	7.89613	-2.7078	0.023637	0.53366	FALSE	7.61979	61.4907	-3.0125	9.0368e-12	1.8714e-09	TRUE	3035	--	--	--	--	--	--	--	--	--	--	--	--
comp100722_c0	1.35874	23.6154	-4.1194	1.0658e-06	0.00011684	TRUE	1.52779	2.85094	-0.9	0.35462	0.99618	FALSE	0	25.0076	-8.2884	1.816e-06	9.7251e-05	TRUE	0	1.34821	-4.044	0.25819	0.99397	FALSE	0	3.36983	-5.3862	0.060487	0.99427	FALSE	3.2519	24.3135	-2.9024	2.5447e-05	0.0017985	TRUE	530	--	--	--	--	--	--	--	--	--	--	--	--
comp198867_c0	1.59301	43.6574	-4.7764	7.3792e-12	1.6765e-09	TRUE	1.7912	5.44854	-1.6049	0.080781	0.81767	FALSE	9.35821	46.2312	-2.3046	8.4887e-07	4.8515e-05	TRUE	9.56256	1.58066	2.5969	0.010813	0.16853	FALSE	9.42704	6.44021	0.5497	0.38778	0.99427	FALSE	6.21482	44.9481	-2.8545	1.3708e-08	1.8611e-06	TRUE	290	--	--	--	--	--	--	--	--	--	--	--	--
comp259218_c0	2.10839	41.3692	-4.2943	6.7105e-11	1.3596e-08	TRUE	2.3707	5.24833	-1.1465	0.1523	0.99618	FALSE	0	43.8081	-8.0973	1.8006e-10	1.7886e-08	TRUE	0	2.09205	-3.6779	0.17273	0.99397	FALSE	0	6.20355	-5.2667	0.01103	0.29856	FALSE	5.98645	42.5922	-2.8308	3.7426e-08	4.6314e-06	TRUE	1582	--	--	--	--	--	--	--	--	--	--	--	--
comp198677_c0	7.2154	183.316	-4.6671	1.9988e-44	2.9043e-41	TRUE	8.11307	23.7795	-1.5514	0.00033879	0.01221	FALSE	1.35974	194.123	-7.1575	3.5165e-44	2.281e-41	TRUE	1.38943	7.15945	-2.3654	0.042973	0.46462	FALSE	1.36974	28.1075	-4.359	1.7561e-07	1.8052e-05	TRUE	27.1238	188.736	-2.7987	1.1074e-30	8.3118e-28	TRUE	815	--	--	--	--	--	--	--	--	--	--	--	--
comp272431_c0	8.62099	205.778	-4.5771	2.6224e-49	4.4399e-46	TRUE	9.69354	30.0017	-1.6299	3.6172e-05	0.001723	TRUE	0	217.91	-8.4117	1.5787e-44	1.045e-41	TRUE	0	8.55415	-3.7096	0.0056768	0.1013	FALSE	0	35.4621	-5.7818	9.947e-10	1.419e-07	TRUE	34.221	211.862	-2.6302	3.9265e-32	3.0818e-29	TRUE	1311	--	--	--	--	--	--	--	--	--	--	--	--
comp248010_c0	2.71749	53.6666	-4.3037	1.0225e-13	2.8239e-11	TRUE	3.05557	7.90489	-1.3713	0.052981	0.62649	FALSE	0	56.8304	-7.8878	2.2187e-13	3.0292e-11	TRUE	0	2.69642	-3.459	0.13077	0.97619	FALSE	0	9.34362	-5.2726	0.0018102	0.069771	FALSE	9.01662	55.2532	-2.6154	1.8915e-09	2.9081e-07	TRUE	1567	--	--	--	--	--	--	--	--	--	--	--	--
comp267255_c0	10.2852	103.335	-3.3287	2.2646e-21	1.0524e-18	TRUE	11.5648	15.6802	-0.4392	0.12887	0.99618	FALSE	32.3218	109.427	-1.7594	3.7393e-10	3.5928e-08	TRUE	33.0276	10.2055	1.6943	0.0002695	0.0078546	FALSE	32.5596	18.5341	0.8129	0.029779	0.63114	FALSE	17.8854	106.39	-2.5725	1.4729e-16	4.8688e-14	TRUE	3636	--	--	--	--	AK249662.1	173	4.94014e-83	Hordeum vulgare subsp. vulgare cDNA clone: FLbaf41h14, mRNA sequence	--	--	--	--
comp219424_c0	0	54.8185	-5.9444	7.0981e-15	2.11e-12	TRUE	1.00096	8.61763	-3.1059	0.003077	0.076421	FALSE	0	58.0503	-9.5034	1.3263e-11	1.5171e-09	TRUE	0	0	-3.434	0.38855	0.99397	FALSE	0	10.1861	-6.9821	0.0012825	0.052161	FALSE	9.8296	56.4392	-2.5215	2.7275e-09	4.1052e-07	TRUE	567	--	--	--	--	--	--	--	--	--	--	--	--
comp199091_c0	149.712	2316.31	-3.9516	0	0	TRUE	168.338	386.994	-1.2009	1.9488e-36	1.2143e-33	TRUE	10.7251	2452.86	-7.8373	0	0	TRUE	10.9594	148.552	-3.7607	4.972e-31	1.9044e-28	TRUE	10.804	457.429	-5.4039	4.2295e-106	1.7482e-102	TRUE	441.42	2384.79	-2.4336	0	0	TRUE	954	--	--	--	--	--	--	--	--	--	--	--	--
comp251088_c0	0	78.9613	-7.9114	1.1676e-18	4.574e-16	TRUE	0	13.866	-5.2327	3.0156e-05	0.0014677	TRUE	0	83.6163	-8.4449	4.867e-18	9.5865e-16	TRUE	0	0	-0.40842	0.92359	0.99397	FALSE	0	16.3896	-6.0833	3.31e-05	0.002151	TRUE	15.816	81.2956	-2.3618	6.4531e-12	1.366e-09	TRUE	543	--	--	--	--	--	--	--	--	--	--	--	--
comp255797_c0	2.76434	32.0072	-3.5334	6.4321e-08	8.7151e-06	TRUE	3.10826	5.83148	-0.90776	0.18352	0.99618	FALSE	0	33.8941	-7.1421	5.5928e-09	4.5438e-07	TRUE	0	2.74291	-3.4837	0.1264	0.95817	FALSE	0	6.89284	-4.8337	0.0081251	0.23501	FALSE	6.65161	32.9534	-2.3087	1.6056e-05	0.0011952	TRUE	1726	--	--	--	--	--	--	--	--	--	--	--	--
comp253207_c0	5.107	49.7523	-3.2842	5.7456e-11	1.1776e-08	TRUE	5.74237	9.45995	-0.72019	0.13384	0.99618	FALSE	0	52.6854	-7.0415	3.1258e-13	4.2283e-11	TRUE	0	5.0674	-3.6323	0.03468	0.39951	FALSE	0	11.1817	-4.7947	0.00076218	0.033562	FALSE	10.7904	51.2232	-2.247	1.2268e-07	1.4039e-05	TRUE	3934	--	--	--	--	--	--	--	--	--	--	--	--
comp221792_c0	4.77903	41.1197	-3.105	6.106e-09	9.6892e-07	TRUE	5.37359	7.8401	-0.54498	0.23522	0.99618	FALSE	0	43.5439	-9.0885	1.7593e-09	1.5393e-07	TRUE	0	4.74197	-5.8585	0.024441	0.31065	FALSE	0	9.26704	-6.8457	0.0020529	0.0774	FALSE	8.94272	42.3353	-2.2431	1.5596e-06	0.00014444	TRUE	927	--	--	--	--	--	--	--	--	--	--	--	--
comp228371_c0	0	45.7882	-7.1253	4.0303e-12	9.5466e-10	TRUE	0	10.3671	-4.8131	0.00032967	0.011937	FALSE	0	48.4876	-6.5995	1.5694e-12	1.999e-10	TRUE	0	0	NA	NA	NA	NA	0	12.2539	-4.6152	0.00047094	0.022278	FALSE	11.8251	47.1419	-1.9952	2.5907e-06	0.00022918	TRUE	700	--	--	--	--	--	--	--	--	--	--	--	--
comp227227_c0	4.82588	89.4347	-4.212	1.287e-21	6.1266e-19	TRUE	5.42628	21.6413	-1.9958	0.00010199	0.0043056	TRUE	40.6322	94.7072	-1.2209	1.5716e-05	0.00068625	TRUE	41.5195	4.78846	3.1162	6.266e-09	4.6878e-07	TRUE	40.9311	25.5801	0.67818	0.034153	0.69459	FALSE	24.6849	92.0787	-1.8992	2.0791e-10	3.6652e-08	TRUE	720	NP_001063510.1	645	1.13916e-82	Os09g0483500 [Oryza sativa Japonica Group]	XM_002445877.1	154	3.44081e-73	Sorghum bicolor hypothetical protein, mRNA	--	--	--	--
comp222869_c0	3.11714	38.0309	-3.6089	2.8732e-09	4.802e-07	TRUE	3.50495	9.38803	-1.4214	0.031579	0.44255	FALSE	1.31735	40.2729	-4.9341	1.6255e-10	1.6286e-08	TRUE	1.34611	3.09298	-1.2002	0.41671	0.99397	FALSE	1.32704	11.0967	-3.0638	0.0041821	0.13882	FALSE	10.7083	39.1552	-1.8705	4.1102e-05	0.0027651	TRUE	283	BAJ11784.1	203	1.29725e-35	dehydration responsive protein [Corchorus olitorius]	AB571594.1	237	9.12233e-120	Corchorus olitorius drp mRNA for dehydration responsive protein, partial cds	--	--	--	--
comp238446_c0	2.43637	44.4829	-4.1904	1.7343e-11	3.723e-09	TRUE	2.73948	11.9215	-2.1216	0.002978	0.074547	FALSE	0	47.1053	-7.617	1.4257e-11	1.6239e-09	TRUE	0	2.41748	-3.3015	0.16073	0.99397	FALSE	0	14.0913	-5.8653	0.00011717	0.0066177	FALSE	13.5981	45.798	-1.7519	2.2633e-05	0.0016176	TRUE	1143	--	--	--	--	--	--	--	--	--	--	--	--
comp197993_c0	2.76434	89.1452	-5.0112	6.5676e-23	3.4467e-20	TRUE	3.10826	27.0049	-3.119	1.5423e-07	1.1813e-05	TRUE	40.3923	94.4007	-1.2247	1.5363e-05	0.00067299	TRUE	41.2743	2.74291	3.9115	2.6467e-10	2.3745e-08	TRUE	40.6894	31.92	0.35019	0.20399	0.99427	FALSE	30.8029	91.7807	-1.5751	2.8037e-08	3.5804e-06	TRUE	3976	--	--	--	--	--	--	--	--	--	--	--	--
comp232569_c0	443.351	1612.46	-1.8627	5.9062e-166	6.0525e-162	TRUE	498.509	561.78	-0.17238	8.1186e-11	9.8884e-09	FALSE	14.5268	1707.52	-6.877	0	0	TRUE	14.844	439.914	-4.8893	2.74e-101	6.8992e-98	TRUE	14.6337	664.027	-5.5039	1.6229e-153	1.1083e-149	TRUE	640.788	1660.13	-1.3734	1.3187e-100	4.5331e-97	TRUE	973	BAK01465.1	130	2.29179e-07	predicted protein [Hordeum vulgare subsp. vulgare]	AK370264.1	728	0	Hordeum vulgare subsp. vulgare mRNA for predicted protein, complete cds, clone: NIASHv2107N11	--	--	--	--
comp215817_c0	14.3839	535.88	-5.2194	4.9672e-130	3.8686e-126	TRUE	16.1735	193.359	-3.5796	1.1494e-48	1.0248e-45	TRUE	242.156	567.473	-1.2286	2.1284e-26	6.8616e-24	TRUE	247.444	14.2724	4.1158	1.4135e-55	1.2196e-52	TRUE	243.937	228.552	0.093988	0.18632	0.99427	FALSE	220.553	551.723	-1.3228	9.7703e-33	7.8281e-30	TRUE	941	XP_003562728.1	425	2.73994e-49	PREDICTED: uncharacterized protein LOC100837236 [Brachypodium distachyon]	XM_003562680.1	199	4.38963e-98	PREDICTED: Brachypodium distachyon uncharacterized LOC100837236 (LOC100837236), mRNA	--	--	--	--
comp269693_c0	10.6357	108.595	-3.352	1.7041e-22	8.7314e-20	TRUE	11.9589	259.651	-4.4404	7.1176e-71	1.1045e-67	TRUE	234.915	114.997	1.0305	1.0568e-12	1.3721e-10	TRUE	240.045	10.5532	4.5075	2.4614e-56	2.198e-53	TRUE	236.643	306.909	-0.3751	0.018094	0.43703	FALSE	296.168	111.806	1.4054	3.9318e-21	1.7508e-18	TRUE	564	--	--	--	--	--	--	--	--	--	--	--	--
comp222971_c0	83.4451	3.76262	4.471	9.3532e-20	3.9676e-17	TRUE	93.8266	26.4393	1.8273	7.1426e-07	4.8802e-05	TRUE	36.633	3.98444	3.2007	1.8095e-08	1.3587e-06	TRUE	37.4329	82.7981	-1.1453	5.3111e-05	0.0018744	TRUE	36.9024	31.2514	0.2398	0.35878	0.99427	FALSE	30.1576	3.87386	2.9607	1.5454e-06	0.00014328	TRUE	841	BAK01229.1	492	2.67043e-59	predicted protein [Hordeum vulgare subsp. vulgare]	AK332247.1	517	0	Triticum aestivum cDNA, clone: SET1_M10, cultivar: Chinese Spring	--	--	--	--
comp269635_c0	81.4585	22.8652	1.8329	1.1936e-08	1.8241e-06	TRUE	91.5929	195.283	-1.0923	1.8049e-17	4.2649e-15	TRUE	132.768	24.2132	2.455	3.6433e-21	8.8354e-19	TRUE	135.667	80.8269	0.74717	7.825e-05	0.0026553	FALSE	133.745	230.826	-0.78732	4.4885e-06	0.00035951	FALSE	222.748	23.5411	3.2422	3.3896e-42	3.7588e-39	TRUE	509	--	--	--	--	--	--	--	--	--	--	--	--
comp260134_c0	9.74547	37.7432	-1.9534	1.5044e-05	0.0012802	TRUE	10.9579	201.811	-4.203	1.605e-54	1.6711e-51	TRUE	214.032	39.9683	2.4209	1.196e-32	4.9915e-30	TRUE	218.706	9.66991	4.4993	1.8949e-51	1.448e-48	TRUE	215.606	238.541	-0.14584	0.63438	0.99427	FALSE	230.193	38.859	2.5665	5.7896e-35	4.9264e-32	TRUE	5393	NP_001168879.1	1742	0	uncharacterized protein LOC100382684 [Zea mays]	NM_001175408.1	890	0	Zea mays uncharacterized LOC100382684 (LOC100382684), mRNA gi|223973462|gb|BT065043.1| Zea mays full-length cDNA clone ZM_BFc0161F08 mRNA, complete cds	K00004	BDH, butB	(R,R)-butanediol dehydrogenase / diacetyl reductase	http://www.genome.jp/dbget-bin/www_bget?ko:K00004
comp244772_c0	0	16.2661	-5.2696	2.3367e-05	0.0019141	TRUE	0	0	2.8714	0.61051	0.99618	FALSE	0	17.2251	-7.7506	4.8562e-05	0.0018778	TRUE	0	0	-2.356	0.62548	0.99397	FALSE	0	0	0.073196	0.98305	0.99427	FALSE	0	16.747	-7.824	5.4887e-05	0.0035981	TRUE	924	--	--	--	--	--	--	--	--	--	--	--	--
comp222781_c0	0	23.7335	-7.3996	7.6706e-07	8.663e-05	TRUE	0	0	-1.0355	0.73646	0.99618	FALSE	0	25.1327	-5.6515	3.0195e-07	1.8707e-05	TRUE	0	0	NA	NA	NA	NA	0	0	NA	NA	NA	NA	0	24.4351	-6.0471	3.0601e-07	3.2589e-05	TRUE	902	--	--	--	--	--	--	--	--	--	--	--	--
comp282160_c0	0	15.3978	-6.0384	3.7626e-05	0.0029106	TRUE	0	0	NA	NA	NA	NA	0	16.3056	-5.0273	4.5043e-05	0.0017574	TRUE	0	0	NA	NA	NA	NA	NA	NA	NA	NA	NA	NA	0	15.853	-4.9867	4.4358e-05	0.0029552	TRUE	379	NP_001118871.1	218	6.7391e-21	ribosomal protein S27-2 [Arabidopsis thaliana]	--	--	--	--	K02978	RP-S27e, RPS27	small subunit ribosomal protein S27e	http://www.genome.jp/dbget-bin/www_bget?ko:K02978
comp138551_c0	1.4056	36.8737	-4.7133	3.3493e-10	6.2886e-08	TRUE	1.58047	0	NA	NA	NA	NA	0	39.0476	-6.2872	1.8437e-10	1.8303e-08	TRUE	0	1.3947	NA	NA	NA	NA	NA	NA	NA	NA	NA	NA	0	37.9638	-6.2466	1.9056e-10	3.3663e-08	TRUE	860	2XZM	708	1.24023e-89	Chain W, Crystal Structure Of The Eukaryotic 40s Ribosomal Subunit In Complex With Initiation Factor 1. This File Contains The 40s Subunit And Initiation Factor For Molecule 1	AK361870.1	65	1.23605e-23	Hordeum vulgare subsp. vulgare mRNA for predicted protein, complete cds, clone: NIASHv2001A08	K02987	RP-S4e, RPS4	small subunit ribosomal protein S4e	http://www.genome.jp/dbget-bin/www_bget?ko:K02987
comp235264_c1	0	18.2343	-4.7969	9.4227e-06	0.00084585	TRUE	0	0	NA	NA	NA	NA	0	19.3092	-5.2712	7.9352e-06	0.00037085	TRUE	0	0	NA	NA	NA	NA	NA	NA	NA	NA	NA	NA	0	18.7733	-5.2306	7.8549e-06	0.00062973	TRUE	566	--	--	--	--	--	--	--	--	--	--	--	--
comp161458_c0	1.35874	30.3904	-4.4833	1.6154e-08	2.4194e-06	TRUE	1.52779	0	NA	NA	NA	NA	0	32.1821	-6.0082	6.6679e-09	5.3607e-07	TRUE	0	1.34821	NA	NA	NA	NA	NA	NA	NA	NA	NA	NA	0	31.2889	-5.9676	6.781e-09	9.6566e-07	TRUE	557	BAK02493.1	605	8.20011e-77	predicted protein [Hordeum vulgare subsp. vulgare]	--	--	--	--	K02868	RP-L11e, RPL11	large subunit ribosomal protein L11e	http://www.genome.jp/dbget-bin/www_bget?ko:K02868
comp235174_c0	235.635	39.3906	2.5806	8.7671e-34	8.4925e-31	TRUE	264.95	78.5474	1.7541	1.2025e-15	2.4503e-13	TRUE	84.0135	41.7128	1.0101	2.6983e-05	0.0011095	TRUE	85.8481	233.808	-1.4455	2.4267e-16	3.9949e-14	TRUE	84.6315	92.8434	-0.13361	0.80968	0.99427	FALSE	89.5942	40.5551	1.1435	9.2952e-06	0.0007361	TRUE	1029	BAK06704.1	819	4.986e-107	predicted protein [Hordeum vulgare subsp. vulgare]	AK332343.1	750	0	Triticum aestivum cDNA, clone: WT003_M03, cultivar: Chinese Spring	K02870	RP-L12e, RPL12	large subunit ribosomal protein L12e	http://www.genome.jp/dbget-bin/www_bget?ko:K02870
comp230438_c0	4.12308	62.8063	-3.9291	4.1769e-15	1.2648e-12	TRUE	4.63604	12.3109	-1.409	0.014279	0.25163	FALSE	3.19939	66.509	-4.3777	1.1905e-15	1.9702e-13	TRUE	3.26925	4.09111	-0.32353	0.79059	0.99397	FALSE	3.22292	14.5515	-2.1747	0.0072428	0.21448	FALSE	14.0423	64.6631	-2.2032	4.3495e-09	6.3303e-07	TRUE	779	P0DJ15.1	661	7.80081e-84	RecName: Full=60S ribosomal protein L13a	--	--	--	--	K02872	RP-L13Ae, RPL13A	large subunit ribosomal protein L13Ae	http://www.genome.jp/dbget-bin/www_bget?ko:K02872
comp91555_c0	1.31189	26.7436	-4.3495	1.4115e-07	1.8176e-05	TRUE	1.4751	0	NA	NA	NA	NA	0	28.3202	-5.8238	5.2899e-08	3.6939e-06	TRUE	0	1.30172	NA	NA	NA	NA	NA	NA	NA	NA	NA	NA	0	27.5342	-5.7832	5.3331e-08	6.4783e-06	TRUE	588	P0DJ17.1	480	6.72556e-58	RecName: Full=60S ribosomal protein L18	--	--	--	--	K02883	RP-L18e, RPL18	large subunit ribosomal protein L18e	http://www.genome.jp/dbget-bin/www_bget?ko:K02883
comp271349_c0	6.18134	84.0512	-3.7653	3.2865e-19	1.35e-16	TRUE	6.95038	24.557	-1.821	7.6387e-05	0.0033517	TRUE	4.64151	89.0064	-4.2612	3.8437e-20	8.6224e-18	TRUE	4.74287	6.13342	-0.37093	0.7066	0.99397	FALSE	4.67565	29.0265	-2.6341	1.9435e-05	0.0013412	TRUE	28.0107	86.5361	-1.6273	3.3283e-08	4.1666e-06	TRUE	739	P0DJ17.1	491	8.47037e-59	RecName: Full=60S ribosomal protein L18	--	--	--	--	K02883	RP-L18e, RPL18	large subunit ribosomal protein L18e	http://www.genome.jp/dbget-bin/www_bget?ko:K02883
comp285847_c0	0	18.1764	-4.6928	1.0481e-05	0.00093094	TRUE	0	0	NA	NA	NA	NA	0	19.2479	-5.2666	8.2184e-06	0.00038264	TRUE	0	0	NA	NA	NA	NA	NA	NA	NA	NA	NA	NA	0	18.7137	-5.226	8.1344e-06	0.00065062	TRUE	468	XP_002963396.1	442	3.08899e-53	hypothetical protein SELMODRAFT_227399 [Selaginella moellendorffii]	--	--	--	--	K02898	RP-L26e, RPL26	large subunit ribosomal protein L26e	http://www.genome.jp/dbget-bin/www_bget?ko:K02898
comp251369_c0	8.57414	61.5374	-2.8434	8.642e-12	1.9408e-09	TRUE	9.64086	17.8184	-0.88613	0.021731	0.33944	FALSE	14.6372	65.1653	-2.1545	2.2598e-08	1.6796e-06	TRUE	14.9568	8.50766	0.81397	0.15965	0.99397	FALSE	14.7449	21.0614	-0.51439	0.37292	0.99427	FALSE	20.3244	63.3567	-1.6403	2.0003e-06	0.00018039	TRUE	611	P0DJ19.1	404	9.58551e-47	RecName: Full=60S ribosomal protein L27	--	--	--	--	K02901	RP-L27e, RPL27	large subunit ribosomal protein L27e	http://www.genome.jp/dbget-bin/www_bget?ko:K02901
comp226943_c1	0	20.6076	-4.6109	2.9025e-06	0.0002913	TRUE	0	0	NA	NA	NA	NA	0	21.8225	-5.4477	1.9076e-06	0.00010175	TRUE	0	0	NA	NA	NA	NA	NA	NA	NA	NA	NA	NA	0	21.2168	-5.4071	1.8973e-06	0.00017236	TRUE	377	BAK03542.1	163	6.8629e-13	predicted protein [Hordeum vulgare subsp. vulgare]	--	--	--	--	--	--	--	--
comp244008_c0	1.03077	19.9112	-4.2718	6.1152e-06	0.00057133	TRUE	1.15901	0	3.1609	0.39747	0.99618	FALSE	0	21.0851	-8.0423	9.1618e-06	0.00042111	TRUE	0	1.02278	-3.6455	0.34202	0.99397	FALSE	0	0	-0.9268	0.89014	0.99427	FALSE	0	20.4999	-7.1157	4.4817e-06	0.00037632	TRUE	1047	NP_001132773.1	1188	1.85451e-159	uncharacterized protein LOC100194262 [Zea mays]	NM_001139301.1	565	0	Zea mays uncharacterized LOC100194262 (LOC100194262), mRNA gi|194695361|gb|BT036760.1| Zea mays full-length cDNA clone ZM_BFb0138B20 mRNA, complete cds	K02930	RP-L4e, RPL4	large subunit ribosomal protein L4e	http://www.genome.jp/dbget-bin/www_bget?ko:K02930
comp192737_c0	1.63986	37.8578	-4.5289	2.6515e-10	5.0317e-08	TRUE	1.84388	0	NA	NA	NA	NA	0	40.0896	-6.3252	1.0797e-10	1.1044e-08	TRUE	0	1.62715	NA	NA	NA	NA	NA	NA	NA	NA	NA	NA	0	38.977	-6.2846	1.1187e-10	2.0392e-08	TRUE	991	Q231U7.2	731	5.72212e-92	RecName: Full=60S ribosomal protein L5	--	--	--	--	K02932	RP-L5e, RPL5	large subunit ribosomal protein L5e	http://www.genome.jp/dbget-bin/www_bget?ko:K02932
comp169282_c0	1.4056	39.0734	-4.7969	8.8797e-11	1.7733e-08	TRUE	1.58047	0	NA	NA	NA	NA	0	41.3769	-6.3708	5.5927e-11	5.9506e-09	TRUE	0	1.3947	NA	NA	NA	NA	NA	NA	NA	NA	NA	NA	0	40.2285	-6.3301	5.8133e-11	1.092e-08	TRUE	828	P0DJ14.1	616	4.7941e-76	RecName: Full=60S ribosomal protein L7a	--	--	--	--	K02936	RP-L7Ae, RPL7A	large subunit ribosomal protein L7Ae	http://www.genome.jp/dbget-bin/www_bget?ko:K02936
comp258064_c0	2.06154	85.7843	-5.3789	2.3059e-22	1.1632e-19	TRUE	2.31802	31.6844	-3.7728	1.7691e-09	1.8267e-07	TRUE	37.5888	90.8417	-1.2731	1.1497e-05	0.00051784	TRUE	38.4096	2.04556	4.2309	4.5784e-10	4.0047e-08	TRUE	37.8653	37.4511	0.015869	0.76975	0.99427	FALSE	36.1404	88.3204	-1.2891	3.0015e-06	0.00026188	TRUE	1261	ABL74255.1	1755	0	alcohol dehydrogenase ADH2D [Triticum aestivum]	EF122844.1	951	0	Triticum aestivum alcohol dehydrogenase ADH2D mRNA, complete cds	K00001	E1.1.1.1, adh	alcohol dehydrogenase	http://www.genome.jp/dbget-bin/www_bget?ko:K00001
comp256846_c0	388.934	783.445	-1.0103	4.2442e-35	4.3724e-32	TRUE	437.322	268.319	0.70475	0.005627	0.12288	FALSE	318.488	829.632	-1.3812	7.186e-46	5.0028e-43	TRUE	325.443	385.919	-0.24589	0.057708	0.57199	FALSE	320.831	317.155	0.016625	0.39054	0.99427	FALSE	306.055	806.606	-1.3981	3.7425e-51	5.5938e-48	TRUE	2915	BAJ90503.1	3200	0	predicted protein [Hordeum vulgare subsp. vulgare]	AK331637.1	2121	0	Triticum aestivum cDNA, clone: WT007_P24, cultivar: Chinese Spring	K10529	DOX1	alpha-dioxygenase	http://www.genome.jp/dbget-bin/www_bget?ko:K10529
comp235286_c0	0	28.8854	-9.268	8.0889e-07	9.0828e-05	TRUE	0	0	-3.1059	0.4971	0.99618	FALSE	0	30.5883	-5.9349	1.5597e-08	1.1833e-06	TRUE	0	0	NA	NA	NA	NA	0	0	NA	NA	NA	NA	0	29.7393	-5.8451	1.5746e-08	2.1095e-06	TRUE	1207	Q23808.1	272	7.17831e-25	RecName: Full=Aquaporin AQPcic	--	--	--	--	--	--	--	--
comp260841_c0	6.82979	205.448	-4.9108	2.3933e-50	4.2751e-47	TRUE	7.6795	59.3022	-2.949	2.5016e-14	4.4907e-12	TRUE	51.0278	217.56	-2.0921	1.3387e-23	3.6834e-21	TRUE	52.1421	6.77684	2.9438	2.2758e-10	2.0671e-08	TRUE	51.4032	70.0956	-0.44747	0.16444	0.99427	FALSE	67.6424	211.522	-1.6448	3.2298e-18	1.2038e-15	TRUE	4560	AFW71015.1	176	4.46033e-10	hypothetical protein ZEAMMB73_290783 [Zea mays]	--	--	--	--	--	--	--	--
comp246861_c0	427.48	157.371	1.4417	1.3187e-27	9.1697e-25	TRUE	480.664	51.5205	3.2218	5.0222e-68	7.2366e-65	TRUE	389.896	166.648	1.2263	2.396e-25	7.2878e-23	TRUE	398.411	424.166	-0.090372	0.6183	0.99397	FALSE	392.765	60.8974	2.6892	5.1111e-64	9.5571e-61	TRUE	58.7662	162.023	-1.4631	2.9324e-12	6.3963e-10	TRUE	1240	BAK08163.1	1036	4.02129e-137	predicted protein [Hordeum vulgare subsp. vulgare]	AK252734.1	751	0	Hordeum vulgare subsp. vulgare cDNA clone: FLbaf171p19, mRNA sequence	K01183	E3.2.1.14	chitinase	http://www.genome.jp/dbget-bin/www_bget?ko:K01183
comp185480_c0	0	15.6872	-4.3872	5.3587e-05	0.0039551	TRUE	0	0	NA	NA	NA	NA	0	16.6121	-5.0542	3.7664e-05	0.001495	TRUE	0	0	NA	NA	NA	NA	NA	NA	NA	NA	NA	NA	0	16.151	-5.0136	3.7109e-05	0.0025152	TRUE	1073	CAN75779.1	252	6.77874e-22	hypothetical protein VITISV_012423 [Vitis vinifera]	--	--	--	--	--	--	--	--
comp257845_c1	156.914	574.219	-1.8716	1.1634e-60	3.1031e-57	TRUE	176.436	1323.11	-2.9067	6.0775e-281	8.1735e-277	TRUE	2918.49	608.071	2.2629	0	0	TRUE	2982.22	155.698	4.2596	0	0	TRUE	2939.96	1563.92	0.91063	1.5227e-112	7.0344e-109	FALSE	1509.19	591.194	1.3521	3.5493e-95	1.1298e-91	TRUE	3304	XP_003569186.1	2086	0	PREDICTED: DEAD-box ATP-dependent RNA helicase 56-like [Brachypodium distachyon]	AK248741.1	1048	0	Hordeum vulgare subsp. vulgare cDNA clone: FLbaf7o02, mRNA sequence	K12812	UAP56, BAT1, SUB2	ATP-dependent RNA helicase UAP56/SUB2	http://www.genome.jp/dbget-bin/www_bget?ko:K12812
comp199304_c0	0	39.5365	-5.9135	3.8232e-11	7.9445e-09	TRUE	0	3.49889	-2.2461	0.09846	0.92718	FALSE	7.2786	41.8673	-2.5241	7.0337e-07	4.0909e-05	TRUE	7.43755	0	3.5144	0.009755	0.1558	FALSE	7.33215	4.1357	0.8261	0.29648	0.99427	FALSE	3.99096	40.7053	-3.3504	5.6996e-09	8.146e-07	TRUE	745	BAK07913.1	343	2.20895e-37	predicted protein [Hordeum vulgare subsp. vulgare]	BT009588.1	42	6.49593e-11	Triticum aestivum clone wre1n.pk0051.b8:fis, full insert mRNA sequence	--	--	--	--
comp243725_c0	515.886	1367.66	-1.4066	7.7027e-97	4.0534e-93	TRUE	580.068	319.812	0.859	2.8445e-06	0.00017375	FALSE	521.314	1448.29	-1.4741	1.6188e-87	2.9711e-84	TRUE	532.698	511.886	0.057495	0.2735	0.99397	FALSE	525.148	378.02	0.47426	8.8489e-09	1.1137e-06	FALSE	364.79	1408.09	-1.9486	3.4046e-141	1.9506e-137	TRUE	1424	BAJ85314.1	1564	0	predicted protein [Hordeum vulgare subsp. vulgare]	AK365753.1	873	0	Hordeum vulgare subsp. vulgare mRNA for predicted protein, complete cds, clone: NIASHv2037E21	--	--	--	--
comp256399_c0	0	80.1728	-7.7407	3.3668e-19	1.3743e-16	TRUE	0	0	NA	NA	NA	NA	1.27975	84.8993	-6.0518	4.6354e-21	1.1158e-18	TRUE	1.3077	0	1.814	0.44786	0.99397	FALSE	1.28917	0	NA	NA	NA	NA	0	82.543	-7.3671	7.13e-20	3.0038e-17	TRUE	7702	--	--	--	--	--	--	--	--	--	--	--	--
comp261391_c0	0	60.9215	-6.3446	3.2199e-16	1.068e-13	TRUE	0	18.4016	-4.4483	2.1411e-06	0.00013341	TRUE	12.3976	64.5131	-2.3795	2.906e-09	2.4535e-07	TRUE	12.6684	0	4.0901	0.00038956	0.010785	FALSE	12.4888	21.7507	-0.80043	0.15244	0.99427	FALSE	20.9895	62.7226	-1.5793	4.2297e-06	0.00035744	TRUE	2440	BAK03957.1	2933	0	predicted protein [Hordeum vulgare subsp. vulgare]	AK335795.1	1768	0	Triticum aestivum cDNA, clone: WT013_M18, cultivar: Chinese Spring	K09489	HSPA4	heat shock 70kDa protein 4	http://www.genome.jp/dbget-bin/www_bget?ko:K09489
comp263166_c3	2.34266	37.9736	-4.0188	8.027e-10	1.4552e-07	TRUE	2.63411	7.58092	-1.5251	0.044936	0.56255	FALSE	0	40.2122	-7.9737	7.9526e-10	7.2939e-08	TRUE	0	2.3245	-3.8299	0.14474	0.99397	FALSE	0	8.96069	-5.7972	0.0021294	0.079881	FALSE	8.64709	39.0962	-2.1767	5.8992e-06	0.00048308	TRUE	1079	AAB65162.1	877	6.53024e-113	heat shock cognate protein [Solanum commersonii]	FR828680.1	121	1.15834e-54	Solanum lycopersicum mRNA for heat shock protein 70 isoform 3 (hsc70.3 gene)	K03283	HSPA1_8	heat shock 70kDa protein 1/8	http://www.genome.jp/dbget-bin/www_bget?ko:K03283
comp248061_c0	1.54616	60.7079	-5.2951	2.9634e-16	9.8632e-14	TRUE	1.73852	3.56368	-1.0355	0.26433	0.99618	FALSE	0	64.2869	-7.0065	7.6527e-16	1.2782e-13	TRUE	0	1.53417	NA	NA	NA	NA	0	4.21229	NA	NA	NA	NA	4.06487	62.5026	-3.9426	1.676e-14	4.6918e-12	TRUE	1119	EEC73650.1	278	8.04318e-25	hypothetical protein OsI_08176 [Oryza sativa Indica Group]	--	--	--	--	--	--	--	--
comp250883_c0	137.018	18.2782	2.9062	6.1753e-23	3.2673e-20	TRUE	154.065	60.039	1.3596	3.6611e-06	0.00021818	TRUE	48.6235	19.3558	1.3289	0.00010136	0.0036165	TRUE	49.6853	135.956	-1.4522	3.5039e-10	3.1126e-08	TRUE	48.9812	70.9664	-0.53491	0.087819	0.99427	FALSE	68.4827	18.8186	1.8636	3.1018e-08	3.9144e-06	TRUE	1143	AAD41007.1	373	1.0881e-38	histone H1 WH1B.1 [Triticum aestivum]	AF107024.1	496	0	Triticum aestivum histone H1 WH1B.1 mRNA, complete cds	K11275	H1_5	histone H1/5	http://www.genome.jp/dbget-bin/www_bget?ko:K11275
comp98075_c1	0	16.3819	-7.4497	4.1496e-05	0.0031809	TRUE	0	0	-0.29855	0.90624	0.99618	FALSE	0	17.3477	-7.7608	4.5995e-05	0.0017905	TRUE	0	0	-0.18603	0.98317	0.99397	FALSE	0	0	-0.9268	0.89014	0.99427	FALSE	0	16.8662	-6.8342	2.7175e-05	0.0019042	TRUE	483	BAK02778.1	288	1.57812e-28	predicted protein [Hordeum vulgare subsp. vulgare]	--	--	--	--	K16292	CEP, CYSEP	KDEL-tailed cysteine endopeptidase	http://www.genome.jp/dbget-bin/www_bget?ko:K16292
comp98075_c0	0	29.1748	-9.2824	7.3023e-07	8.2904e-05	TRUE	0	0	-0.29855	0.93363	0.99618	FALSE	0	30.8948	-6.5934	1.6739e-08	1.2622e-06	TRUE	0	0	2.814	0.62328	0.99397	FALSE	0	0	2.0732	0.67546	0.99427	FALSE	0	30.0373	-8.6668	2.3111e-07	2.5222e-05	TRUE	772	BAK02778.1	556	1.73317e-66	predicted protein [Hordeum vulgare subsp. vulgare]	--	--	--	--	K16292	CEP, CYSEP	KDEL-tailed cysteine endopeptidase	http://www.genome.jp/dbget-bin/www_bget?ko:K16292
comp247736_c0	6.51166	361.105	-5.7933	6.8009e-89	2.9426e-85	TRUE	7.32179	49.449	-2.7557	1.1882e-11	1.6006e-09	TRUE	24.9048	382.394	-3.9406	3.898e-77	6.1125e-74	TRUE	25.4487	6.46117	1.9777	0.00039718	0.01097	FALSE	25.088	58.449	-1.2202	0.00055116	0.025462	FALSE	56.4034	371.781	-2.7206	4.487e-57	7.5612e-54	TRUE	1165	BAK02778.1	754	4.44866e-94	predicted protein [Hordeum vulgare subsp. vulgare]	AK062382.1	68	3.63187e-25	Oryza sativa Japonica Group cDNA clone:001-102-B10, full insert sequence	K16292	CEP, CYSEP	KDEL-tailed cysteine endopeptidase	http://www.genome.jp/dbget-bin/www_bget?ko:K16292
comp265571_c0	47.3217	125.133	-1.4029	2.9329e-10	5.5495e-08	TRUE	53.2091	21.0581	1.3373	0.007635	0.15591	FALSE	18.1565	132.51	-2.8675	2.2147e-21	5.4695e-19	TRUE	18.553	46.9548	-1.3396	0.00053985	0.014242	FALSE	18.2901	24.8908	-0.44455	0.41092	0.99427	FALSE	24.0197	128.832	-2.4232	1.6271e-18	6.1739e-16	TRUE	2310	BAJ90638.1	2422	0	predicted protein [Hordeum vulgare subsp. vulgare]	AK251324.1	1379	0	Hordeum vulgare subsp. vulgare cDNA clone: FLbaf110k03, mRNA sequence	--	--	--	--
comp202137_c0	1.35874	30.0466	-4.4669	1.9949e-08	2.9492e-06	TRUE	1.52779	0	0.97447	0.76812	0.99618	FALSE	3.67929	31.8179	-3.1123	1.2105e-06	6.7466e-05	TRUE	3.75964	1.34821	1.4796	0.26368	0.99397	FALSE	3.70636	0	2.0118	0.1633	0.99427	FALSE	0	30.9349	-5.1243	1.0388e-08	1.4399e-06	TRUE	1706	BAK01388.1	567	1.06981e-61	predicted protein [Hordeum vulgare subsp. vulgare]	--	--	--	--	--	--	--	--
comp257792_c0	25.2572	64.3553	-1.3494	1.1072e-05	0.00097722	TRUE	28.3994	21.0348	0.43309	0.93782	0.99618	FALSE	25.1152	68.1493	-1.4401	2.4633e-05	0.0010249	TRUE	25.6636	25.0613	0.034263	0.85408	0.99397	FALSE	25.2999	24.8632	0.02512	0.79364	0.99427	FALSE	23.9931	66.2579	-1.4655	7.841e-06	0.0006292	TRUE	2743	CAM59083.1	193	1.79477e-57	MIKC-type MADS-box transcription factor WM32B [Triticum aestivum]	AK358388.1	246	9.76086e-124	Hordeum vulgare subsp. vulgare mRNA for predicted protein, complete cds, clone: NIASHv1075G23	--	--	--	--
comp242596_c0	0	86.2509	-6.7587	6.1696e-22	3.0182e-19	TRUE	0	1.49027	-0.73465	0.54772	0.99618	FALSE	0	91.3357	-9.1572	3.9783e-18	7.8647e-16	TRUE	0	0	-2.2735	0.51166	0.99397	FALSE	0	1.7615	-3.4504	0.22801	0.99427	FALSE	1.69986	88.8008	-5.7071	1.5424e-22	7.5749e-20	TRUE	3050	BAK00365.1	1366	7.71008e-170	predicted protein [Hordeum vulgare subsp. vulgare]	--	--	--	--	K05546	GANAB	alpha 1,3-glucosidase	http://www.genome.jp/dbget-bin/www_bget?ko:K05546
comp258014_c0	289.784	960.146	-1.7283	1.8577e-90	8.4117e-87	TRUE	325.836	237.602	0.4556	0.65398	0.99618	FALSE	329.617	1016.75	-1.6251	3.6151e-72	5.0336e-69	TRUE	336.815	287.537	0.22821	0.020254	0.27019	FALSE	332.041	280.847	0.24158	0.0056485	0.176	FALSE	271.018	988.531	-1.8669	3.7491e-94	1.1717e-90	TRUE	1964	NP_001062931.1	999	1.03202e-126	Os09g0344500 [Oryza sativa Japonica Group]	AK330822.1	1379	0	Triticum aestivum cDNA, clone: SET5_G10, cultivar: Chinese Spring	--	--	--	--
comp243408_c0	2.81119	53.6608	-4.2546	1.2e-13	3.3001e-11	TRUE	3.16094	0	NA	NA	NA	NA	0	56.8243	-6.8284	2.6719e-14	3.9848e-12	TRUE	0	2.7894	NA	NA	NA	NA	NA	NA	NA	NA	NA	NA	0	55.2472	-6.7878	2.8877e-14	7.9671e-12	TRUE	1052	DAA35682.1	722	3.36638e-88	TPA: cysteine proteinase Mir3 [Zea mays]	--	--	--	--	K16292	CEP, CYSEP	KDEL-tailed cysteine endopeptidase	http://www.genome.jp/dbget-bin/www_bget?ko:K16292
comp257767_c1	119.056	498.872	-2.067	9.9505e-60	2.5832e-56	TRUE	133.868	55.8461	1.2613	8.1599e-05	0.0035496	TRUE	51.3382	528.282	-3.3632	1.5215e-93	2.9968e-90	TRUE	52.4592	118.133	-1.1711	8.7264e-07	4.5434e-05	TRUE	51.7158	66.0104	-0.35209	0.31047	0.99427	FALSE	63.7002	513.62	-3.0113	1.7202e-86	4.7689e-83	TRUE	672	AEH25622.1	467	1.2184e-55	pathogenesis-related protein 1-7 [Triticum aestivum]	HQ541966.1	326	7.77915e-169	Triticum aestivum cultivar BR34 pathogenesis-related protein 1-6 gene, complete cds	--	--	--	--
comp268313_c2	12.7909	59.9641	-2.229	3.3838e-09	5.6119e-07	TRUE	14.3823	130.895	-3.1861	2.6723e-31	1.3648e-28	TRUE	157.889	63.4992	1.3141	3.6384e-12	4.4756e-10	TRUE	161.337	12.6918	3.6681	2.2173e-34	9.7026e-32	TRUE	159.05	154.719	0.039834	0.45651	0.99427	FALSE	149.304	61.7368	1.2741	4.9222e-10	8.2461e-08	TRUE	4769	BAK07951.1	6592	0	predicted protein [Hordeum vulgare subsp. vulgare]	AK376757.1	4142	0	Hordeum vulgare subsp. vulgare mRNA for predicted protein, complete cds, clone: NIASHv3134N05	--	--	--	--
comp263683_c0	3.46714	25.6437	-2.8868	9.0103e-06	0.00081371	TRUE	3.89849	1.42547	1.4515	0.42702	0.99618	FALSE	2.63949	27.1555	-3.3629	3.3015e-06	0.00016795	TRUE	2.69713	3.44025	-0.35109	0.7903	0.99397	FALSE	2.65891	1.68492	0.65816	0.59786	0.99427	FALSE	1.62595	26.4018	-4.0213	5.2136e-07	5.2932e-05	TRUE	1286	XP_003560709.1	1206	9.62056e-162	PREDICTED: peroxidase 4-like [Brachypodium distachyon]	AK333897.1	1134	0	Triticum aestivum cDNA, clone: WT008_H19, cultivar: Chinese Spring	--	--	--	--
comp242055_c0	1.92707	97.0548	-5.6543	3.6279e-25	2.1668e-22	TRUE	2.16682	408.64	-7.5591	1.8225e-101	5.0712e-98	TRUE	1630.02	102.777	3.9873	0	0	TRUE	1665.62	1.91213	9.7667	1.4806e-285	1.8951e-281	TRUE	1642.01	483.014	1.7653	6.6935e-161	5.5334e-157	TRUE	466.11	99.9241	2.2218	1.0794e-58	1.9326e-55	TRUE	1160	P14725.1	1111	1.37929e-147	RecName: Full=Plasmodial-specific protein LAV1-2	--	--	--	--	--	--	--	--
comp264139_c0	78.9505	182.802	-1.2113	7.6437e-12	1.7305e-09	TRUE	88.7728	479.116	-2.4322	2.4452e-89	5.4808e-86	TRUE	424.183	193.578	1.1318	1.2353e-24	3.5948e-22	TRUE	433.446	78.3383	2.4681	1.527e-62	1.6634e-59	TRUE	427.303	566.317	-0.40635	0.00040976	0.019791	FALSE	546.497	188.206	1.5379	1.1865e-42	1.3418e-39	TRUE	2060	BAK06801.1	2741	0	predicted protein [Hordeum vulgare subsp. vulgare]	AK375606.1	1709	0	Hordeum vulgare subsp. vulgare mRNA for predicted protein, complete cds, clone: NIASHv3099F24	K08139	HXT	MFS transporter, SP family, sugar:H+ symporter	http://www.genome.jp/dbget-bin/www_bget?ko:K08139
comp265734_c0	41.2969	115.059	-1.4783	3.5722e-10	6.6878e-08	TRUE	46.4347	27.9263	0.73358	0.32571	0.99618	FALSE	45.8328	121.842	-1.4106	2.9589e-08	2.1556e-06	TRUE	46.8337	40.9767	0.19274	0.44973	0.99397	FALSE	46.17	33.009	0.48409	0.083234	0.99427	FALSE	31.8538	118.461	-1.8949	6.1413e-13	1.4648e-10	TRUE	3049	AEK94072.1	2941	0	SRO1 [Thinopyrum ponticum x Triticum aestivum]	AK357743.1	81	5.74087e-32	Hordeum vulgare subsp. vulgare mRNA for predicted protein, complete cds, clone: NIASHv1060N12	--	--	--	--
comp268818_c0	37.6231	94.1246	-1.323	1.607e-07	2.0423e-05	TRUE	42.3039	12.5701	1.7508	0.0014119	0.040683	FALSE	14.2373	99.6736	-2.8075	3.956e-16	6.7614e-14	TRUE	14.5482	37.3314	-1.3596	0.0017976	0.03968	FALSE	14.342	14.8579	-0.050983	0.95453	0.99427	FALSE	14.3379	96.9073	-2.7568	2.7066e-16	8.6958e-14	TRUE	3862	XP_003567216.1	435	4.14099e-41	PREDICTED: probable LRR receptor-like serine/threonine-protein kinase At1g51810-like [Brachypodium distachyon]	XM_003567168.1	238	3.86254e-119	PREDICTED: Brachypodium distachyon probable LRR receptor-like serine/threonine-protein kinase At1g51810-like (LOC100832443), mRNA	--	--	--	--
comp262137_c0	65.0201	139.816	-1.1046	2.3057e-08	3.3603e-06	TRUE	73.1093	43.6635	0.74363	0.20471	0.99618	FALSE	51.299	148.058	-1.5292	6.5854e-11	6.9427e-09	TRUE	52.4192	64.5159	-0.29956	0.33239	0.99397	FALSE	51.6763	51.6105	0.0018387	0.76925	0.99427	FALSE	49.8043	143.949	-1.5312	9.7686e-12	2.0133e-09	TRUE	2696	BAJ96545.1	3028	0	predicted protein [Hordeum vulgare subsp. vulgare]	AK365342.1	1816	0	Hordeum vulgare subsp. vulgare mRNA for predicted protein, complete cds, clone: NIASHv2033J03	K01874	MARS, metG	methionyl-tRNA synthetase	http://www.genome.jp/dbget-bin/www_bget?ko:K01874
comp256154_c0	10.3077	43.078	-2.0632	1.7204e-06	0.00018185	TRUE	11.5901	214.037	-4.2069	9.8275e-58	1.0938e-54	TRUE	96.9174	45.6176	1.0872	1.9687e-06	0.00010487	TRUE	99.0338	10.2278	3.2754	4.7935e-20	1.0429e-17	TRUE	97.6303	252.993	-1.3737	1.9815e-15	4.9796e-13	TRUE	244.139	44.3515	2.4606	2.3007e-35	2.0074e-32	TRUE	2730	CAA76758.1	128	4.21766e-15	putative In2.1 protein [Triticum aestivum]	DQ245388.1	64	1.44757e-22	Zea mays clone 14971 mRNA sequence	K00799	GST, gst	glutathione S-transferase	http://www.genome.jp/dbget-bin/www_bget?ko:K00799
comp222437_c0	0	141.764	-8.5631	3.4834e-30	2.7459e-27	TRUE	0	2.52697	-2.5839	0.13533	0.99618	FALSE	0	150.122	-8.23	9.0691e-32	3.6804e-29	TRUE	0	0	NA	NA	NA	NA	0	2.9869	NA	NA	NA	NA	2.88236	145.955	-5.6621	5.7059e-36	5.1081e-33	TRUE	778	NP_001234515.1	262	8.41207e-25	temperature-induced lipocalin [Solanum lycopersicum]	--	--	--	--	K03098	blc	outer membrane lipoprotein Blc	http://www.genome.jp/dbget-bin/www_bget?ko:K03098
comp267251_c0	58.0043	204.561	-1.8183	6.3468e-22	3.0894e-19	TRUE	65.2207	46.0603	0.50181	0.71332	0.99618	FALSE	28.6345	216.62	-2.9193	1.5527e-34	7.0641e-32	TRUE	29.2598	57.5545	-0.97601	0.0033003	0.065651	FALSE	28.8451	54.4435	-0.91643	0.0099691	0.27614	FALSE	52.5381	210.608	-2.0031	2.2188e-23	1.1771e-20	TRUE	4208	BAK06332.1	6026	0	predicted protein [Hordeum vulgare subsp. vulgare]	AK375137.1	3488	0	Hordeum vulgare subsp. vulgare mRNA for predicted protein, complete cds, clone: NIASHv3086E02	--	--	--	--
comp260205_c0	13393.2	1268.29	3.4005	0	0	TRUE	15059.4	13568.6	0.1504	5.5217e-50	5.1214e-47	FALSE	8743.1	1343.06	2.7026	0	0	TRUE	8934.03	13289.3	-0.57289	2.5948e-165	1.3743e-161	FALSE	8807.42	16038.2	-0.86472	0	0	FALSE	15476.9	1305.78	3.5671	0	0	TRUE	7991	XP_003614382.1	202	7.01322e-13	hypothetical protein MTR_5g050970 [Medicago truncatula]	JF489233.1	6423	0	Secale cereale external transcribed spacer, 18S ribosomal RNA gene, internal transcribed spacer 1, 5.8S ribosomal RNA gene, and internal transcribed spacer 2, complete sequence; and 26S ribosomal RNA gene, partial sequence	--	--	--	--
comp249983_c0	91.1768	216.639	-1.2486	2.5261e-14	7.2865e-12	TRUE	102.52	79.8919	0.35979	0.84672	0.99618	FALSE	104.335	229.411	-1.1367	2.8461e-10	2.7759e-08	TRUE	106.614	90.4699	0.23688	0.17824	0.99397	FALSE	105.103	94.4326	0.15444	0.24842	0.99427	FALSE	91.1278	223.044	-1.2914	1.0619e-13	2.7571e-11	TRUE	1987	BAJ87403.1	2788	0	predicted protein [Hordeum vulgare subsp. vulgare]	AK332778.1	1847	0	Triticum aestivum cDNA, clone: WT004_N17, cultivar: Chinese Spring	K00873	PK, pyk	pyruvate kinase	http://www.genome.jp/dbget-bin/www_bget?ko:K00873
comp251379_c1	34.7314	152.585	-2.1353	3.815e-20	1.658e-17	TRUE	39.0523	45.0968	-0.20762	0.052146	0.61943	FALSE	42.1519	161.58	-1.9386	2.8887e-16	4.9794e-14	TRUE	43.0724	34.4621	0.32175	0.27074	0.99397	FALSE	42.462	53.3046	-0.32809	0.40425	0.99427	FALSE	51.4391	157.096	-1.6107	1.5113e-13	3.8599e-11	TRUE	1931	XP_003572346.1	2230	0	PREDICTED: subtilisin-like protease-like [Brachypodium distachyon]	AK249630.1	990	0	Hordeum vulgare subsp. vulgare cDNA clone: FLbaf37o03, mRNA sequence	--	--	--	--
comp199054_c0	1.07762	27.9592	-4.6974	4.5843e-08	6.3439e-06	TRUE	1.21169	0	NA	NA	NA	NA	0	29.6075	-5.8879	2.6402e-08	1.9348e-06	TRUE	0	1.06927	NA	NA	NA	NA	NA	NA	NA	NA	NA	NA	0	28.7858	-5.8473	2.6694e-08	3.4266e-06	TRUE	615	ACJ84122.1	150	5.48676e-10	unknown [Medicago truncatula]	--	--	--	--	--	--	--	--
comp198926_c0	0	91.4016	-9.9299	5.3136e-17	1.8409e-14	TRUE	0	0	-2.758	0.41539	0.99618	FALSE	0	96.7901	-7.5968	3.288e-22	8.4294e-20	TRUE	0	0	NA	NA	NA	NA	0	0	NA	NA	NA	NA	0	94.1038	-6.8549	3.9323e-23	2.0607e-20	TRUE	895	XP_002981476.1	482	2.15566e-56	hypothetical protein SELMODRAFT_114354 [Selaginella moellendorffii]	--	--	--	--	--	--	--	--
comp151024_c0	0	80.1172	-8.1548	1.7063e-18	6.5141e-16	TRUE	0	0	-1.6205	0.45857	0.99618	FALSE	0	84.8405	-7.4067	6.2902e-20	1.3975e-17	TRUE	0	0	NA	NA	NA	NA	0	1.14881	NA	NA	NA	NA	1.1086	82.4858	-6.2173	5.9376e-21	2.6304e-18	TRUE	767	XP_002981476.1	473	1.18318e-55	hypothetical protein SELMODRAFT_114354 [Selaginella moellendorffii]	--	--	--	--	--	--	--	--
comp255815_c0	0	87.683	-8.548	2.568e-19	1.0661e-16	TRUE	0	4.4708	-4.0851	0.021357	0.33541	FALSE	0	92.8523	-7.5369	1.8285e-21	4.5435e-19	TRUE	0	0	NA	NA	NA	NA	0	5.28451	-3.4018	0.037962	0.7504	FALSE	5.09957	90.2752	-4.1459	7.6636e-21	3.369e-18	TRUE	852	EEF10410.1	596	1.2982e-73	predicted protein [Populus trichocarpa]	--	--	--	--	--	--	--	--
comp228974_c0	1.45245	18.2921	-3.6547	3.5181e-05	0.0027466	TRUE	1.63315	0	0.95521	0.76755	0.99618	FALSE	0	19.3705	-5.2758	7.6619e-06	0.00035995	TRUE	0	1.44119	NA	NA	NA	NA	0	0	NA	NA	NA	NA	0	18.8329	-4.2929	1.5742e-05	0.0011764	TRUE	715	XP_002530493.1	199	2.5351e-16	phosphatidylethanolamine binding protein, putative [Ricinus communis]	--	--	--	--	K06910	K06910	--	http://www.genome.jp/dbget-bin/www_bget?ko:K06910
comp253670_c0	16.3049	81.0753	-2.314	2.1427e-12	5.2609e-10	TRUE	18.3334	14.5787	0.33062	0.88846	0.99618	FALSE	31.8339	85.855	-1.4313	2.4707e-06	0.00012902	TRUE	32.5291	16.1785	1.0077	0.013889	0.20384	FALSE	32.0681	17.2321	0.89604	0.020162	0.47281	FALSE	16.629	83.4721	-2.3276	5.2118e-12	1.1156e-09	TRUE	2547	BAJ97634.1	3040	0	predicted protein [Hordeum vulgare subsp. vulgare]	AK366431.1	1625	0	Hordeum vulgare subsp. vulgare mRNA for predicted protein, complete cds, clone: NIASHv2043A04	--	--	--	--
comp247612_c0	3.84196	41.7362	-3.4414	9.8195e-10	1.7557e-07	TRUE	4.31995	11.5334	-1.4167	0.017384	0.28997	FALSE	8.39839	44.1967	-2.3958	8.0156e-07	4.604e-05	TRUE	8.58179	3.81217	1.1707	0.15576	0.99397	FALSE	8.46017	13.6325	-0.68829	0.32959	0.99427	FALSE	13.1554	42.97	-1.7077	5.5727e-05	0.0036435	TRUE	330	CAC87260.1	491	2.84162e-59	putative xylanase inhibitor protein [Triticum durum]	AJ318884.1	313	6.11619e-162	Triticum turgidum subsp. durum xip-II gene for putative xylanase inhibitor protein	--	--	--	--
comp247612_c1	12.5098	122.569	-3.2925	7.6718e-25	4.4992e-22	TRUE	14.0662	44.3192	-1.6557	4.1596e-07	2.9796e-05	TRUE	32.9633	129.795	-1.9773	1.0538e-13	1.489e-11	TRUE	33.6831	12.4128	1.4402	0.0010333	0.024906	FALSE	33.2058	52.3856	-0.65774	0.068062	0.99427	FALSE	50.5522	126.192	-1.3198	1.2871e-08	1.7586e-06	TRUE	841	CAC87260.1	1008	1.97529e-134	putative xylanase inhibitor protein [Triticum durum]	AJ318884.1	655	0	Triticum turgidum subsp. durum xip-II gene for putative xylanase inhibitor protein	--	--	--	--
[truncated: 14 more columns]
