# Supplementary material for: Transcriptomic Profiles Reveal the Interactions of Cd/Zn in Dwarf Polish Wheat (Triticum polonicum L.) Roots
Source: Front Physiol. 2017 Mar 23;8:168. doi: 10.3389/fphys.2017.00168 (PMC5362637; doi:10.3389/fphys.2017.00168)
Supplement: Supplementary file 3 [file DataSheet3.XLS]

## Sheet: Sheet7
Gene number	Cd_readcount	CK_readcount	log2.Fold_change.	p.value	q.value.Storey.et.al..2003.	Signature	Cd_readcount	Zn_readcount	log2.Fold_change.	p.value	q.value.Storey.et.al..2003.	Signature	Zn+Cd_readcount	CK_readcount	log2.Fold_change.	p.value	q.value.Storey.et.al..2003.	Signature	Zn+Cd_readcount	Cd_readcount	log2.Fold_change.	p.value	q.value.Storey.et.al..2003.	Signature	Zn+Cd_readcount	Zn_readcount	log2.Fold_change.	p.value	q.value.Storey.et.al..2003.	Signature	Zn_readcount	CK_readcount	log2.Fold_change.	p.value	q.value.Storey.et.al..2003.	Signature	Gene Length	NR ID	NR Score	NR Evalue	NR Description	NT ID	NT Score	NT Evalue	NT Description	KO ID	KO Name	KO Description	Http Link
comp254852_c0	528.999	70.5642	2.9063	1.2192e-83	4.6546e-80	TRUE	594.813	83.2327	2.8372	1.2035e-71	1.9042e-68	TRUE	96.216	74.7243	0.3647	0.034886	0.45269	FALSE	98.3171	524.897	-2.4165	5.245e-69	6.6578e-66	TRUE	96.9237	98.3815	-0.021537	0.7717	0.99427	FALSE	94.9384	72.6504	0.38602	0.0688	0.9982	FALSE	723	AFK12210.1	127	4.4436e-07	metallothionein [Hordeum vulgare]	DQ245582.1	387	0	Zea mays clone 17789 mRNA sequence	--	--	--	--
comp215799_c0	714.119	220.507	1.6953	3.0655e-57	7.022e-54	TRUE	802.964	272.405	1.5596	5.3696e-35	3.1627e-32	TRUE	252.611	233.506	0.11346	0.098773	0.9685	FALSE	258.127	708.582	-1.4569	8.8954e-47	5.8387e-44	TRUE	254.469	321.984	-0.3395	0.032296	0.66869	FALSE	310.715	227.025	0.45274	0.00015217	0.0088603	FALSE	893	--	--	--	--	AK370621.1	616	0	Hordeum vulgare subsp. vulgare mRNA for predicted protein, complete cds, clone: NIASHv2113G18	--	--	--	--
comp257470_c0	652.005	258.106	1.3369	1.0719e-36	1.2134e-33	TRUE	733.122	303.001	1.2747	9.3111e-21	2.7124e-18	TRUE	304.966	273.322	0.15804	0.029899	0.40279	FALSE	311.625	646.95	-1.0538	6.2965e-26	1.9498e-23	TRUE	307.209	358.149	-0.22134	0.21153	0.99427	FALSE	345.615	265.737	0.37917	0.00063075	0.030149	FALSE	755	NP_001064434.1	303	6.04604e-31	Os10g0361000 [Oryza sativa Japonica Group]	AK250746.1	447	0	Hordeum vulgare subsp. vulgare cDNA clone: FLbaf91b07, mRNA sequence	--	--	--	--
comp263536_c0	228.02	31.4063	2.86	1.7563e-36	1.9653e-33	TRUE	256.388	20.994	3.6103	9.2803e-42	6.8078e-39	TRUE	29.3544	33.2579	-0.18012	0.8317	0.99628	FALSE	29.9954	226.252	-2.9151	1.8585e-37	9.2982e-35	TRUE	29.5703	24.815	0.25294	0.39358	0.99427	FALSE	23.9465	32.3348	-0.43327	0.28687	0.9982	FALSE	1216	--	--	--	--	AK252455.1	795	0	Hordeum vulgare subsp. vulgare cDNA clone: FLbaf152g22, mRNA sequence	--	--	--	--
comp240780_c1	16.6797	170.856	-3.3566	1.7512e-34	1.7576e-31	TRUE	18.7549	209.889	-3.4843	6.7894e-52	6.5611e-49	TRUE	115.818	180.928	-0.64356	0.0014158	0.035387	FALSE	118.347	16.5504	2.8381	6.242e-21	1.4395e-18	TRUE	116.67	248.09	-1.0884	1.1981e-10	1.9104e-08	TRUE	239.408	175.907	0.44466	0.0010662	0.047053	FALSE	1629	BAJ85023.1	317	2.61916e-29	predicted protein [Hordeum vulgare subsp. vulgare]	AK353804.1	400	0	Hordeum vulgare subsp. vulgare mRNA for predicted protein, partial cds, clone: NIASHv1002N19	--	--	--	--
comp227891_c0	229.483	36.4558	2.6542	5.7756e-34	5.6509e-31	TRUE	258.034	13.277	4.2806	2.1591e-48	1.8835e-45	TRUE	65.533	38.605	0.76344	0.0026011	0.058691	FALSE	66.9641	227.704	-1.7657	5.5271e-21	1.2785e-18	TRUE	66.0151	15.6935	2.0726	2.085e-09	2.8727e-07	TRUE	15.1442	37.5335	-1.3094	0.0020518	0.081828	FALSE	617	BAK05109.1	348	4.34715e-39	predicted protein [Hordeum vulgare subsp. vulgare]	AK330568.1	403	0	Triticum aestivum cDNA, clone: SET4_M10, cultivar: Chinese Spring	--	--	--	--
comp243438_c0	6.03704	133.037	-4.4618	3.5896e-32	3.1341e-29	TRUE	6.78811	124.31	-4.1948	3.1353e-34	1.8136e-31	TRUE	70.8616	140.88	-0.99139	1.3243e-05	0.00059004	FALSE	72.409	5.99023	3.5955	4.1969e-16	6.7711e-14	TRUE	71.3829	146.935	-1.0415	1.904e-06	0.00016395	TRUE	141.792	136.97	0.049924	0.67998	0.9982	FALSE	1918	BAK05668.1	541	1.56893e-62	predicted protein [Hordeum vulgare subsp. vulgare]	AK374472.1	331	3.80938e-171	Hordeum vulgare subsp. vulgare mRNA for predicted protein, complete cds, clone: NIASHv3065N12	--	--	--	--
comp264623_c0	304.018	77.0394	1.9805	2.8842e-31	2.3999e-28	TRUE	341.842	52.609	2.6999	2.8072e-39	1.9116e-36	TRUE	62.9919	81.5812	-0.37307	0.26148	0.99628	FALSE	64.3675	301.661	-2.2285	9.5706e-37	4.6081e-34	TRUE	63.4553	62.1841	0.029194	0.66732	0.99427	FALSE	60.0078	79.317	-0.40248	0.12075	0.9982	FALSE	1666	--	--	--	--	KC434134.1	464	0	Triticum aestivum cultivar Maringa DELLA (Rht-B1) gene, Rht-B1c allele, complete cds	--	--	--	--
comp182070_c0	201.862	31.6639	2.6725	2.6733e-30	2.1159e-27	TRUE	226.976	20.405	3.4755	8.2921e-36	5.0499e-33	TRUE	58.3104	33.5306	0.79827	0.0033139	0.071998	FALSE	59.5838	200.297	-1.7491	2.0348e-18	4.0068e-16	TRUE	58.7394	24.1188	1.2842	4.0043e-05	0.0025474	TRUE	23.2747	32.6	-0.48611	0.23187	0.9982	FALSE	1195	XP_003577595.1	249	2.37445e-23	PREDICTED: uncharacterized protein LOC100829238 [Brachypodium distachyon]	EU327996.1	195	9.38834e-96	Triticum aestivum cereal cyst nematode resistance protein mRNA, complete cds	--	--	--	--
comp223031_c0	187.716	27.3496	2.779	1.8252e-29	1.4103e-26	TRUE	211.071	45.4415	2.2156	9.1938e-19	2.344e-16	TRUE	32.249	28.962	0.15509	0.48493	0.99628	FALSE	32.9532	186.261	-2.4988	1.4535e-26	4.6413e-24	TRUE	32.4862	53.712	-0.72542	0.041305	0.80076	FALSE	51.8323	28.1582	0.8803	0.0063027	0.20017	FALSE	1000	BAJ84824.1	698	6.18463e-89	predicted protein [Hordeum vulgare subsp. vulgare]	AK353605.1	95	3.04124e-40	Hordeum vulgare subsp. vulgare mRNA for predicted protein, complete cds, clone: NIASHv1001G13	--	--	--	--
comp250493_c0	216.741	48.1072	2.1716	1.5141e-25	9.2761e-23	TRUE	243.706	56.7001	2.1037	9.7014e-20	2.6314e-17	TRUE	86.7842	50.9433	0.76854	0.00049633	0.014557	FALSE	88.6793	215.061	-1.2781	1.0003e-12	1.2097e-10	TRUE	87.4225	67.0198	0.38342	0.046175	0.86239	FALSE	64.6743	49.5294	0.38491	0.13411	0.9982	FALSE	1399	--	--	--	--	--	--	--	--	--	--	--	--
comp254799_c0	171.981	31.8578	2.4325	1.6085e-23	8.8218e-21	TRUE	193.377	51.444	1.9103	1.1371e-13	1.94e-11	TRUE	24.3153	33.736	-0.47242	0.33183	0.99628	FALSE	24.8463	170.647	-2.7799	2.3145e-27	7.6121e-25	TRUE	24.4942	60.8071	-1.3118	0.00017889	0.0095799	FALSE	58.679	32.7997	0.83916	0.0052111	0.17255	FALSE	735	--	--	--	--	--	--	--	--	--	--	--	--
comp267885_c0	282.252	92.5183	1.6092	5.5651e-22	2.7293e-19	TRUE	317.367	84.3731	1.9113	1.8097e-21	5.5315e-19	TRUE	139.612	97.9726	0.51098	0.0011405	0.029383	FALSE	142.661	280.063	-0.97316	1.0091e-10	9.5378e-09	FALSE	140.639	99.7294	0.49591	0.0020683	0.077904	FALSE	96.2391	95.2534	0.014853	0.86211	0.9982	FALSE	4162	XP_003567826.1	4606	0	PREDICTED: uncharacterized protein LOC100826848 [Brachypodium distachyon]	XM_003567778.1	2081	0	PREDICTED: Brachypodium distachyon uncharacterized LOC100826848 (LOC100826848), mRNA	--	--	--	--
comp265406_c0	290.313	106.517	1.4465	2.3402e-19	9.736e-17	TRUE	326.431	60.4821	2.4322	1.9447e-32	1.029e-29	TRUE	85.3436	112.797	-0.40237	0.1454	0.99628	FALSE	87.2073	288.062	-1.7239	2.7519e-25	8.2714e-23	TRUE	85.9714	71.4902	0.26611	0.13141	0.99427	FALSE	68.9882	109.666	-0.66869	0.0030844	0.1134	FALSE	3192	AAV31197.1	1333	3.46922e-162	polyprotein [Oryza sativa Japonica Group]	--	--	--	--	--	--	--	--
comp185320_c0	144.892	29.0011	2.3208	5.0061e-19	2.0139e-16	TRUE	162.918	37.97	2.1012	1.1182e-13	1.9117e-11	TRUE	19.9962	30.7109	-0.61903	0.20749	0.99628	FALSE	20.4328	143.768	-2.8148	1.3464e-23	3.6601e-21	TRUE	20.1433	44.8808	-1.1558	0.0038763	0.13043	FALSE	43.3101	29.8585	0.53656	0.10103	0.9982	FALSE	1435	BAK01809.1	722	1.81002e-87	predicted protein [Hordeum vulgare subsp. vulgare]	AK370610.1	217	6.67517e-108	Hordeum vulgare subsp. vulgare mRNA for predicted protein, complete cds, clone: NIASHv2113D13	--	--	--	--
comp198968_c0	90.6094	7.18198	3.6572	5.6151e-19	2.2449e-16	TRUE	101.882	3.69327	4.7859	1.8852e-21	5.7295e-19	TRUE	7.59854	7.60539	-0.0012985	0.8911	0.99628	FALSE	7.76447	89.9069	-3.5335	1.354e-18	2.7079e-16	TRUE	7.65444	4.36546	0.81016	0.29332	0.99427	FALSE	4.21268	7.3943	-0.81167	0.36013	0.9982	FALSE	395	--	--	--	--	AK249684.1	127	1.85781e-58	Hordeum vulgare subsp. vulgare cDNA clone: FLbaf48a09, mRNA sequence	--	--	--	--
comp265366_c0	112.904	15.513	2.8635	6.5666e-19	2.6093e-16	TRUE	126.951	22.7421	2.4808	5.9852e-14	1.0454e-11	TRUE	4.21919	16.4276	-1.9611	0.0085601	0.15496	FALSE	4.31133	112.029	-4.6996	9.4908e-27	3.0539e-24	TRUE	4.25023	26.8813	-2.661	3.5591e-05	0.0022929	TRUE	25.9405	15.9716	0.6997	0.11083	0.9982	FALSE	3337	--	--	--	--	--	--	--	--	--	--	--	--
comp235516_c0	154.586	34.4425	2.1661	1.2745e-18	4.973e-16	TRUE	173.818	30.2563	2.5223	5.7495e-19	1.4775e-16	TRUE	44.6314	36.473	0.29123	0.22004	0.99628	FALSE	45.6061	153.387	-1.7499	1.8019e-14	2.5167e-12	TRUE	44.9598	35.7631	0.33016	0.20135	0.99427	FALSE	34.5115	35.4607	-0.039145	0.95888	0.9982	FALSE	1107	BAJ85165.1	419	3.4338e-47	predicted protein [Hordeum vulgare subsp. vulgare]	AK367747.1	142	2.52041e-66	Hordeum vulgare subsp. vulgare mRNA for predicted protein, complete cds, clone: NIASHv2061I13	--	--	--	--
comp275379_c0	86.068	6.13597	3.8101	1.2968e-18	5.0321e-16	TRUE	96.7758	9.00639	3.4256	5.7834e-16	1.209e-13	TRUE	9.03827	6.49771	0.47611	0.4322	0.99628	FALSE	9.23564	85.4006	-3.209	1.8564e-16	3.0824e-14	TRUE	9.10475	10.6456	-0.22557	0.82454	0.99427	FALSE	10.273	6.31737	0.70147	0.31462	0.9982	FALSE	1305	AAA50847.1	1457	0	wali2 [Triticum aestivum]	L11880.1	1100	0	Triticum aestivum protein of unknown function (wali2) mRNA, complete cds	--	--	--	--
comp259236_c0	118.117	282.222	-1.2566	2.3458e-18	8.9035e-16	TRUE	132.812	273.916	-1.0443	8.1991e-23	2.7171e-20	TRUE	190.727	298.86	-0.64796	3.5942e-05	0.0014352	FALSE	194.892	117.201	0.73369	3.103e-06	0.00014742	FALSE	192.13	323.77	-0.75289	2.0026e-07	2.0358e-05	FALSE	312.439	290.565	0.10471	0.28338	0.9982	FALSE	2254	BAJ94869.1	1134	2.23848e-146	predicted protein [Hordeum vulgare subsp. vulgare]	AK363666.1	770	0	Hordeum vulgare subsp. vulgare mRNA for predicted protein, complete cds, clone: NIASHv2017P10	--	--	--	--
comp176546_c0	106.29	14.8768	2.8369	9.8778e-18	3.5815e-15	TRUE	119.513	6.54421	4.1908	5.5897e-23	1.8794e-20	TRUE	17.5966	15.7539	0.15959	0.59994	0.99628	FALSE	17.9809	105.466	-2.5522	4.4622e-16	7.1691e-14	TRUE	17.7261	7.73529	1.1963	0.032072	0.6659	FALSE	7.46458	15.3166	-1.037	0.10358	0.9982	FALSE	947	BAJ84970.1	181	3.11742e-14	predicted protein [Hordeum vulgare subsp. vulgare]	--	--	--	--	--	--	--	--
comp144648_c0	110.825	0	10.903	2.7517e-17	9.7949e-15	TRUE	124.613	2.52697	5.6239	2.3334e-27	1.0015e-24	TRUE	0	0	NA	NA	NA	NA	0	109.966	-7.7809	5.0695e-25	1.4974e-22	TRUE	0	2.9869	NA	NA	NA	NA	2.88236	0	5.5958	0.076315	0.9982	FALSE	6644	--	--	--	--	--	--	--	--	--	--	--	--
comp230799_c0	73.4293	3.99417	4.2004	4.7159e-17	1.6456e-14	TRUE	82.5647	5.18354	3.9935	8.4586e-16	1.7434e-13	TRUE	8.72233	4.22964	1.0442	0.16585	0.99628	FALSE	8.9128	72.86	-3.0312	1.3553e-13	1.7731e-11	TRUE	8.78649	6.12697	0.52011	0.42442	0.99427	FALSE	5.91254	4.11225	0.52385	0.55292	0.9982	FALSE	582	--	--	--	--	AK366242.1	37	3.01452e-08	Hordeum vulgare subsp. vulgare mRNA for predicted protein, complete cds, clone: NIASHv2041G12	--	--	--	--
comp218444_c0	71.4882	3.64859	4.2923	7.9436e-17	2.7374e-14	TRUE	80.3821	1.36068	5.8845	2.4707e-18	6.1438e-16	TRUE	8.07845	3.86369	1.0641	0.17637	0.99628	FALSE	8.25486	70.9339	-3.1032	1.5222e-13	1.9813e-11	TRUE	8.13788	1.60833	2.3391	0.024009	0.53842	FALSE	1.55204	3.75645	-1.2752	0.3396	0.9982	FALSE	574	--	--	--	--	AK364463.1	42	4.93581e-11	Hordeum vulgare subsp. vulgare mRNA for predicted protein, complete cds, clone: NIASHv2025H08	--	--	--	--
comp237435_c0	90.7078	11.4708	2.9833	4.2575e-16	1.3885e-13	TRUE	101.993	10.7558	3.2453	7.5235e-16	1.5606e-13	TRUE	31.114	12.147	1.357	0.001604	0.039229	FALSE	31.7935	90.0045	-1.5013	1.6249e-07	9.7297e-06	TRUE	31.3429	12.7135	1.3018	0.0024485	0.089855	FALSE	12.2685	11.8099	0.054963	0.89673	0.9982	FALSE	1300	BAJ95498.1	1218	9.99379e-165	predicted protein [Hordeum vulgare subsp. vulgare]	AK364295.1	728	0	Hordeum vulgare subsp. vulgare mRNA for predicted protein, complete cds, clone: NIASHv2023I08	--	--	--	--
comp222638_c0	70.1008	4.92035	3.8326	1.6673e-15	5.2023e-13	TRUE	78.8222	1.29524	5.9273	5.0884e-18	1.2442e-15	TRUE	15.749	5.21043	1.5958	0.012205	0.20535	FALSE	16.0929	69.5573	-2.1118	4.2745e-09	3.2635e-07	TRUE	15.8648	1.53098	3.3733	0.00017005	0.0091788	FALSE	1.4774	5.06582	-1.7777	0.15448	0.9982	FALSE	902	--	--	--	--	AK251281.1	156	3.36458e-74	Hordeum vulgare subsp. vulgare cDNA clone: FLbaf107b17, mRNA sequence	--	--	--	--
comp157869_c0	109.306	21.7653	2.3283	8.7477e-15	2.5806e-12	TRUE	122.905	25.9896	2.2415	9.4525e-12	1.2917e-09	TRUE	38.5742	23.0485	0.74296	0.023591	0.33899	FALSE	39.4166	108.459	-1.4603	1.8198e-08	1.2688e-06	TRUE	38.858	30.7198	0.33904	0.22566	0.99427	FALSE	29.6447	22.4088	0.40371	0.29018	0.9982	FALSE	934	BAJ91405.1	488	5.10787e-58	predicted protein [Hordeum vulgare subsp. vulgare]	AY663392.1	48	3.79756e-14	Triticum aestivum cultivar Renan clone BAC 930H14, complete sequence	--	--	--	--
comp226390_c0	54.7714	1.04196	5.7161	2.6012e-14	7.4922e-12	TRUE	61.5856	0	9.8925	3.9281e-11	4.9681e-09	TRUE	0	1.10338	NA	NA	NA	NA	0	54.3467	-6.7641	5.2848e-14	7.1453e-12	TRUE	0	0	NA	NA	NA	NA	0	1.07276	-3.8595	0.31817	0.9982	FALSE	1633	--	--	--	--	--	--	--	--	--	--	--	--
comp129900_c0	59.7706	3.53166	4.081	6.0027e-14	1.689e-11	TRUE	67.2068	7.66191	3.1328	1.4647e-10	1.7369e-08	TRUE	18.4237	3.73986	2.3005	0.00068755	0.019176	FALSE	18.826	59.3072	-1.6555	4.7263e-06	0.00021439	TRUE	18.5592	9.05642	1.0351	0.048739	0.89531	FALSE	8.73947	3.63606	1.2652	0.13435	0.9982	FALSE	737	--	--	--	--	--	--	--	--	--	--	--	--
comp122788_c0	96.0884	17.924	2.4225	9.2012e-14	2.552e-11	TRUE	108.043	20.0486	2.43	9.2786e-12	1.269e-09	TRUE	36.4738	18.9807	0.94233	0.0085922	0.15551	FALSE	37.2703	95.3434	-1.3551	6.4882e-07	3.4662e-05	TRUE	36.7421	23.6976	0.6327	0.057209	0.99427	FALSE	22.8682	18.4539	0.30942	0.46244	0.9982	FALSE	1861	--	--	--	--	AK336035.1	323	1.0344e-166	Triticum aestivum cDNA, clone: SET3_B04, cultivar: Chinese Spring	--	--	--	--
comp214254_c1	149.368	46.3486	1.6883	3.6292e-13	9.5233e-11	TRUE	167.951	55.1243	1.6073	5.6255e-09	5.4625e-07	TRUE	66.8384	49.081	0.44551	0.041978	0.51705	FALSE	68.298	148.209	-1.1177	1.1731e-07	7.1897e-06	TRUE	67.33	65.1572	0.047325	0.60746	0.99427	FALSE	62.8769	47.7188	0.39797	0.12821	0.9982	FALSE	849	BAJ93098.1	238	2.49409e-22	predicted protein [Hordeum vulgare subsp. vulgare]	AK334424.1	658	0	Triticum aestivum cDNA, clone: SET2_F04, cultivar: Chinese Spring	--	--	--	--
comp270028_c0	62.141	5.44133	3.5135	4.0565e-13	1.0602e-10	TRUE	69.872	4.34121	4.0085	1.2196e-13	2.0718e-11	TRUE	9.27822	5.76212	0.68725	0.29505	0.99628	FALSE	9.48083	61.6591	-2.7012	1.4228e-10	1.3205e-08	TRUE	9.34647	5.13133	0.86509	0.22205	0.99427	FALSE	4.95175	5.6022	-0.17805	0.86009	0.9982	FALSE	246	--	--	--	--	--	--	--	--	--	--	--	--
comp269910_c0	145.269	44.3428	1.712	4.39e-13	1.1427e-10	TRUE	163.343	21.5765	2.9204	1.175e-21	3.6536e-19	TRUE	50.6303	46.957	0.10866	0.46956	0.99628	FALSE	51.7359	144.143	-1.4783	5.7423e-11	5.5892e-09	TRUE	51.0027	25.5035	0.99988	0.0014552	0.057892	FALSE	24.6109	45.6537	-0.89143	0.013547	0.35957	FALSE	442	--	--	--	--	--	--	--	--	--	--	--	--
comp215877_c0	87.8521	202.601	-1.2055	6.928e-13	1.7772e-10	TRUE	98.7819	191.704	-0.95656	4.3677e-15	8.4317e-13	FALSE	139.892	214.545	-0.61696	0.000901	0.024137	FALSE	142.947	87.1709	0.71356	9.4638e-05	0.0031374	FALSE	140.921	226.595	-0.68523	7.5845e-05	0.0045075	FALSE	218.665	208.591	0.068047	0.52185	0.9982	FALSE	724	--	--	--	--	AK372428.1	144	1.25358e-67	Hordeum vulgare subsp. vulgare mRNA for predicted protein, complete cds, clone: NIASHv3001M24	--	--	--	--
comp250961_c0	146.955	48.451	1.6008	4.3317e-12	1.0234e-09	TRUE	165.237	27.1559	2.6052	6.3985e-19	1.6391e-16	TRUE	55.4862	51.3074	0.11296	0.44016	0.99628	FALSE	56.6978	145.815	-1.3628	6.3463e-10	5.4455e-08	TRUE	55.8943	32.0984	0.8002	0.0049097	0.15745	FALSE	30.9751	49.8834	-0.68745	0.040666	0.78406	FALSE	2666	XP_003570151.1	1300	9.57431e-169	PREDICTED: uncharacterized protein LOC100835849 [Brachypodium distachyon]	AK252078.1	1140	0	Hordeum vulgare subsp. vulgare cDNA clone: FLbaf146d20, mRNA sequence	--	--	--	--
comp243559_c0	135.059	41.8548	1.6901	4.5998e-12	1.0739e-09	TRUE	151.861	37.2554	2.0272	3.7521e-12	5.4066e-10	TRUE	53.5057	44.3224	0.27166	0.20039	0.99628	FALSE	54.6742	134.011	-1.2934	1.3218e-08	9.4384e-07	TRUE	53.8993	44.036	0.29158	0.20182	0.99427	FALSE	42.4949	43.0922	-0.020138	0.99687	0.99847	FALSE	1644	XP_003569708.1	776	1.09416e-94	PREDICTED: uncharacterized protein LOC100831128 [Brachypodium distachyon]	AK251464.1	1155	0	Hordeum vulgare subsp. vulgare cDNA clone: FLbaf127l23, mRNA sequence	K13199	SERBP1	plasminogen activator inhibitor 1 RNA-binding protein	http://www.genome.jp/dbget-bin/www_bget?ko:K13199
comp262676_c0	78.7214	183.641	-1.2221	4.9839e-12	1.158e-09	TRUE	88.5152	100.452	-0.18251	0.0052555	0.11642	FALSE	106.86	194.468	-0.86382	7.4146e-06	0.00034914	FALSE	109.193	78.111	0.48328	0.013658	0.20152	FALSE	107.646	118.735	-0.14146	0.75434	0.99427	FALSE	114.58	189.071	-0.72257	3.0468e-05	0.0021143	FALSE	2525	--	--	--	--	AK365724.1	88	6.09681e-36	Hordeum vulgare subsp. vulgare mRNA for predicted protein, complete cds, clone: NIASHv2036N24	--	--	--	--
comp281644_c0	0	42.7202	-5.7451	6.1597e-12	1.4143e-09	TRUE	0	19.827	-4.4685	8.5223e-07	5.726e-05	TRUE	18.7164	45.2388	-1.2733	0.0019603	0.046446	FALSE	19.1251	0	4.5969	7.4084e-06	0.00032107	TRUE	18.8541	23.4356	-0.31383	0.60143	0.99427	FALSE	22.6155	43.9832	-0.95964	0.0098021	0.28184	FALSE	3054	--	--	--	--	--	--	--	--	--	--	--	--
comp168659_c0	55.8907	5.03613	3.4722	7.6105e-12	1.725e-09	TRUE	62.8442	10.1176	2.6349	3.3027e-08	2.8306e-06	TRUE	0	5.33303	-3.415	0.037962	0.4804	FALSE	0	55.4574	-6.7933	3.0621e-14	4.2144e-12	TRUE	0	11.9591	-4.58	0.00056351	0.025964	FALSE	11.5405	5.18501	1.1543	0.10901	0.9982	FALSE	730	--	--	--	--	--	--	--	--	--	--	--	--
comp239131_c0	158.347	56.5279	1.486	1.147e-11	2.5235e-09	TRUE	178.047	43.9719	2.0176	6.9266e-14	1.1956e-11	TRUE	79.9039	59.8605	0.41666	0.034245	0.44537	FALSE	81.6488	157.119	-0.94435	2.3992e-06	0.00011643	FALSE	80.4917	51.9751	0.63102	0.0049697	0.15914	FALSE	50.1561	58.1991	-0.21457	0.48637	0.9982	FALSE	796	AAP80630.1	258	1.24864e-24	acidic ribosomal protein [Triticum aestivum]	AK332968.1	586	0	Triticum aestivum cDNA, clone: WT005_F04, cultivar: Chinese Spring	--	--	--	--
comp257151_c0	128.165	39.4786	1.6989	1.3378e-11	2.9333e-09	TRUE	144.11	21.6413	2.7353	8.5984e-18	2.0804e-15	TRUE	54.9687	41.806	0.3949	0.091266	0.91432	FALSE	56.169	127.171	-1.1789	2.8781e-07	1.6544e-05	TRUE	55.373	25.5801	1.1142	0.00032348	0.016109	FALSE	24.6849	40.6457	-0.71948	0.054129	0.961	FALSE	1908	XP_003565258.1	638	3.17636e-73	PREDICTED: uncharacterized protein LOC100841821 [Brachypodium distachyon]	AK333242.1	38	2.85986e-08	Triticum aestivum cDNA, clone: WT005_P22, cultivar: Chinese Spring	--	--	--	--
comp127612_c0	2.9049	45.9613	-3.9839	1.5551e-11	3.3717e-09	TRUE	3.2663	43.8009	-3.7452	1.6376e-12	2.4516e-10	TRUE	22.1558	48.6709	-1.1354	0.0037107	0.079089	FALSE	22.6396	2.88238	2.9735	2.6866e-05	0.0010232	TRUE	22.3187	51.7729	-1.2139	0.001208	0.049528	FALSE	49.961	47.3201	0.078348	0.73326	0.9982	FALSE	1302	--	--	--	--	AK354316.1	130	1.39372e-59	Hordeum vulgare subsp. vulgare mRNA for predicted protein, complete cds, clone: NIASHv1006H19	--	--	--	--
comp262494_c0	18.4602	81.4562	-2.1416	1.7115e-11	3.6781e-09	TRUE	20.7568	36.2051	-0.80261	0.0019107	0.052017	FALSE	46.2767	86.2583	-0.89838	0.0019261	0.045722	FALSE	47.2873	18.317	1.3683	0.00018011	0.0055304	FALSE	46.6171	42.7946	0.12343	0.50209	0.99427	FALSE	41.2969	83.8643	-1.022	0.00016814	0.0096562	FALSE	494	AAC37417.1	188	4.91856e-16	wali6 [Triticum aestivum]	--	--	--	--	--	--	--	--
comp268845_c0	32.4688	106.57	-1.7147	2.3516e-11	4.9986e-09	TRUE	36.5083	136.393	-1.9015	1.6329e-21	5.0194e-19	TRUE	90.3819	112.852	-0.32033	0.28329	0.99628	FALSE	92.3556	32.2171	1.5194	1.6412e-08	1.1516e-06	TRUE	91.0467	161.217	-0.82433	6.1009e-05	0.0037099	FALSE	155.575	109.72	0.50378	0.0032583	0.11848	FALSE	2033	CAJ75600.1	191	1.88634e-13	cyclin dependent protein kinase [Triticum aestivum]	--	--	--	--	--	--	--	--
comp199058_c0	268.44	128.508	1.0627	2.368e-11	5.028e-09	TRUE	301.837	126.891	1.2502	4.8898e-09	4.7826e-07	TRUE	117.515	136.084	-0.21165	0.54755	0.99628	FALSE	120.081	266.358	-1.1494	3.5738e-13	4.4773e-11	TRUE	118.38	149.986	-0.34141	0.14122	0.99427	FALSE	144.737	132.307	0.12954	0.38423	0.9982	FALSE	1057	--	--	--	--	AK332647.1	832	0	Triticum aestivum cDNA, clone: SET1_N23, cultivar: Chinese Spring	--	--	--	--
comp237705_c0	68.6648	10.9938	2.6429	3.3659e-11	7.0393e-09	TRUE	77.2075	10.5064	2.8775	7.5672e-11	9.2517e-09	TRUE	21.2759	11.6419	0.86989	0.058559	0.66238	FALSE	21.7405	68.1324	-1.648	1.0145e-06	5.2252e-05	TRUE	21.4324	12.4186	0.78729	0.085405	0.99427	FALSE	11.984	11.3188	0.082383	0.86223	0.9982	FALSE	1302	BAJ96699.1	709	2.90102e-86	predicted protein [Hordeum vulgare subsp. vulgare]	AK365496.1	874	0	Hordeum vulgare subsp. vulgare mRNA for predicted protein, complete cds, clone: NIASHv2034K04	K13199	SERBP1	plasminogen activator inhibitor 1 RNA-binding protein	http://www.genome.jp/dbget-bin/www_bget?ko:K13199
comp268911_c0	150.766	54.8185	1.4596	6.6225e-11	1.3432e-08	TRUE	169.523	25.4	2.7386	1.1009e-20	3.1954e-18	TRUE	47.9876	58.0503	-0.27464	0.53994	0.99628	FALSE	49.0355	149.597	-1.6092	1.1009e-12	1.322e-10	TRUE	48.3406	30.0229	0.68717	0.020036	0.47093	FALSE	28.9722	56.4392	-0.96203	0.0033688	0.12164	FALSE	4684	XP_003581364.1	605	1.02284e-60	PREDICTED: uncharacterized protein LOC100841502 [Brachypodium distachyon]	AK365030.1	1690	0	Hordeum vulgare subsp. vulgare mRNA for predicted protein, complete cds, clone: NIASHv2030G13	--	--	--	--
comp247913_c0	79.196	16.2586	2.2842	6.8783e-11	1.3907e-08	TRUE	89.0489	9.71783	3.1959	8.2917e-14	1.4266e-11	TRUE	26.3781	17.2171	0.6155	0.10411	0.99628	FALSE	26.9542	78.5819	-1.5437	5.7515e-07	3.1007e-05	TRUE	26.5722	11.4865	1.21	0.0081411	0.23514	FALSE	11.0845	16.7392	-0.59469	0.29967	0.9982	FALSE	1041	--	--	--	--	AK364714.1	529	0	Hordeum vulgare subsp. vulgare mRNA for predicted protein, complete cds, clone: NIASHv2027M22	--	--	--	--
comp258855_c0	135.685	46.3677	1.5491	8.6289e-11	1.7249e-08	TRUE	152.566	35.7683	2.0927	8.0201e-13	1.2505e-10	TRUE	63.0415	49.1012	0.36054	0.090326	0.90761	FALSE	64.4182	134.633	-1.0635	1.2964e-06	6.5608e-05	TRUE	63.5052	42.2784	0.58696	0.018341	0.44156	FALSE	40.7987	47.7385	-0.22663	0.50389	0.9982	FALSE	2464	--	--	--	--	GQ165812.1	332	1.3661e-171	Triticum aestivum clone BAC_2050O8 chromosome 4BL, complete sequence	--	--	--	--
comp174601_c0	52.0202	135.321	-1.3792	9.5049e-11	1.8923e-08	TRUE	58.4921	128.294	-1.1331	2.025e-12	3.0092e-10	TRUE	86.3035	143.299	-0.73154	0.0011455	0.029499	FALSE	88.1881	51.6168	0.77274	0.0010632	0.025499	FALSE	86.9383	151.645	-0.80263	0.00015144	0.0083172	FALSE	146.338	139.322	0.070878	0.58901	0.9982	FALSE	1544	--	--	--	--	EU835198.1	302	4.03424e-155	Triticum turgidum subsp. dicoccoides clones BAC 391M13 and BAC 1144M20 genomic sequence	--	--	--	--
comp282274_c0	40.9497	2.02603	4.3371	2.5552e-10	4.8584e-08	TRUE	46.0443	0	6.6656	4.2398e-11	5.3248e-09	TRUE	0	2.14547	-2.4235	0.27344	0.99628	FALSE	0	40.6322	-6.6356	6.7684e-11	6.5259e-09	TRUE	0	0	-0.41223	0.91197	0.99427	FALSE	0	2.08592	-2.0115	0.32013	0.9982	FALSE	895	AAP53071.2	360	1.09483e-38	dirigent, putative, expressed [Oryza sativa Japonica Group]	JX295577.1	88	2.11062e-36	Aegilops tauschii chromosome 1Ds prolamin gene locus, complete sequence	--	--	--	--
comp237671_c0	54.9532	7.18256	2.9356	3.4495e-10	6.4642e-08	TRUE	61.79	12.3899	2.3182	6.8124e-07	4.6804e-05	TRUE	10.9851	7.606	0.53034	0.34815	0.99628	FALSE	11.225	54.5271	-2.2803	4.7294e-08	3.0924e-06	TRUE	11.0659	14.645	-0.40429	0.57227	0.99427	FALSE	14.1324	7.3949	0.93441	0.13418	0.9982	FALSE	861	XP_003564902.1	332	6.12114e-35	PREDICTED: uncharacterized protein LOC100835004 [Brachypodium distachyon]	XM_003564854.1	184	8.72623e-90	PREDICTED: Brachypodium distachyon uncharacterized LOC100835004 (LOC100835004), mRNA	--	--	--	--
comp259347_c0	99.3152	28.0946	1.8217	3.683e-10	6.8886e-08	TRUE	111.671	32.5325	1.7793	1.3643e-07	1.057e-05	TRUE	13.2231	29.7509	-1.1699	0.01978	0.29738	FALSE	13.5118	98.5452	-2.8666	5.8353e-17	1.0093e-14	TRUE	13.3203	38.4536	-1.5295	0.00073239	0.032404	FALSE	37.1078	28.9252	0.3594	0.28542	0.9982	FALSE	2463	--	--	--	--	--	--	--	--	--	--	--	--
comp194086_c0	19.6334	76.9931	-1.9714	5.0542e-10	9.3014e-08	TRUE	22.076	74.8768	-1.762	1.0996e-11	1.4887e-09	TRUE	99.6169	81.5322	0.28902	0.068345	0.74312	FALSE	101.792	19.4811	2.3855	2.115e-15	3.2163e-13	TRUE	100.35	88.5048	0.18121	0.21132	0.99427	FALSE	85.4074	79.2693	0.1076	0.56639	0.9982	FALSE	721	--	--	--	--	--	--	--	--	--	--	--	--
comp268782_c0	118.654	39.3628	1.5919	5.7617e-10	1.0543e-07	TRUE	133.416	26.436	2.3354	2.1106e-13	3.5007e-11	TRUE	46.2807	41.6834	0.15094	0.41008	0.99628	FALSE	47.2914	117.734	-1.3159	6.6173e-08	4.2173e-06	TRUE	46.6212	31.2475	0.57724	0.046052	0.86071	FALSE	30.154	40.5265	-0.42652	0.24034	0.9982	FALSE	5803	BAJ87453.1	1585	0	predicted protein [Hordeum vulgare subsp. vulgare]	AK356235.1	1116	0	Hordeum vulgare subsp. vulgare mRNA for predicted protein, complete cds, clone: NIASHv1031N16	--	--	--	--
comp243876_c0	101.359	30.2168	1.7461	8.3191e-10	1.504e-07	TRUE	113.97	38.9348	1.5495	3.9016e-06	0.00023111	TRUE	46.5423	31.9982	0.54055	0.050133	0.58871	FALSE	47.5586	100.574	-1.0805	2.2316e-05	0.00086446	TRUE	46.8846	46.0212	0.026818	0.7176	0.99427	FALSE	44.4106	31.1101	0.51352	0.10996	0.9982	FALSE	2588	NP_001143159.1	286	2.30758e-26	uncharacterized protein LOC100275644 [Zea mays]	AK251246.1	467	0	Hordeum vulgare subsp. vulgare cDNA clone: FLbaf106n06, mRNA sequence	--	--	--	--
comp97599_c0	35.1399	0	6.135	1.1004e-09	1.9495e-07	TRUE	39.5117	0	9.2522	3.5076e-08	2.9904e-06	TRUE	0	0	NA	NA	NA	NA	0	34.8674	-8.7368	3.0534e-08	2.0624e-06	TRUE	0	0	0.073196	0.98305	0.99427	FALSE	0	0	NA	NA	NA	NA	2299	--	--	--	--	--	--	--	--	--	--	--	--
comp253504_c1	14.0063	64.4462	-2.202	1.1646e-09	2.0539e-07	TRUE	15.7488	37.3843	-1.2472	6.3715e-05	0.0028508	TRUE	28.8377	68.2456	-1.2428	0.0001965	0.0065061	FALSE	29.4674	13.8977	1.0843	0.013155	0.19588	FALSE	29.0498	44.1884	-0.60514	0.12435	0.99427	FALSE	42.642	66.3515	-0.63785	0.027536	0.60049	FALSE	381	BAK00951.1	156	1.04938e-11	predicted protein [Hordeum vulgare subsp. vulgare]	AK336247.1	272	4.4347e-139	Triticum aestivum cDNA, clone: SET3_J12, cultivar: Chinese Spring	--	--	--	--
comp183893_c0	61.8256	10.9984	2.4909	1.2152e-09	2.1392e-07	TRUE	69.5174	0	7.1193	9.4439e-16	1.944e-13	TRUE	0	11.6468	-4.5419	0.000722	0.019965	FALSE	0	61.3463	-6.9389	1.7528e-15	2.7003e-13	TRUE	NA	NA	NA	NA	NA	NA	0	11.3236	-4.5013	0.00070645	0.033132	FALSE	446	--	--	--	--	--	--	--	--	--	--	--	--
comp181532_c0	46.4976	0	9.6497	1.7515e-09	3.0153e-07	TRUE	52.2824	0	9.6562	6.2548e-10	6.8762e-08	TRUE	0	0	1.3839	0.81861	0.99628	FALSE	0	46.1371	-8.1408	4.7096e-11	4.6221e-09	TRUE	0	0	1.0732	0.85036	0.99427	FALSE	0	0	0.31045	0.96658	0.9982	FALSE	406	--	--	--	--	--	--	--	--	--	--	--	--
comp270201_c0	110.948	36.6265	1.5989	1.8262e-09	3.1272e-07	TRUE	124.752	33.4267	1.9	2.9842e-09	2.9988e-07	TRUE	35.386	38.7858	-0.13235	0.9292	0.99628	FALSE	36.1588	110.088	-1.6062	1.0799e-09	8.9563e-08	TRUE	35.6463	39.5105	-0.14848	0.8404	0.99427	FALSE	38.1277	37.7093	0.015919	0.91041	0.9982	FALSE	567	BAJ98805.1	403	1.57093e-47	predicted protein [Hordeum vulgare subsp. vulgare]	AK358105.1	234	9.0259e-118	Hordeum vulgare subsp. vulgare mRNA for predicted protein, complete cds, clone: NIASHv1068O10	--	--	--	--
comp228616_c0	94.6402	27.6698	1.7741	1.9559e-09	3.3347e-07	TRUE	106.415	38.6173	1.4624	2.8497e-05	0.0013936	TRUE	45.6968	29.301	0.64114	0.027401	0.37878	FALSE	46.6947	93.9064	-1.008	0.00011339	0.0036759	TRUE	46.033	45.6459	0.012183	0.75602	0.99427	FALSE	44.0484	28.4878	0.62875	0.057891	0.9982	FALSE	988	ADB96021.1	165	2.11554e-11	nucleic acid binding protein [Freesia refracta]	AK336208.1	632	0	Triticum aestivum cDNA, clone: SET3_H22, cultivar: Chinese Spring	--	--	--	--
comp229545_c0	175.676	77.4765	1.1811	3.1857e-09	5.2879e-07	TRUE	197.532	98.5578	1.003	0.00046114	0.015929	FALSE	84.6086	82.044	0.044406	0.51067	0.99628	FALSE	86.4562	174.314	-1.0116	1.3217e-07	8.0301e-06	TRUE	85.231	116.496	-0.45083	0.070642	0.99427	FALSE	112.419	79.7669	0.49502	0.013776	0.36449	FALSE	1353	XP_003559688.1	287	1.00275e-25	PREDICTED: uncharacterized protein LOC100842907 [Brachypodium distachyon]	XM_003578461.1	85	1.50198e-34	PREDICTED: Brachypodium distachyon uncharacterized LOC100827827 (LOC100827827), partial mRNA	--	--	--	--
comp128794_c0	5.48183	43.5885	-2.9912	3.9638e-09	6.5074e-07	TRUE	6.16383	47.4941	-2.9459	9.2188e-12	1.263e-09	TRUE	60.0709	46.1583	0.38008	0.085942	0.87445	FALSE	61.3827	5.43932	3.4963	1.2633e-13	1.6612e-11	TRUE	60.5128	56.1383	0.10825	0.47775	0.99427	FALSE	54.1736	44.8772	0.27161	0.31329	0.9982	FALSE	908	--	--	--	--	--	--	--	--	--	--	--	--
comp262494_c1	2.97893	36.6543	-3.6211	5.3067e-09	8.5391e-07	TRUE	3.34954	10.1118	-1.594	0.017772	0.29462	FALSE	14.514	38.8152	-1.4192	0.0016615	0.040428	FALSE	14.831	2.95583	2.327	0.0028301	0.057926	FALSE	14.6208	11.9522	0.29075	0.5071	0.99427	FALSE	11.5339	37.7379	-1.7101	0.00015634	0.0090692	FALSE	260	AAC37417.1	183	3.19469e-16	wali6 [Triticum aestivum]	--	--	--	--	--	--	--	--
comp243829_c0	8.10982	48.8938	-2.5919	6.3693e-09	1.0082e-06	TRUE	9.11878	83.2832	-3.1911	1.5836e-20	4.5313e-18	TRUE	41.6664	51.7763	-0.31341	0.48113	0.99628	FALSE	42.5763	8.04694	2.4035	2.5574e-07	1.4817e-05	TRUE	41.9729	98.4412	-1.2298	6.3711e-06	0.0004915	TRUE	94.996	50.3393	0.91618	0.00013268	0.0078722	FALSE	799	BAJ87209.1	181	2.13137e-14	predicted protein [Hordeum vulgare subsp. vulgare]	D37945.1	210	2.84253e-104	Triticum aestivum gene for protein H2B153, complete cds	--	--	--	--
comp252584_c0	20.3788	73.0487	-1.8418	6.6741e-09	1.0531e-06	TRUE	22.9142	96.3619	-2.0722	6.8279e-17	1.5283e-14	TRUE	78.5137	77.3552	0.021446	0.5914	0.99628	FALSE	80.2283	20.2208	1.9883	2.7849e-10	2.4883e-08	TRUE	79.0913	113.9	-0.52618	0.033652	0.68699	FALSE	109.914	75.2083	0.54741	0.0078533	0.23761	FALSE	1054	EEC81003.1	414	9.31263e-46	hypothetical protein OsI_23761 [Oryza sativa Indica Group]	XM_003563548.1	169	2.34572e-81	PREDICTED: Brachypodium distachyon uncharacterized LOC100846791 (LOC100846791), mRNA	--	--	--	--
comp279143_c0	36.8266	2.54701	3.8539	7.3194e-09	1.1484e-06	TRUE	41.4083	0	6.3198	3.5126e-10	3.9977e-08	TRUE	1.11979	2.69716	-1.2682	0.45121	0.99628	FALSE	1.14424	36.5411	-4.9971	6.4847e-10	5.5611e-08	TRUE	1.12802	0	0.88055	0.66721	0.99427	FALSE	0	2.6223	-2.149	0.24456	0.9982	FALSE	784	BAJ90493.1	245	1.22667e-22	predicted protein [Hordeum vulgare subsp. vulgare]	JX295577.1	286	1.5738e-146	Aegilops tauschii chromosome 1Ds prolamin gene locus, complete sequence	--	--	--	--
comp258948_c0	38.7476	3.4153	3.504	1.0561e-08	1.6268e-06	TRUE	43.5683	2.00862	4.439	1.1833e-09	1.2551e-07	TRUE	2.15959	3.61665	-0.7439	0.59913	0.99628	FALSE	2.20675	38.4472	-4.1229	1.2526e-09	1.0344e-07	TRUE	2.17547	2.3742	-0.12611	0.97366	0.99427	FALSE	2.29111	3.51627	-0.618	0.62224	0.9982	FALSE	2524	XP_003565631.1	2045	0	PREDICTED: uncharacterized protein LOC100824278 [Brachypodium distachyon]	XM_003565583.1	337	2.3259e-174	PREDICTED: Brachypodium distachyon uncharacterized LOC100824278 (LOC100824278), mRNA	--	--	--	--
comp246884_c1	87.3185	25.8562	1.7558	1.0595e-08	1.6308e-06	TRUE	98.1819	17.0687	2.5241	2.2308e-11	2.8779e-09	TRUE	33.312	27.3805	0.28289	0.29898	0.99628	FALSE	34.0395	86.6414	-1.3478	2.3203e-06	0.00011298	TRUE	33.5571	20.1753	0.73402	0.041434	0.80266	FALSE	19.4693	26.6206	-0.45134	0.31462	0.9982	FALSE	438	--	--	--	--	AK367314.1	268	8.63282e-137	Hordeum vulgare subsp. vulgare mRNA for predicted protein, complete cds, clone: NIASHv2054K15	--	--	--	--
comp124351_c0	63.0621	13.6033	2.2128	1.1701e-08	1.7924e-06	TRUE	70.9077	27.6056	1.361	0.0016627	0.046544	FALSE	27.9946	14.4053	0.95855	0.019732	0.29677	FALSE	28.606	62.5731	-1.1292	0.0005167	0.013745	FALSE	28.2006	32.6299	-0.21047	0.72752	0.99427	FALSE	31.488	14.0055	1.1688	0.0075119	0.22942	FALSE	404	--	--	--	--	AB272227.1	291	1.29581e-149	Triticum aestivum TaGRP2 mRNA for glycine-rich RNA-binding protein, complete cds	--	--	--	--
comp191539_c0	148.336	62.5904	1.2449	1.2818e-08	1.9543e-06	TRUE	166.791	87.2609	0.93463	0.0038946	0.091475	FALSE	65.5034	66.2803	-0.01701	0.73345	0.99628	FALSE	66.9339	147.186	-1.1368	8.5463e-08	5.3578e-06	TRUE	65.9853	103.143	-0.64443	0.012178	0.32316	FALSE	99.5332	64.4408	0.6272	0.0044423	0.15247	FALSE	963	--	--	--	--	AK330622.1	205	2.07703e-101	Triticum aestivum cDNA, clone: SET4_O11, cultivar: Chinese Spring	--	--	--	--
comp250452_c0	165.674	74.034	1.1621	1.4144e-08	2.1365e-06	TRUE	186.286	74.1492	1.329	7.2371e-07	4.9371e-05	TRUE	86.2579	78.3985	0.13783	0.28512	0.99628	FALSE	88.1415	164.39	-0.89923	3.8445e-06	0.00017866	FALSE	86.8924	87.6447	-0.012438	0.75203	0.99427	FALSE	84.5774	76.2227	0.15005	0.45153	0.9982	FALSE	1743	BAJ89695.1	1156	1.50221e-151	predicted protein [Hordeum vulgare subsp. vulgare]	AK364441.1	1038	0	Hordeum vulgare subsp. vulgare mRNA for predicted protein, complete cds, clone: NIASHv2025C24	--	--	--	--
comp253425_c0	181.105	84.6631	1.097	1.6791e-08	2.511e-06	TRUE	203.636	80.5392	1.3382	1.7547e-07	1.332e-05	TRUE	97.9052	89.6543	0.12701	0.27589	0.99628	FALSE	100.043	179.7	-0.84497	4.9323e-06	0.00022295	FALSE	98.6254	95.1977	0.051032	0.52267	0.99427	FALSE	91.8661	87.166	0.075767	0.65245	0.9982	FALSE	1612	BAK03652.1	966	6.41902e-124	predicted protein [Hordeum vulgare subsp. vulgare]	AK372454.1	864	0	Hordeum vulgare subsp. vulgare mRNA for predicted protein, complete cds, clone: NIASHv3002F09	--	--	--	--
comp263460_c0	62.5603	137.189	-1.1328	1.6911e-08	2.527e-06	TRUE	70.3435	114.509	-0.70298	2.5872e-07	1.9135e-05	FALSE	74.7057	145.277	-0.95951	1.7988e-05	0.00077351	FALSE	76.337	62.0752	0.29837	0.16849	0.99397	FALSE	75.2552	135.351	-0.84684	0.00016341	0.0088718	FALSE	130.614	141.244	-0.11289	0.60108	0.9982	FALSE	2829	BAJ97190.1	2772	0	predicted protein [Hordeum vulgare subsp. vulgare]	AK365987.1	1970	0	Hordeum vulgare subsp. vulgare mRNA for predicted protein, complete cds, clone: NIASHv2039J08	--	--	--	--
comp148853_c0	1.07762	29.5221	-4.7759	1.7718e-08	2.6394e-06	TRUE	1.21169	14.5787	-3.5888	5.6159e-05	0.0025466	TRUE	7.43857	31.2626	-2.0713	0.00016364	0.0055142	FALSE	7.60101	1.06927	2.8296	0.017546	0.24233	FALSE	7.49329	17.2321	-1.2014	0.064192	0.99427	FALSE	16.629	30.3949	-0.87013	0.048548	0.8902	FALSE	838	NP_001063510.1	601	2.38527e-75	Os09g0483500 [Oryza sativa Japonica Group]	NM_001070043.2	271	3.67755e-138	Oryza sativa Japonica Group Os09g0483300 (Os09g0483300) mRNA, complete cds	--	--	--	--
comp243557_c0	49.2591	7.87257	2.6455	1.9285e-08	2.8555e-06	TRUE	55.3875	7.25695	2.9321	2.3841e-08	2.0911e-06	TRUE	21.116	8.33668	1.3408	0.0099469	0.17481	FALSE	21.5771	48.8772	-1.1797	0.0014591	0.033319	FALSE	21.2713	8.57775	1.3102	0.012162	0.32284	FALSE	8.27756	8.10531	0.030338	0.94219	0.9982	FALSE	730	XP_003577387.1	376	2.52506e-42	PREDICTED: uncharacterized protein LOC100843909 [Brachypodium distachyon]	AK249871.1	267	5.32823e-136	Hordeum vulgare subsp. vulgare cDNA clone: FLbaf55c01, mRNA sequence	--	--	--	--
comp256269_c0	155.037	67.843	1.1923	2.0466e-08	3.0211e-06	TRUE	174.326	58.92	1.565	7.8811e-09	7.4729e-07	TRUE	66.9472	71.8426	-0.10182	0.99753	0.99977	FALSE	68.4091	153.835	-1.1691	2.0874e-08	1.4429e-06	TRUE	67.4396	69.6437	-0.046396	0.88694	0.99427	FALSE	67.2064	69.8487	-0.055635	0.88941	0.9982	FALSE	1525	XP_003576825.1	1108	1.11282e-143	PREDICTED: uncharacterized protein LOC100835355 [Brachypodium distachyon]	XM_003576777.1	378	0	PREDICTED: Brachypodium distachyon uncharacterized LOC100835355 (LOC100835355), mRNA	--	--	--	--
comp271054_c0	79.2592	22.5757	1.8118	2.4546e-08	3.5665e-06	TRUE	89.12	19.4467	2.1962	1.1663e-08	1.0756e-06	TRUE	37.1129	23.9067	0.63451	0.048571	0.57506	FALSE	37.9233	78.6447	-1.0523	0.00024651	0.0072832	FALSE	37.3859	22.9861	0.70173	0.037642	0.74577	FALSE	22.1816	23.2432	-0.067441	0.9143	0.9982	FALSE	792	XP_003566612.1	242	7.41718e-23	PREDICTED: uncharacterized protein LOC100831833 [Brachypodium distachyon]	AK251880.1	455	0	Hordeum vulgare subsp. vulgare cDNA clone: FLbaf133k15, mRNA sequence	--	--	--	--
comp260495_c0	67.2372	16.559	2.0216	2.9077e-08	4.1751e-06	TRUE	75.6023	13.8012	2.4536	9.1676e-09	8.5869e-07	TRUE	28.1546	17.5352	0.68311	0.069401	0.75153	FALSE	28.7694	66.7158	-1.2135	0.00014097	0.0044598	TRUE	28.3617	16.313	0.79792	0.045576	0.85424	FALSE	15.7421	17.0486	-0.11502	0.8526	0.9982	FALSE	2357	BAK00481.1	1358	8.33181e-177	predicted protein [Hordeum vulgare subsp. vulgare]	AK335077.1	772	0	Triticum aestivum cDNA, clone: WT012_A04, cultivar: Chinese Spring	--	--	--	--
comp213272_c0	28.3729	0	5.8264	4.1767e-08	5.8253e-06	TRUE	31.9028	0	5.9956	3.6623e-08	3.1026e-06	TRUE	NA	NA	NA	NA	NA	NA	0	28.1529	-5.8152	4.1856e-08	2.7639e-06	TRUE	NA	NA	NA	NA	NA	NA	NA	NA	NA	NA	NA	NA	689	--	--	--	--	--	--	--	--	--	--	--	--
comp183115_c0	69.0199	17.8869	1.9481	4.2927e-08	5.9615e-06	TRUE	77.6068	6.80339	3.5119	2.072e-13	3.4403e-11	TRUE	9.19824	18.9414	-1.0421	0.094214	0.93608	FALSE	9.3991	68.4848	-2.8652	3.0682e-12	3.5012e-10	TRUE	9.2659	8.04164	0.20444	0.68053	0.99427	FALSE	7.76021	18.4157	-1.2468	0.037833	0.746	FALSE	1831	XP_003560797.1	143	9.59279e-07	PREDICTED: uncharacterized protein LOC100824248 [Brachypodium distachyon]	XM_003560749.1	572	0	PREDICTED: Brachypodium distachyon uncharacterized LOC100824248 (LOC100824248), mRNA	--	--	--	--
comp211744_c0	30.4035	0	8.0368	8.6044e-08	1.1412e-05	TRUE	34.1861	0	9.0433	2.0749e-07	1.5531e-05	TRUE	0	0	NA	NA	NA	NA	0	30.1678	-5.9149	1.389e-08	9.8815e-07	TRUE	0	0	NA	NA	NA	NA	0	0	-0.68955	0.92008	0.9982	FALSE	5978	--	--	--	--	--	--	--	--	--	--	--	--
comp218342_c0	3.93567	34.0077	-3.1112	1.2111e-07	1.5773e-05	TRUE	4.42531	11.9869	-1.4376	0.014533	0.25528	FALSE	15.3571	36.0126	-1.2296	0.00737	0.13801	FALSE	15.6924	3.90515	2.0066	0.0049994	0.091851	FALSE	15.47	14.1686	0.12678	0.69452	0.99427	FALSE	13.6727	35.0131	-1.3566	0.0022041	0.086595	FALSE	507	--	--	--	--	--	--	--	--	--	--	--	--
comp265767_c1	67.1692	18.174	1.8859	1.2723e-07	1.6537e-05	TRUE	75.5259	13.6068	2.4726	7.6197e-09	7.2421e-07	TRUE	28.0722	19.2455	0.54462	0.12606	0.99628	FALSE	28.6852	66.6484	-1.2163	0.00013802	0.00438	TRUE	28.2787	16.0833	0.81415	0.042609	0.81716	FALSE	15.5204	18.7113	-0.26975	0.61527	0.9982	FALSE	359	--	--	--	--	AK252297.1	105	2.84037e-46	Hordeum vulgare subsp. vulgare cDNA clone: FLbaf147p10, mRNA sequence	--	--	--	--
comp270989_c0	97.4547	36.237	1.4273	2.5157e-07	3.1004e-05	TRUE	109.579	25.2697	2.1165	8.8571e-10	9.5293e-08	TRUE	36.8729	38.3733	-0.05754	0.89228	0.99628	FALSE	37.6781	96.6991	-1.3598	5.0326e-07	2.7459e-05	TRUE	37.1442	29.869	0.31449	0.26264	0.99427	FALSE	28.8236	37.3082	-0.37224	0.3247	0.9982	FALSE	867	--	--	--	--	XM_003564300.1	162	1.49175e-77	PREDICTED: Brachypodium distachyon uncharacterized LOC100845978 (LOC100845978), mRNA	--	--	--	--
comp224556_c0	49.849	111.128	-1.1566	2.5159e-07	3.1004e-05	TRUE	56.0508	58.9705	-0.073258	0.076524	0.79048	FALSE	77.4436	117.68	-0.60365	0.016375	0.25771	FALSE	79.1347	49.4625	0.67798	0.0053593	0.096804	FALSE	78.0132	69.7034	0.16249	0.30449	0.99427	FALSE	67.264	114.414	-0.76635	0.00062576	0.029961	FALSE	850	XP_003562465.1	471	2.97903e-56	PREDICTED: uncharacterized protein LOC100834166 [Brachypodium distachyon]	DQ244822.1	559	0	Zea mays clone 11019 mRNA sequence	--	--	--	--
comp174663_c0	114.977	47.2944	1.2816	2.8825e-07	3.5055e-05	TRUE	129.281	48.9844	1.4001	1.1361e-05	0.00060955	TRUE	65.0275	50.0826	0.37674	0.075844	0.80101	FALSE	66.4476	114.085	-0.77983	0.00071777	0.018237	FALSE	65.5059	57.8998	0.17807	0.31812	0.99427	FALSE	55.8735	48.6926	0.19846	0.43648	0.9982	FALSE	1316	--	--	--	--	AK332614.1	1304	0	Triticum aestivum cDNA, clone: SET1_N20, cultivar: Chinese Spring	--	--	--	--
comp253794_c0	26.3315	1.21562	4.437	3.3919e-07	4.0792e-05	TRUE	29.6074	0	6.2509	1.1166e-07	8.7492e-06	TRUE	0	1.28728	-1.4235	0.56586	0.99628	FALSE	0	26.1273	-5.7355	1.2816e-07	7.8051e-06	TRUE	0	0	0.073196	0.9585	0.99427	FALSE	0	1.25155	-1.4969	0.53248	0.9982	FALSE	1822	BAK00782.1	1240	2.61684e-160	predicted protein [Hordeum vulgare subsp. vulgare]	AK369581.1	162	3.19686e-77	Hordeum vulgare subsp. vulgare mRNA for predicted protein, complete cds, clone: NIASHv2093N24	--	--	--	--
comp257136_c0	108.057	43.9237	1.2987	4.9289e-07	5.7673e-05	TRUE	121.5	36.6171	1.7304	8.9417e-08	7.1616e-06	TRUE	52.0804	46.5132	0.1631	0.3608	0.99628	FALSE	53.2177	107.219	-1.0106	3.5678e-05	0.0013167	TRUE	52.4635	43.2817	0.27756	0.22442	0.99427	FALSE	41.7669	45.2222	-0.11467	0.76303	0.9982	FALSE	2715	BAK07806.1	190	2.11574e-13	predicted protein [Hordeum vulgare subsp. vulgare]	HE996951.1	385	0	Triticum aestivum cv. Arina SNP, chromosome 3B, clone Taes_arina_ctg_93409	--	--	--	--
comp212043_c0	28.707	2.31546	3.632	5.859e-07	6.7621e-05	TRUE	32.2784	0	5.5011	3.7785e-08	3.196e-06	TRUE	2.0796	2.45197	-0.23763	0.92074	0.99628	FALSE	2.12501	28.4844	-3.7446	4.0936e-07	2.2723e-05	TRUE	2.0949	0	1.3142	0.43036	0.99427	FALSE	0	2.38391	-1.5521	0.37604	0.9982	FALSE	493	BAJ98034.1	299	1.30871e-32	predicted protein [Hordeum vulgare subsp. vulgare]	AK366831.1	259	9.87189e-132	Hordeum vulgare subsp. vulgare mRNA for predicted protein, complete cds, clone: NIASHv2047D20	--	--	--	--
comp270862_c0	1.31189	24.0808	-4.1982	7.3573e-07	8.348e-05	TRUE	1.4751	19.4583	-3.7215	2.6082e-06	0.00016054	TRUE	17.1167	25.5004	-0.57512	0.28961	0.99628	FALSE	17.4905	1.30172	3.7481	4.9896e-05	0.0017703	TRUE	17.2426	22.9999	-0.41565	0.46468	0.99427	FALSE	22.1949	24.7927	-0.15969	0.74263	0.9982	FALSE	1876	--	--	--	--	AK368988.1	57	7.7059e-19	Hordeum vulgare subsp. vulgare mRNA for predicted protein, complete cds, clone: NIASHv2083F15	--	--	--	--
comp217080_c0	135.284	62.5209	1.1136	7.8001e-07	8.7889e-05	TRUE	152.115	47.7864	1.6705	7.7852e-09	7.3907e-07	TRUE	49.6409	66.2068	-0.41545	0.24544	0.99628	FALSE	50.7249	134.235	-1.404	1.2604e-09	1.0397e-07	TRUE	50.006	56.4837	-0.17573	0.73609	0.99427	FALSE	54.507	64.3692	-0.23993	0.40964	0.9982	FALSE	1126	BAJ94266.1	353	1.7641e-33	predicted protein [Hordeum vulgare subsp. vulgare]	AK332533.1	582	0	Triticum aestivum cDNA, clone: WT004_D13, cultivar: Chinese Spring	K12896	SFRS7	splicing factor, arginine/serine-rich 7	http://www.genome.jp/dbget-bin/www_bget?ko:K12896
comp275546_c0	100.547	40.1605	1.324	8.2734e-07	9.2685e-05	TRUE	113.056	16.332	2.7913	1.1937e-14	2.2169e-12	TRUE	17.5966	42.5281	-1.2731	0.0026848	0.060377	FALSE	17.9809	99.7674	-2.4721	8.6529e-15	1.2432e-12	TRUE	17.7261	19.3045	-0.12307	0.93004	0.99427	FALSE	18.6289	41.3478	-1.1503	0.0035568	0.12705	FALSE	2186	--	--	--	--	AY266443.1	37	1.18118e-07	Hordeum vulgare MLA13-2 (Mla13-2) gene and LINE element Lauren, partial sequence; Copia/Ty1-like retrotransposon HORPIA-4 and Copia/Ty1-like retrotransposon HORPIA-5, complete sequence	--	--	--	--
comp239502_c0	54.4406	13.8349	1.9764	8.9112e-07	9.926e-05	TRUE	61.2137	23.4549	1.384	0.0028836	0.072649	FALSE	13.9709	14.6505	-0.068522	0.94965	0.99628	FALSE	14.276	54.0185	-1.9199	1.2035e-06	6.1149e-05	TRUE	14.0737	27.7238	-0.97812	0.050735	0.92223	FALSE	26.7535	14.2439	0.90939	0.043842	0.82674	FALSE	825	--	--	--	--	--	--	--	--	--	--	--	--
comp239869_c0	131.367	60.5209	1.1181	1.0326e-06	0.00011352	TRUE	147.711	50.2615	1.5552	1.3152e-07	1.0204e-05	TRUE	57.7089	64.0889	-0.15128	0.85227	0.99628	FALSE	58.9691	130.348	-1.1443	4.0315e-07	2.2427e-05	TRUE	58.1334	59.4094	-0.031322	0.85063	0.99427	FALSE	57.3302	62.3101	-0.12017	0.70809	0.9982	FALSE	1507	BAJ98716.1	839	1.69506e-105	predicted protein [Hordeum vulgare subsp. vulgare]	AK369687.1	786	0	Hordeum vulgare subsp. vulgare mRNA for predicted protein, complete cds, clone: NIASHv2095M10	--	--	--	--
comp269527_c0	15.2418	53.163	-1.8024	1.0724e-06	0.00011751	TRUE	17.1381	22.6695	-0.40355	0.078531	0.80383	FALSE	35.0133	56.2971	-0.68516	0.057008	0.64897	FALSE	35.7779	15.1236	1.2423	0.0024302	0.050986	FALSE	35.2708	26.7955	0.39648	0.19393	0.99427	FALSE	25.8578	54.7347	-1.0819	0.0014316	0.060907	FALSE	2143	XP_002323677.1	574	4.25429e-62	predicted protein [Populus trichocarpa]	AK250661.1	1231	0	Hordeum vulgare subsp. vulgare cDNA clone: FLbaf89n22, mRNA sequence	--	--	--	--
comp266275_c0	35.5813	5.32556	2.7401	1.1193e-06	0.00012196	TRUE	40.008	3.62848	3.4629	1.6571e-07	1.2638e-05	TRUE	8.23842	5.63952	0.54679	0.40585	0.99628	FALSE	8.41833	35.3054	-2.0683	3.6686e-05	0.001349	TRUE	8.29902	4.28888	0.95234	0.21578	0.99427	FALSE	4.13878	5.483	-0.40576	0.68091	0.9982	FALSE	3040	BAK04856.1	3427	0	predicted protein [Hordeum vulgare subsp. vulgare]	AK373659.1	2150	0	Hordeum vulgare subsp. vulgare mRNA for predicted protein, partial cds, clone: NIASHv3038O23	--	--	--	--
comp199162_c0	22.4549	0	5.0146	1.4074e-06	0.00015073	TRUE	25.2485	2.39026	3.401	3.8224e-05	0.0018117	TRUE	2.56911	0	1.8043	0.27301	0.99628	FALSE	2.62521	22.2808	-3.0853	3.6652e-05	0.0013482	TRUE	2.58801	2.8253	-0.12656	0.97098	0.99427	FALSE	2.72642	0	1.9306	0.25824	0.9982	FALSE	385	BAJ97236.1	190	1.13499e-16	predicted protein [Hordeum vulgare subsp. vulgare]	--	--	--	--	--	--	--	--
comp268201_c0	116.947	51.6654	1.1786	1.4163e-06	0.0001516	TRUE	131.496	45.0417	1.5457	7.5907e-07	5.1541e-05	TRUE	58.5776	54.7113	0.098509	0.4582	0.99628	FALSE	59.8567	116.04	-0.95503	4.2481e-05	0.0015385	FALSE	59.0085	53.2395	0.14842	0.39888	0.99427	FALSE	51.3763	53.1929	-0.05013	0.91879	0.9982	FALSE	4652	BAJ92492.1	6036	0	predicted protein [Hordeum vulgare subsp. vulgare]	AK361285.1	3997	0	Hordeum vulgare subsp. vulgare mRNA for predicted protein, complete cds, clone: NIASHv1136N15	--	--	--	--
comp247474_c0	108.04	46.0794	1.2294	1.5559e-06	0.00016596	TRUE	121.481	44.5091	1.4486	9.6879e-06	0.00052892	TRUE	57.8681	48.796	0.24601	0.21281	0.99628	FALSE	59.1318	107.202	-0.85833	0.00034611	0.0097416	FALSE	58.2938	52.61	0.14801	0.40258	0.99427	FALSE	50.7688	47.4417	0.097786	0.68245	0.9982	FALSE	1725	BAJ89734.1	770	1.68848e-93	predicted protein [Hordeum vulgare subsp. vulgare]	AK358521.1	1214	0	Hordeum vulgare subsp. vulgare mRNA for predicted protein, complete cds, clone: NIASHv1077N07	K13199	SERBP1	plasminogen activator inhibitor 1 RNA-binding protein	http://www.genome.jp/dbget-bin/www_bget?ko:K13199
comp266853_c0	14.643	51.2296	-1.8068	1.6192e-06	0.00017228	TRUE	16.4648	52.2397	-1.6658	3.5383e-08	3.0149e-06	TRUE	27.7611	54.2497	-0.96655	0.0083185	0.15174	FALSE	28.3673	14.5295	0.96524	0.026375	0.32801	FALSE	27.9653	61.7476	-1.1427	0.00079658	0.034842	FALSE	59.5866	52.7441	0.17598	0.46893	0.9982	FALSE	2687	--	--	--	--	AK363359.1	157	2.8526e-74	Hordeum vulgare subsp. vulgare mRNA for predicted protein, complete cds, clone: NIASHv2014M06	--	--	--	--
comp270997_c0	120.224	54.3699	1.1448	1.8441e-06	0.00019344	TRUE	135.181	56.3062	1.2635	7.2566e-05	0.0032015	TRUE	74.5457	57.5752	0.37268	0.059289	0.667	FALSE	76.1736	119.292	-0.64713	0.003679	0.071654	FALSE	75.0941	66.5542	0.17417	0.29208	0.99427	FALSE	64.225	55.9773	0.19829	0.40446	0.9982	FALSE	1007	BAK07311.1	157	1.28784e-10	predicted protein [Hordeum vulgare subsp. vulgare]	--	--	--	--	--	--	--	--
comp265907_c0	36.4987	6.2309	2.5503	2.1862e-06	0.00022546	TRUE	41.0395	4.72998	3.1171	5.9456e-07	4.1234e-05	TRUE	9.11825	6.59824	0.46668	0.43698	0.99628	FALSE	9.31737	36.2157	-1.9586	5.5752e-05	0.0019609	TRUE	9.18533	5.59086	0.71626	0.29518	0.99427	FALSE	5.39519	6.41511	-0.2498	0.78595	0.9982	FALSE	2908	BAJ93115.1	3235	0	predicted protein [Hordeum vulgare subsp. vulgare]	AK361911.1	63	5.55028e-22	Hordeum vulgare subsp. vulgare mRNA for predicted protein, partial cds, clone: NIASHv2001D17	--	--	--	--
comp243071_c0	52.8462	14.0288	1.9134	2.2031e-06	0.00022684	TRUE	59.4209	13.0236	2.1898	3.3745e-06	0.0002026	TRUE	14.8771	14.8558	0.0020669	0.84319	0.99628	FALSE	15.202	52.4365	-1.7863	5.4264e-06	0.00024257	TRUE	14.9866	15.394	-0.038697	0.93493	0.99427	FALSE	14.8553	14.4435	0.040549	0.90754	0.9982	FALSE	1404	BAJ86779.1	1300	1.00252e-175	predicted protein [Hordeum vulgare subsp. vulgare]	AK331713.1	1142	0	Triticum aestivum cDNA, clone: WT002_C21, cultivar: Chinese Spring	--	--	--	--
comp199352_c0	27.4082	2.72067	3.3326	2.4755e-06	0.00025236	TRUE	30.8181	10.691	1.5274	0.018111	0.29858	FALSE	9.03827	2.88106	1.6494	0.052328	0.60754	FALSE	9.23564	27.1957	-1.5581	0.0030585	0.061632	FALSE	9.10475	12.6369	-0.47295	0.52961	0.99427	FALSE	12.1946	2.8011	2.1222	0.011087	0.31002	FALSE	955	XP_003573809.1	212	2.82357e-18	PREDICTED: uncharacterized protein LOC100838811 [Brachypodium distachyon]	AK249412.1	188	5.80684e-92	Hordeum vulgare subsp. vulgare cDNA clone: FLbaf35a24, mRNA sequence	--	--	--	--
comp246654_c0	35.972	6.19386	2.538	2.7618e-06	0.00027891	TRUE	40.4474	8.55283	2.2416	9.2569e-05	0.0039669	TRUE	13.0343	6.55901	0.99076	0.1031	0.99628	FALSE	13.3189	35.6931	-1.4222	0.0015621	0.035233	FALSE	13.1302	10.1095	0.37718	0.4454	0.99427	FALSE	9.75569	6.37697	0.61337	0.38226	0.9982	FALSE	1088	XP_003573865.1	710	5.45034e-89	PREDICTED: uncharacterized protein LOC100830126 [Brachypodium distachyon]	AK335578.1	917	0	Triticum aestivum cDNA, clone: WT013_E06, cultivar: Chinese Spring	--	--	--	--
comp233317_c0	20.8422	0	5.3814	2.8086e-06	0.00028334	TRUE	23.4352	0	5.5506	2.7021e-06	0.00016606	TRUE	NA	NA	NA	NA	NA	NA	0	20.6806	-5.3702	2.8026e-06	0.00013448	TRUE	NA	NA	NA	NA	NA	NA	NA	NA	NA	NA	NA	NA	1459	--	--	--	--	--	--	--	--	--	--	--	--
comp249501_c0	43.7141	9.84071	2.1513	3.1229e-06	0.00031055	TRUE	49.1526	9.52475	2.3675	6.6378e-06	0.00037365	TRUE	15.7538	10.4209	0.59622	0.22006	0.99628	FALSE	16.0978	43.3751	-1.43	0.0004623	0.012501	FALSE	15.8697	11.2583	0.49528	0.30131	0.99427	FALSE	10.8643	10.1316	0.10073	0.84631	0.9982	FALSE	1035	XP_002468368.1	527	6.8985e-62	hypothetical protein SORBIDRAFT_01g044760 [Sorghum bicolor]	AK354527.1	732	0	Hordeum vulgare subsp. vulgare mRNA for predicted protein, complete cds, clone: NIASHv1008E07	--	--	--	--
comp97799_c0	0	19.1604	-5.8684	4.1606e-06	0.00040484	TRUE	0	2.33259	-2.6611	0.1464	0.99618	FALSE	3.59931	20.29	-2.495	0.00060596	0.017164	FALSE	3.67791	0	3.4985	0.069643	0.65124	FALSE	3.62579	2.75713	0.39512	0.67784	0.99427	FALSE	2.66064	19.7269	-2.8903	0.00015378	0.0089358	FALSE	1647	AAP53315.2	540	5.9884e-56	retrotransposon protein, putative, unclassified [Oryza sativa Japonica Group]	JF758495.1	51	1.46066e-15	Triticum aestivum clone 1539N9 genomic sequence	--	--	--	--
comp261892_c0	89.7712	36.6937	1.2907	5.1036e-06	0.00048854	TRUE	100.94	30.7124	1.7166	1.3337e-06	8.6649e-05	TRUE	45.4537	38.8569	0.22623	0.29599	0.99628	FALSE	46.4463	89.0752	-0.93946	0.00040781	0.011213	FALSE	45.788	36.3023	0.33491	0.19249	0.99427	FALSE	35.0318	37.7785	-0.1089	0.7958	0.9982	FALSE	2749	BAJ88025.1	165	2.17611e-09	predicted protein [Hordeum vulgare subsp. vulgare]	AK331337.1	431	0	Triticum aestivum cDNA, clone: WT007_D23, cultivar: Chinese Spring	--	--	--	--
comp99055_c0	19.5378	0	5.2882	5.9414e-06	0.00055697	TRUE	21.9685	0	5.4574	5.8027e-06	0.00032997	TRUE	NA	NA	NA	NA	NA	NA	0	19.3863	-5.277	5.9247e-06	0.00026293	TRUE	NA	NA	NA	NA	NA	NA	NA	NA	NA	NA	NA	NA	907	--	--	--	--	--	--	--	--	--	--	--	--
comp116481_c0	121.112	57.5971	1.0723	6.1013e-06	0.00057058	TRUE	136.18	39.0061	1.8037	3.6835e-09	3.6628e-07	TRUE	33.9135	60.9927	-0.84678	0.013866	0.22689	FALSE	34.6541	120.173	-1.794	4.9955e-12	5.5762e-10	TRUE	34.163	46.1054	-0.4325	0.27825	0.99427	FALSE	44.4919	59.2999	-0.41449	0.16728	0.9982	FALSE	694	AAM22827.1	199	3.55768e-17	CI2E [Hordeum vulgare subsp. vulgare]	AF427791.1	272	8.3959e-139	Hordeum vulgare Mla locus, complete sequence	--	--	--	--
comp248037_c0	15.1336	48.9963	-1.6949	6.9266e-06	0.00063947	TRUE	17.0164	21.7709	-0.35547	0.10213	0.94718	FALSE	25.7615	51.8848	-1.0101	0.0071368	0.13444	FALSE	26.324	15.0162	0.80986	0.063176	0.60918	FALSE	25.951	25.7333	0.012154	0.81559	0.99427	FALSE	24.8327	50.4448	-1.0225	0.0035093	0.12567	FALSE	3863	--	--	--	--	AK333325.1	100	1.99878e-42	Triticum aestivum cDNA, clone: WT006_D03, cultivar: Chinese Spring	--	--	--	--
comp261077_c0	118.217	56.0729	1.0761	7.3851e-06	0.00067762	TRUE	132.924	33.2634	1.9986	1.3991e-10	1.6652e-08	TRUE	52.3508	59.3786	-0.18173	0.77197	0.99628	FALSE	53.494	117.3	-1.1328	1.877e-06	9.3116e-05	TRUE	52.7359	39.3175	0.42361	0.094775	0.99427	FALSE	37.9415	57.7306	-0.60556	0.050122	0.90954	FALSE	2950	BAK01068.1	964	1.91274e-120	predicted protein [Hordeum vulgare subsp. vulgare]	AK369867.1	1845	0	Hordeum vulgare subsp. vulgare mRNA for predicted protein, complete cds, clone: NIASHv2100A23	--	--	--	--
comp281808_c0	22.5364	1.7366	3.6979	8.3127e-06	0.00075386	TRUE	25.3402	4.79477	2.4019	0.0010693	0.032342	FALSE	4.31917	1.83897	1.2319	0.27206	0.99628	FALSE	4.41349	22.3617	-2.341	0.00037865	0.010513	FALSE	4.35094	5.66744	-0.38137	0.74317	0.99427	FALSE	5.4691	1.78794	1.613	0.15661	0.9982	FALSE	687	BAJ94424.1	270	2.73104e-27	predicted protein [Hordeum vulgare subsp. vulgare]	AK250817.1	409	0	Hordeum vulgare subsp. vulgare cDNA clone: FLbaf91k01, mRNA sequence	--	--	--	--
comp253633_c0	19.6315	0	4.5984	8.9807e-06	0.00081141	TRUE	22.0739	10.8206	1.0286	0.22438	0.99618	FALSE	0	0	-3.4235	0.40462	0.99628	FALSE	0	19.4793	-7.8968	1.5205e-05	0.00061295	TRUE	0	12.79	-7.3105	0.00035612	0.017556	FALSE	12.3424	0	3.8868	0.00060034	0.028921	FALSE	2187	--	--	--	--	--	--	--	--	--	--	--	--
comp248642_c0	86.5379	35.8318	1.2721	9.692e-06	0.00086762	TRUE	97.3042	39.978	1.2833	0.00060006	0.019988	FALSE	39.1141	37.9442	0.04381	0.65598	0.99628	FALSE	39.9682	85.8669	-1.1032	6.6609e-05	0.0022985	TRUE	39.4018	47.2542	-0.26218	0.56052	0.99427	FALSE	45.6005	36.8911	0.30578	0.30447	0.9982	FALSE	966	--	--	--	--	--	--	--	--	--	--	--	--
comp246884_c0	73.5745	27.8434	1.4019	1.0036e-05	0.00089551	TRUE	82.7281	9.78392	3.0799	1.9621e-12	2.9212e-10	TRUE	13.4374	29.4849	-1.1337	0.0241	0.3451	FALSE	13.7309	73.0041	-2.4106	6.2599e-11	6.0661e-09	TRUE	13.5363	11.5646	0.22711	0.59264	0.99427	FALSE	11.1599	28.6666	-1.361	0.0054858	0.17964	FALSE	444	--	--	--	--	AK367314.1	334	1.79195e-173	Hordeum vulgare subsp. vulgare mRNA for predicted protein, complete cds, clone: NIASHv2054K15	--	--	--	--
comp254385_c0	90.8474	38.7047	1.2309	1.0344e-05	0.00092093	TRUE	102.15	42.2491	1.2737	0.00049483	0.016926	FALSE	61.6554	40.9865	0.58908	0.0162	0.25513	FALSE	63.0018	90.143	-0.51682	0.042567	0.46182	FALSE	62.1089	49.9386	0.31464	0.14732	0.99427	FALSE	48.1909	39.8489	0.27422	0.33752	0.9982	FALSE	1770	--	--	--	--	AK331550.1	497	0	Triticum aestivum cDNA, clone: WT007_M14, cultivar: Chinese Spring	--	--	--	--
comp222088_c0	39.7386	9.26184	2.1012	1.2049e-05	0.0010525	TRUE	44.6825	8.61763	2.3743	1.6693e-05	0.00085989	TRUE	11.9185	9.80786	0.28119	0.53612	0.99628	FALSE	12.1788	39.4304	-1.6949	0.0001466	0.004616	TRUE	12.0062	10.1861	0.23718	0.60348	0.99427	FALSE	9.8296	9.53565	0.0438	0.92084	0.9982	FALSE	1336	XP_003575079.1	1224	1.58775e-164	PREDICTED: uncharacterized protein LOC100822046 [Brachypodium distachyon]	AK330509.1	1162	0	Triticum aestivum cDNA, clone: SET4_K01, cultivar: Chinese Spring	--	--	--	--
comp127738_c0	5.52868	29.4301	-2.4123	1.4708e-05	0.0012549	TRUE	6.21651	20.3486	-1.7108	0.00048665	0.016685	FALSE	31.2444	31.1651	0.0036667	0.77107	0.99628	FALSE	31.9267	5.48581	2.541	4.171e-06	0.00019198	TRUE	31.4742	24.0522	0.388	0.22738	0.99427	FALSE	23.2104	30.3001	-0.38455	0.35929	0.9982	FALSE	668	--	--	--	--	--	--	--	--	--	--	--	--
comp270960_c0	31.7196	5.73076	2.4686	1.4888e-05	0.0012686	TRUE	35.6659	2.52697	3.8191	2.1405e-07	1.5993e-05	TRUE	10.7179	6.06862	0.82059	0.19866	0.99628	FALSE	10.952	31.4737	-1.523	0.0017392	0.038658	FALSE	10.7968	2.9869	1.8539	0.023767	0.53566	FALSE	2.88236	5.90019	-1.0335	0.31373	0.9982	FALSE	371	BAJ89486.1	147	4.31788e-10	predicted protein [Hordeum vulgare subsp. vulgare]	HQ541965.1	267	2.59253e-136	Triticum aestivum cultivar BR34 pathogenesis-related protein 1-5 gene, complete cds	--	--	--	--
comp301300_c0	17.9448	0	5.1655	1.4972e-05	0.0012752	TRUE	20.1773	0	5.3347	1.4885e-05	0.00077493	TRUE	NA	NA	NA	NA	NA	NA	0	17.8056	-5.1543	1.4919e-05	0.00060284	TRUE	NA	NA	NA	NA	NA	NA	NA	NA	NA	NA	NA	NA	914	--	--	--	--	--	--	--	--	--	--	--	--
comp254529_c1	29.9861	5.09401	2.5574	1.7148e-05	0.001441	TRUE	33.7167	3.11012	3.4384	1.6935e-06	0.00010743	TRUE	6.96746	5.39433	0.36919	0.56685	0.99628	FALSE	7.11961	29.7536	-2.0632	0.00015505	0.0048482	TRUE	7.01872	3.67618	0.933	0.26237	0.99427	FALSE	3.54752	5.24461	-0.56402	0.58067	0.9982	FALSE	1600	--	--	--	--	AY692477.1	77	4.99329e-30	Triticum aestivum alpha-expansin EXPA3 mRNA, partial cds	--	--	--	--
comp282404_c0	18.3665	0	4.6092	1.7305e-05	0.0014529	TRUE	20.6515	1.36068	3.9238	6.4819e-05	0.0028977	TRUE	1.35974	0	0.77088	0.66217	0.99628	FALSE	1.38943	18.2241	-3.7133	5.3777e-05	0.0018962	TRUE	1.36974	1.60833	-0.23166	0.92851	0.99427	FALSE	1.55204	0	1.0023	0.59929	0.9982	FALSE	513	--	--	--	--	--	--	--	--	--	--	--	--
comp253053_c1	67.3576	25.0863	1.4249	1.8577e-05	0.0015517	TRUE	75.7376	14.6428	2.3708	2.1643e-08	1.9139e-06	TRUE	18.3165	26.5652	-0.5364	0.31781	0.99628	FALSE	18.7165	66.8353	-1.8363	1.6444e-07	9.8431e-06	TRUE	18.4512	17.3079	0.092285	0.71885	0.99427	FALSE	16.7022	25.8279	-0.62889	0.17475	0.9982	FALSE	1440	NP_001065391.1	823	5.23561e-101	Os10g0562000 [Oryza sativa Japonica Group]	XM_003572030.1	374	0	PREDICTED: Brachypodium distachyon uncharacterized LOC100830834 (LOC100830834), mRNA	--	--	--	--
comp232662_c0	0	17.9448	-7.5812	1.9828e-05	0.0016421	TRUE	0	16.9113	-7.3265	1.0975e-05	0.00059098	TRUE	31.5244	19.0027	0.73026	0.043371	0.5296	FALSE	32.2128	0	8.4365	4.6045e-08	3.0173e-06	TRUE	31.7562	19.9892	0.66782	0.065231	0.99427	FALSE	19.2897	18.4753	0.062228	0.85871	0.9982	FALSE	780	--	--	--	--	--	--	--	--	--	--	--	--
comp189927_c0	45.4509	12.7449	1.8344	2.0385e-05	0.001684	TRUE	51.1055	8.16407	2.6461	5.8157e-07	4.0438e-05	TRUE	21.2759	13.4962	0.65666	0.12544	0.99628	FALSE	21.7405	45.0985	-1.0527	0.0054871	0.098628	FALSE	21.4324	9.64997	1.1512	0.021931	0.50354	FALSE	9.31225	13.1217	-0.49475	0.44045	0.9982	FALSE	1117	BAK00366.1	490	1.17644e-57	predicted protein [Hordeum vulgare subsp. vulgare]	AK369164.1	359	0	Hordeum vulgare subsp. vulgare mRNA for predicted protein, complete cds, clone: NIASHv2086A19	--	--	--	--
comp263971_c0	29.7387	5.1519	2.5292	2.1032e-05	0.001733	TRUE	33.4385	3.56368	3.2301	4.1569e-06	0.00024404	TRUE	7.91848	5.45562	0.53748	0.4211	0.99628	FALSE	8.0914	29.5081	-1.8666	0.00043313	0.011818	FALSE	7.97673	4.21229	0.92119	0.23666	0.99427	FALSE	4.06487	5.30421	-0.38393	0.70177	0.9982	FALSE	2943	BAJ91385.1	3705	0	predicted protein [Hordeum vulgare subsp. vulgare]	AK333757.1	66	1.20749e-23	Triticum aestivum cDNA, clone: WT008_A16, cultivar: Chinese Spring	--	--	--	--
comp264486_c0	20.8028	1.67871	3.6314	2.1142e-05	0.0017413	TRUE	23.3909	2.00862	3.5417	5.1318e-05	0.0023468	TRUE	1.27975	1.77768	-0.47412	0.82297	0.99628	FALSE	1.3077	20.6415	-3.9804	1.0719e-05	0.00044921	TRUE	1.28917	2.3742	-0.881	0.60414	0.99427	FALSE	2.29111	1.72834	0.40666	0.76728	0.9982	FALSE	2791	BAK06705.1	4399	0	predicted protein [Hordeum vulgare subsp. vulgare]	AK335054.1	2454	0	Triticum aestivum cDNA, clone: WT011_P05, cultivar: Chinese Spring	--	--	--	--
comp268066_c0	42.9288	11.5194	1.8979	2.2136e-05	0.0018201	TRUE	48.2696	7.64572	2.6584	1.1004e-06	7.2454e-05	TRUE	13.6774	12.1985	0.16508	0.63718	0.99628	FALSE	13.9761	42.5959	-1.6078	0.00014751	0.0046407	TRUE	13.778	9.03728	0.60841	0.25862	0.99427	FALSE	8.721	11.86	-0.44354	0.50932	0.9982	FALSE	4260	NP_001045819.1	4259	0	Os02g0135700 [Oryza sativa Japonica Group]	XM_003574152.1	2288	0	PREDICTED: Brachypodium distachyon uncharacterized LOC100832357 (LOC100832357), mRNA	K02331	POL5, MYBBP1A	DNA polymerase phi	http://www.genome.jp/dbget-bin/www_bget?ko:K02331
comp178160_c0	23.6609	2.77855	3.0901	2.3824e-05	0.0019457	TRUE	26.6046	4.92436	2.4337	0.00070719	0.022987	FALSE	0	2.94236	-3.6161	0.11432	0.99628	FALSE	0	23.4774	-6.5812	6.832e-07	3.6335e-05	TRUE	0	5.82062	-4.5898	0.016082	0.39994	FALSE	5.61691	2.8607	0.97341	0.32897	0.9982	FALSE	1137	--	--	--	--	--	--	--	--	--	--	--	--
comp260636_c1	46.5023	13.5454	1.7795	2.4867e-05	0.0020224	TRUE	52.2877	13.1195	1.9948	5.8957e-05	0.002657	TRUE	17.6766	14.344	0.30139	0.42933	0.99628	FALSE	18.0626	46.1417	-1.3531	0.00054522	0.014376	FALSE	17.8066	15.5074	0.19946	0.57457	0.99427	FALSE	14.9646	13.9459	0.10172	0.81865	0.9982	FALSE	714	BAK03080.1	170	8.75153e-13	predicted protein [Hordeum vulgare subsp. vulgare]	AK373727.1	485	0	Hordeum vulgare subsp. vulgare mRNA for predicted protein, complete cds, clone: NIASHv3041N16	--	--	--	--
comp239934_c0	24.9259	3.29953	2.9173	2.5098e-05	0.002037	TRUE	28.027	6.09065	2.2021	0.0013446	0.039094	FALSE	5.83888	3.49405	0.74079	0.37952	0.99628	FALSE	5.96639	24.7326	-2.0515	0.00059053	0.01542	FALSE	5.88183	7.19919	-0.29157	0.79271	0.99427	FALSE	6.94723	3.39708	1.0321	0.25507	0.9982	FALSE	2000	BAJ91329.1	1382	0	predicted protein [Hordeum vulgare subsp. vulgare]	AK360120.1	1028	0	Hordeum vulgare subsp. vulgare mRNA for predicted protein, complete cds, clone: NIASHv1110M14	--	--	--	--
comp266782_c1	39.9845	83.7317	-1.0663	2.5542e-05	0.0020687	TRUE	44.9591	108.467	-1.2706	5.9884e-12	8.3893e-10	TRUE	132.181	88.668	0.57603	0.00053625	0.015525	FALSE	135.068	39.6745	1.7674	3.4295e-14	4.699e-12	TRUE	133.153	128.209	0.054591	0.44592	0.99427	FALSE	123.722	86.2071	0.52122	0.0068769	0.21352	FALSE	1487	--	--	--	--	--	--	--	--	--	--	--	--
comp255313_c1	50.9543	16.0925	1.6628	2.7012e-05	0.0021778	TRUE	57.2936	13.6716	2.0672	1.4175e-05	0.00074103	TRUE	24.5489	17.0412	0.52663	0.16296	0.99628	FALSE	25.085	50.5592	-1.0112	0.0045112	0.084726	FALSE	24.7295	16.1599	0.61382	0.12754	0.99427	FALSE	15.5943	16.5682	-0.087396	0.89675	0.9982	FALSE	1785	XP_003577493.1	140	1.22471e-06	PREDICTED: uncharacterized protein LOC100823815 [Brachypodium distachyon]	AK248611.1	1176	0	Hordeum vulgare subsp. vulgare cDNA clone: FLbaf131h20, mRNA sequence	--	--	--	--
comp245693_c0	1.73357	19.2762	-3.475	3.0538e-05	0.0024308	TRUE	1.94924	14.3584	-2.8809	0.00020102	0.0077911	FALSE	5.64532	20.4126	-1.8543	0.0048932	0.0991	FALSE	5.7686	1.72013	1.7457	0.12026	0.9291	FALSE	5.68684	16.9717	-1.5774	0.021523	0.49636	FALSE	16.3777	19.8461	-0.27712	0.59454	0.9982	FALSE	1108	--	--	--	--	--	--	--	--	--	--	--	--
comp241624_c0	22.4432	2.49144	3.1712	3.0893e-05	0.0024561	TRUE	25.2353	2.85094	3.1459	8.2469e-05	0.0035845	TRUE	1.83965	2.63832	-0.52019	0.7612	0.99628	FALSE	1.87982	22.2691	-3.5664	1.1011e-05	0.00046034	TRUE	1.85318	3.36983	-0.86267	0.54489	0.99427	FALSE	3.2519	2.56509	0.34227	0.76197	0.9982	FALSE	923	BAK06796.1	221	2.54919e-19	predicted protein [Hordeum vulgare subsp. vulgare]	AK375601.1	122	2.74029e-55	Hordeum vulgare subsp. vulgare mRNA for predicted protein, complete cds, clone: NIASHv3099E01	--	--	--	--
comp263124_c0	1.87413	19.5656	-3.384	3.2159e-05	0.0025443	TRUE	2.10729	3.56368	-0.75798	0.34469	0.99618	FALSE	10.558	20.7191	-0.97263	0.10089	0.98038	FALSE	10.7885	1.8596	2.5364	0.0075191	0.12673	FALSE	10.6356	4.21229	1.3362	0.072176	0.99427	FALSE	4.06487	20.1441	-2.3091	0.0007435	0.034561	FALSE	2335	--	--	--	--	--	--	--	--	--	--	--	--
comp273114_c0	0	15.5715	-5.5692	3.3233e-05	0.0026165	TRUE	0	14.3843	-5.2856	2.1347e-05	0.0010729	TRUE	8.8783	16.4895	-0.89319	0.17755	0.99628	FALSE	9.07218	0	4.801	0.0018675	0.04097	FALSE	8.94361	17.0023	-0.9268	0.14558	0.99427	FALSE	16.4073	16.0318	0.033399	0.91392	0.9982	FALSE	590	--	--	--	--	GQ240773.1	131	1.7029e-60	Triticum aestivum heat shock protein 90 (Hsp90.1-B1) mRNA, complete cds	--	--	--	--
comp279929_c0	27.128	4.57303	2.5686	4.1413e-05	0.003177	TRUE	30.503	2.72136	3.4866	4.5003e-06	0.00026177	TRUE	5.51894	4.84263	0.1886	0.74549	0.99628	FALSE	5.63946	26.9177	-2.2549	0.00013877	0.0043984	TRUE	5.55954	3.21666	0.7894	0.38	0.99427	FALSE	3.10408	4.70823	-0.60102	0.57855	0.9982	FALSE	844	--	--	--	--	--	--	--	--	--	--	--	--
comp260651_c0	19.5378	1.67871	3.5408	4.5013e-05	0.003411	TRUE	21.9685	2.722	3.0127	0.00034787	0.012487	FALSE	5.43896	1.77768	1.6133	0.13794	0.99628	FALSE	5.55773	19.3863	-1.8025	0.005388	0.097074	FALSE	5.47897	3.21742	0.768	0.39352	0.99427	FALSE	3.10482	1.72834	0.84513	0.51803	0.9982	FALSE	1855	BAK01657.1	2162	0	predicted protein [Hordeum vulgare subsp. vulgare]	AK376973.1	920	0	Hordeum vulgare subsp. vulgare mRNA for predicted protein, complete cds, clone: NIASHv3144M10	--	--	--	--
comp268243_c0	42.7779	12.2719	1.8015	4.5055e-05	0.0034119	TRUE	48.1	7.28092	2.7238	7.4673e-07	5.0827e-05	TRUE	17.7614	12.9954	0.45074	0.29033	0.99628	FALSE	18.1493	42.4462	-1.2257	0.0022037	0.047096	FALSE	17.892	8.60609	1.0559	0.049527	0.90595	FALSE	8.3049	12.6347	-0.60536	0.3596	0.9982	FALSE	1530	XP_003571305.1	189	1.52778e-12	PREDICTED: uncharacterized protein LOC100843060 [Brachypodium distachyon]	--	--	--	--	--	--	--	--
comp237722_c0	85.5718	38.2456	1.1618	4.5966e-05	0.0034649	TRUE	96.2179	27.6438	1.7993	7.5871e-07	5.1541e-05	TRUE	31.9939	40.5003	-0.34014	0.48466	0.99628	FALSE	32.6925	84.9083	-1.3769	1.9763e-06	9.7415e-05	TRUE	32.2292	32.6751	-0.019823	0.8634	0.99427	FALSE	31.5316	39.3763	-0.32053	0.38406	0.9982	FALSE	1326	NP_001172132.1	164	1.13784e-10	Os01g0111900 [Oryza sativa Japonica Group]	AK332210.1	611	0	Triticum aestivum cDNA, clone: WT003_G19, cultivar: Chinese Spring	--	--	--	--
comp266036_c0	22.5359	2.83644	2.9901	4.9611e-05	0.0037013	TRUE	25.3397	2.65656	3.2538	5.714e-05	0.0025853	TRUE	4.79908	3.00366	0.67604	0.45698	0.99628	FALSE	4.90388	22.3612	-2.189	0.00065384	0.016833	FALSE	4.83438	3.14007	0.62253	0.49575	0.99427	FALSE	3.03018	2.92029	0.053288	0.94968	0.9982	FALSE	4377	XP_003573066.1	5601	0	PREDICTED: uncharacterized protein LOC100836262 [Brachypodium distachyon]	AK333670.1	1704	0	Triticum aestivum cDNA, clone: WT008_C13, cultivar: Chinese Spring	--	--	--	--
comp269294_c0	58.1926	21.1865	1.4577	5.0777e-05	0.0037763	TRUE	65.4325	13.0897	2.3216	3.1056e-07	2.274e-05	TRUE	19.8362	22.4355	-0.17765	0.86575	0.99628	FALSE	20.2694	57.7414	-1.5103	2.5022e-05	0.00095961	TRUE	19.9821	15.4721	0.36904	0.35445	0.99427	FALSE	14.9306	21.8128	-0.5469	0.27384	0.9982	FALSE	6337	EEC66579.1	5979	0	hypothetical protein OsI_32774 [Oryza sativa Indica Group]	XM_003573673.1	1244	0	PREDICTED: Brachypodium distachyon uncharacterized LOC100837705 (LOC100837705), mRNA	K14311	NUP188	nuclear pore complex protein Nup188	http://www.genome.jp/dbget-bin/www_bget?ko:K14311
comp266339_c1	17.2888	1.04196	4.0525	5.5977e-05	0.0041082	TRUE	19.4398	0	5.4216	2.0377e-05	0.0010293	TRUE	1.27975	1.10338	0.21393	0.86567	0.99628	FALSE	1.3077	17.1548	-3.7135	8.9141e-05	0.0029772	TRUE	1.28917	0	1.2658	0.54704	0.99427	FALSE	0	1.07276	-1.0521	0.66279	0.9982	FALSE	2228	XP_003562049.1	2567	0	PREDICTED: uncharacterized protein LOC100826726 [Brachypodium distachyon]	XM_003562001.1	1062	0	PREDICTED: Brachypodium distachyon uncharacterized LOC100826726 (LOC100826726), mRNA	--	--	--	--
comp266041_c0	15.6138	45.1544	-1.532	5.6205e-05	0.0041203	TRUE	17.5564	69.1736	-1.9782	4.5981e-12	6.538e-10	TRUE	38.8597	47.8164	-0.29923	0.52671	0.99628	FALSE	39.7083	15.4928	1.3578	0.00064272	0.016577	FALSE	39.1456	81.7636	-1.0626	0.00029689	0.014985	FALSE	78.9021	46.4893	0.76317	0.0027662	0.10413	FALSE	1170	AAL68845.1	227	2.66937e-19	GAG-POL precursor [Sorghum bicolor]	FN564428.1	288	1.83959e-147	Triticum aestivum chromosome 3B-specific BAC library, contig ctg0091b	--	--	--	--
comp239819_c0	37.3884	9.84071	1.9258	6.3412e-05	0.0045881	TRUE	42.0399	18.4663	1.1869	0.041066	0.52939	FALSE	17.3567	10.4209	0.73602	0.13161	0.99628	FALSE	17.7357	37.0985	-1.0647	0.010984	0.17063	FALSE	17.4843	21.8273	-0.32007	0.6051	0.99427	FALSE	21.0634	10.1316	1.0559	0.043586	0.82363	FALSE	946	BAK07883.1	735	3.48445e-94	predicted protein [Hordeum vulgare subsp. vulgare]	AK376688.1	588	0	Hordeum vulgare subsp. vulgare mRNA for predicted protein, complete cds, clone: NIASHv3131L21	--	--	--	--
comp213491_c0	42.449	12.5614	1.7567	6.5966e-05	0.0047517	TRUE	47.7302	4.21162	3.5025	8.8505e-09	8.3043e-07	TRUE	17.0367	13.3019	0.35701	0.38197	0.99628	FALSE	17.4088	42.1199	-1.2747	0.0016404	0.036745	FALSE	17.1621	4.97816	1.7855	0.0053931	0.16945	FALSE	4.80394	12.9327	-1.4287	0.052789	0.94556	FALSE	2630	--	--	--	--	--	--	--	--	--	--	--	--
comp264888_c0	97.3071	45.4531	1.0982	3.4821e-05	0.0027251	TRUE	109.413	39.4597	1.4713	1.9294e-05	0.0009804	TRUE	43.7516	48.1327	-0.13768	0.90718	0.99628	FALSE	44.707	96.5526	-1.1108	2.1046e-05	0.00081962	TRUE	44.0734	46.6415	-0.081705	0.99927	0.99938	FALSE	45.0092	46.7968	-0.05619	0.90793	0.9982	FALSE	1754	XP_003562315.1	2051	0	PREDICTED: uncharacterized protein LOC100840593 [Brachypodium distachyon]	AK249984.1	1257	0	Hordeum vulgare subsp. vulgare cDNA clone: FLbaf60m06, mRNA sequence	--	--	--	--
comp216779_c0	94.4387	44.5217	1.0849	5.4636e-05	0.0040249	TRUE	106.188	54.0403	0.97451	0.013962	0.24785	FALSE	66.3937	47.1464	0.4939	0.028707	0.39117	FALSE	67.8435	93.7065	-0.46594	0.062431	0.60456	FALSE	66.8821	63.8759	0.066347	0.55808	0.99427	FALSE	61.6404	45.8379	0.42734	0.10884	0.9982	FALSE	582	P29305.1	211	8.4658e-18	RecName: Full=14-3-3-like protein A; Short=14-3-3A	AY386126.1	537	0	Triticum aestivum 14-3-3 protein mRNA, complete cds	K06630	YWHAE	14-3-3 protein epsilon	http://www.genome.jp/dbget-bin/www_bget?ko:K06630
comp157806_c0	90.482	37.9741	1.2526	7.9764e-06	0.00072878	TRUE	101.739	45.873	1.1492	0.0023238	0.061178	FALSE	43.2797	40.2129	0.10603	0.50885	0.99628	FALSE	44.2248	89.7804	-1.0215	0.00013443	0.0042774	TRUE	43.5981	54.2221	-0.31462	0.42538	0.99427	FALSE	52.3245	39.0968	0.42044	0.1453	0.9982	FALSE	1066	AAP80642.1	874	5.10179e-114	19 kDa globulin [Triticum aestivum]	DQ537335.1	74	1.53306e-28	Triticum aestivum clones BAC 1031P08; BAC 754K10; BAC 1344C16, complete sequence	--	--	--	--
comp248814_c0	4.63847	34.7319	-2.9045	2.1957e-07	2.7335e-05	TRUE	5.21555	16.3281	-1.6465	0.0021891	0.058289	FALSE	23.4355	36.7795	-0.65021	0.14572	0.99628	FALSE	23.9473	4.6025	2.3794	0.00012166	0.0039142	TRUE	23.6079	19.2999	0.29067	0.39935	0.99427	FALSE	18.6245	35.7587	-0.94109	0.022017	0.51397	FALSE	1013	AFO63022.1	1320	0	ACC oxidase [Hordeum vulgare]	JX046064.1	660	0	Hordeum vulgare ACC oxidase (ACO7) mRNA, complete cds	K05933	E1.14.17.4	aminocyclopropanecarboxylate oxidase	http://www.genome.jp/dbget-bin/www_bget?ko:K05933
comp262491_c0	65.5945	20.8391	1.6543	2.0966e-06	0.0002168	TRUE	73.7552	14.6435	2.3325	4.9479e-08	4.1182e-06	TRUE	30.9645	22.0677	0.48868	0.13831	0.99628	FALSE	31.6406	65.0859	-1.0406	0.00095642	0.023328	FALSE	31.1922	17.3087	0.84969	0.027784	0.59998	FALSE	16.7029	21.4552	-0.36123	0.46858	0.9982	FALSE	1968	BAJ86154.1	1499	0	predicted protein [Hordeum vulgare subsp. vulgare]	AK354935.1	963	0	Hordeum vulgare subsp. vulgare mRNA for predicted protein, complete cds, clone: NIASHv1013K06	--	--	--	--
comp252762_c0	67.5511	23.6194	1.516	6.7167e-06	0.00062186	TRUE	75.9552	25.1401	1.5952	0.00010122	0.0042752	TRUE	34.9533	25.0119	0.48281	0.1186	0.99628	FALSE	35.7166	67.0273	-0.90816	0.0029227	0.059386	FALSE	35.2104	29.7158	0.24477	0.36308	0.99427	FALSE	28.6758	24.3177	0.23783	0.51387	0.9982	FALSE	1643	BAJ84905.1	1877	0	predicted protein [Hordeum vulgare subsp. vulgare]	AK331900.1	1499	0	Triticum aestivum cDNA, clone: WT002_K10, cultivar: Chinese Spring	K08242	E2.1.1.143	24-methylenesterol C-methyltransferase	http://www.genome.jp/dbget-bin/www_bget?ko:K08242
comp246366_c0	93.0973	38.784	1.2633	5.0652e-06	0.00048536	TRUE	104.68	41.0147	1.3518	0.00015048	0.0060714	FALSE	40.1523	41.0704	-0.032617	0.82698	0.99628	FALSE	41.0291	92.3755	-1.1709	1.3718e-05	0.00056065	TRUE	40.4477	48.4796	-0.26132	0.5573	0.99427	FALSE	46.783	39.9306	0.22849	0.42075	0.9982	FALSE	1880	XP_003574396.1	1799	0	PREDICTED: 26S proteasome non-ATPase regulatory subunit 13-like [Brachypodium distachyon]	AK251386.1	1486	0	Hordeum vulgare subsp. vulgare cDNA clone: FLbaf116k01, mRNA sequence	K03039	PSMD13, RPN9	26S proteasome regulatory subunit N9	http://www.genome.jp/dbget-bin/www_bget?ko:K03039
comp228786_c0	100.784	40.6363	1.3104	9.9357e-07	0.00010979	TRUE	113.322	20.2806	2.4823	1.2745e-12	1.9386e-10	TRUE	45.0314	43.032	0.06552	0.58451	0.99628	FALSE	46.0147	100.002	-1.1199	1.3092e-05	0.00053765	TRUE	45.3626	23.9718	0.92017	0.0048075	0.15492	FALSE	23.1328	41.8377	-0.85486	0.022688	0.52528	FALSE	869	XP_003569829.1	533	1.26909e-64	PREDICTED: uncharacterized protein LOC100841228 [Brachypodium distachyon]	AK252354.1	668	0	Hordeum vulgare subsp. vulgare cDNA clone: FLbaf154g04, mRNA sequence	--	--	--	--
comp259088_c0	57.2523	17.829	1.6831	7.1311e-06	0.00065555	TRUE	64.3751	17.5657	1.8737	2.5994e-05	0.0012813	TRUE	21.2767	18.8801	0.17241	0.54612	0.99628	FALSE	21.7413	56.8084	-1.3857	9.2488e-05	0.0030721	TRUE	21.4332	20.7628	0.045851	0.77443	0.99427	FALSE	20.0361	18.3561	0.12634	0.75122	0.9982	FALSE	2279	BAJ95990.1	1649	0	predicted protein [Hordeum vulgare subsp. vulgare]	AK364787.1	810	0	Hordeum vulgare subsp. vulgare mRNA for predicted protein, complete cds, clone: NIASHv2028G01	--	--	--	--
comp255163_c2	56.7027	20.6655	1.4562	6.4272e-05	0.0046417	TRUE	63.7572	21.1229	1.5938	0.0003729	0.013267	FALSE	20.716	21.8838	-0.079116	0.95767	0.99628	FALSE	21.1684	56.263	-1.4103	7.98e-05	0.0026991	TRUE	20.8684	24.9674	-0.25872	0.67796	0.99427	FALSE	24.0936	21.2764	0.17939	0.63964	0.9982	FALSE	1872	BAK01689.1	982	8.60607e-126	predicted protein [Hordeum vulgare subsp. vulgare]	AK376958.1	646	0	Hordeum vulgare subsp. vulgare mRNA for predicted protein, complete cds, clone: NIASHv3144K16	--	--	--	--
comp255620_c0	107.461	52.5893	1.031	3.8657e-05	0.0029809	TRUE	120.83	33.7604	1.8396	1.495e-08	1.3562e-06	TRUE	43.9924	55.6897	-0.34016	0.41249	0.99628	FALSE	44.953	106.627	-1.2461	8.7402e-07	4.5491e-05	TRUE	44.316	39.9049	0.15126	0.45946	0.99427	FALSE	38.5084	54.144	-0.49163	0.11933	0.9982	FALSE	2000	BAJ95421.1	2411	0	predicted protein [Hordeum vulgare subsp. vulgare]	AK333409.1	1584	0	Triticum aestivum cDNA, clone: WT006_G12, cultivar: Chinese Spring	K01703	leuC	3-isopropylmalate/(R)-2-methylmalate dehydratase large subunit	http://www.genome.jp/dbget-bin/www_bget?ko:K01703
comp242703_c0	194.381	32.8211	2.5662	5.4483e-28	3.9001e-25	TRUE	218.564	44.5784	2.2936	2.0259e-20	5.7766e-18	TRUE	53.9896	34.756	0.63542	0.017243	0.2672	FALSE	55.1686	192.874	-1.8057	1.5031e-18	2.9906e-16	TRUE	54.3868	52.6919	0.045675	0.64846	0.99427	FALSE	50.8478	33.7914	0.58953	0.053881	0.95903	FALSE	723	XP_003565129.1	549	1.32352e-67	PREDICTED: 40S ribosomal protein S10-like [Brachypodium distachyon]	AK251351.1	592	0	Hordeum vulgare subsp. vulgare cDNA clone: FLbaf107n02, mRNA sequence	K02947	RP-S10e, RPS10	small subunit ribosomal protein S10e	http://www.genome.jp/dbget-bin/www_bget?ko:K02947
comp232853_c0	39.0287	9.72493	2.0048	2.6465e-05	0.0021372	TRUE	43.8844	13.866	1.6622	0.0020369	0.054862	FALSE	17.5166	10.2983	0.76633	0.11846	0.99628	FALSE	17.8992	38.7261	-1.1134	0.0069532	0.11911	FALSE	17.6455	16.3896	0.10652	0.70398	0.99427	FALSE	15.816	10.0124	0.6596	0.23642	0.9982	FALSE	687	BAJ84978.1	218	8.45314e-19	predicted protein [Hordeum vulgare subsp. vulgare]	AK358003.1	426	0	Hordeum vulgare subsp. vulgare mRNA for predicted protein, complete cds, clone: NIASHv1066M17	K02947	RP-S10e, RPS10	small subunit ribosomal protein S10e	http://www.genome.jp/dbget-bin/www_bget?ko:K02947
comp240621_c0	170.586	32.4807	2.3928	6.5297e-23	3.4361e-20	TRUE	191.808	40.7756	2.2339	2.0821e-17	4.8984e-15	TRUE	51.5917	34.3956	0.58492	0.028689	0.39117	FALSE	52.7183	169.263	-1.6829	5.046e-15	7.4308e-13	TRUE	51.9712	48.197	0.10877	0.50948	0.99427	FALSE	46.5103	33.4409	0.47593	0.12584	0.9982	FALSE	907	BAK05865.1	747	7.28653e-97	predicted protein [Hordeum vulgare subsp. vulgare]	AK332652.1	689	0	Triticum aestivum cDNA, clone: WT004_I11, cultivar: Chinese Spring	K02949	RP-S11e, RPS11	small subunit ribosomal protein S11e	http://www.genome.jp/dbget-bin/www_bget?ko:K02949
comp235566_c0	229.653	59.5652	1.9469	1.6985e-23	9.2894e-21	TRUE	258.225	76.6515	1.7522	2.9337e-15	5.7181e-13	TRUE	93.822	63.0768	0.57282	0.003679	0.078526	FALSE	95.8708	227.873	-1.2491	5.8498e-13	7.1994e-11	TRUE	94.5122	90.6025	0.060949	0.50193	0.99427	FALSE	87.4317	61.3262	0.51165	0.025376	0.56609	FALSE	867	ACG24471.1	644	1.16165e-81	40S ribosomal protein S12 [Zea mays]	AK250826.1	563	0	Hordeum vulgare subsp. vulgare cDNA clone: FLbaf94k15, mRNA sequence	K02951	RP-S12e, RPS12	small subunit ribosomal protein S12e	http://www.genome.jp/dbget-bin/www_bget?ko:K02951
comp243663_c0	256.551	48.451	2.4046	8.0574e-34	7.844e-31	TRUE	288.469	61.6141	2.2271	2.9175e-25	1.1401e-22	TRUE	87.1833	51.3074	0.76488	0.00050463	0.014744	FALSE	89.0871	254.562	-1.5147	7.3387e-19	1.4969e-16	TRUE	87.8246	72.8282	0.27013	0.12324	0.99427	FALSE	70.2794	49.8834	0.49454	0.051681	0.93047	FALSE	926	AAU82114.1	774	6.57774e-101	cytoplasmatic ribosomal protein S13 [Triticum aestivum]	DQ244828.1	662	0	Zea mays clone 11037 mRNA sequence	K02953	RP-S13e, RPS13	small subunit ribosomal protein S13e	http://www.genome.jp/dbget-bin/www_bget?ko:K02953
comp199274_c0	52.2882	14.5874	1.8418	4.5827e-06	0.0004426	TRUE	58.7934	12.894	2.189	3.8297e-06	0.00022756	TRUE	21.116	15.4474	0.45097	0.24876	0.99628	FALSE	21.5771	51.8828	-1.2658	0.00051153	0.013617	FALSE	21.2713	15.2408	0.48097	0.24205	0.99427	FALSE	14.7074	15.0187	-0.030209	0.98666	0.99847	FALSE	539	AFW62521.1	250	7.13498e-25	hypothetical protein ZEAMMB73_276859 [Zea mays]	AK334838.1	425	0	Triticum aestivum cDNA, clone: WT011_D16, cultivar: Chinese Spring	K02955	RP-S14e, RPS14	small subunit ribosomal protein S14e	http://www.genome.jp/dbget-bin/www_bget?ko:K02955
comp199369_c0	122.302	25.3983	2.2676	7.075e-16	2.2763e-13	TRUE	137.518	47.2356	1.5417	4.5739e-07	3.2504e-05	TRUE	46.9518	26.8956	0.80381	0.0080702	0.14825	FALSE	47.9771	121.354	-1.3388	2.6963e-08	1.8349e-06	TRUE	47.2972	55.8327	-0.23936	0.57889	0.99427	FALSE	53.8788	26.1491	1.043	0.0013932	0.059439	FALSE	768	XP_003574077.1	665	2.4938e-85	PREDICTED: 40S ribosomal protein S17-2-like [Brachypodium distachyon]	AK332880.1	589	0	Triticum aestivum cDNA, clone: SET1_O20, cultivar: Chinese Spring	K02962	RP-S17e, RPS17	small subunit ribosomal protein S17e	http://www.genome.jp/dbget-bin/www_bget?ko:K02962
comp247018_c0	227.54	53.5288	2.0877	1.8345e-25	1.1197e-22	TRUE	255.849	57.7388	2.1477	2.4466e-21	7.3939e-19	TRUE	93.1773	56.6846	0.71702	0.00061305	0.017344	FALSE	95.2121	225.776	-1.2457	8.3787e-13	1.0214e-10	TRUE	93.8627	68.2475	0.45978	0.017612	0.42761	FALSE	65.859	55.1113	0.25703	0.28954	0.9982	FALSE	996	BAK02520.1	728	1.77272e-93	predicted protein [Hordeum vulgare subsp. vulgare]	AK371322.1	599	0	Hordeum vulgare subsp. vulgare mRNA for predicted protein, complete cds, clone: NIASHv2130N22	K02966	RP-S19e, RPS19	small subunit ribosomal protein S19e	http://www.genome.jp/dbget-bin/www_bget?ko:K02966
comp238362_c0	151.883	37.6297	2.013	9.354e-17	3.2065e-14	TRUE	170.779	50.7339	1.7511	1.4064e-10	1.6714e-08	TRUE	64.5668	39.8481	0.69628	0.0052784	0.10549	FALSE	65.9768	150.705	-1.1917	1.7391e-08	1.2153e-06	TRUE	65.0418	59.9677	0.11718	0.44162	0.99427	FALSE	57.869	38.7422	0.57889	0.04292	0.8141	FALSE	758	XP_003557244.1	628	4.91308e-80	PREDICTED: 40S ribosomal protein S20-like [Brachypodium distachyon]	AK332458.1	509	0	Triticum aestivum cDNA, clone: SET1_N05, cultivar: Chinese Spring	K02969	RP-S20e, RPS20	small subunit ribosomal protein S20e	http://www.genome.jp/dbget-bin/www_bget?ko:K02969
comp235451_c0	90.3794	18.1185	2.3185	2.0019e-12	4.9338e-10	TRUE	101.624	18.0776	2.491	1.5985e-11	2.0991e-09	TRUE	37.4328	19.1866	0.9642	0.0067764	0.12879	FALSE	38.2503	89.6786	-1.2293	8.1801e-06	0.00035164	TRUE	37.7082	21.3678	0.81944	0.018625	0.4463	FALSE	20.62	18.6541	0.14455	0.71875	0.9982	FALSE	617	EEC75241.1	421	1.2848e-49	hypothetical protein OsI_11539 [Oryza sativa Indica Group]	AK364348.1	377	0	Hordeum vulgare subsp. vulgare mRNA for predicted protein, complete cds, clone: NIASHv2024A15	K02971	RP-S21e, RPS21	small subunit ribosomal protein S21e	http://www.genome.jp/dbget-bin/www_bget?ko:K02971
comp223426_c0	50.765	7.92814	2.6788	9.2568e-09	1.4361e-06	TRUE	57.0807	7.45068	2.9376	1.403e-08	1.2792e-06	TRUE	16.7192	8.39553	0.99381	0.064278	0.71054	FALSE	17.0843	50.3714	-1.5599	5.4723e-05	0.0019273	TRUE	16.8422	8.80675	0.9354	0.081929	0.99427	FALSE	8.49854	8.16252	0.0582	0.91039	0.9982	FALSE	666	BAK03853.1	422	4.00708e-50	predicted protein [Hordeum vulgare subsp. vulgare]	AK372656.1	460	0	Hordeum vulgare subsp. vulgare mRNA for predicted protein, complete cds, clone: NIASHv3008G17	K02971	RP-S21e, RPS21	small subunit ribosomal protein S21e	http://www.genome.jp/dbget-bin/www_bget?ko:K02971
comp257314_c0	263.699	47.64	2.4686	8.8428e-36	9.5652e-33	TRUE	296.506	57.8612	2.3574	2.812e-28	1.2784e-25	TRUE	91.0201	50.4486	0.85137	0.00011802	0.0041235	FALSE	93.0078	261.655	-1.4922	6.121e-19	1.2552e-16	TRUE	91.6897	68.3923	0.42293	0.027785	0.59998	FALSE	65.9987	49.0484	0.42823	0.096469	0.9982	FALSE	876	EAZ14059.1	723	3.77427e-91	hypothetical protein OsJ_03983 [Oryza sativa Japonica Group]	DQ246159.1	646	0	Zea mays clone 8587 mRNA sequence	K02973	RP-S23e, RPS23	small subunit ribosomal protein S23e	http://www.genome.jp/dbget-bin/www_bget?ko:K02973
comp262140_c0	339.527	86.6463	1.9703	1.7343e-34	1.7496e-31	TRUE	381.768	105.197	1.8596	2.7012e-24	9.93e-22	TRUE	111.152	91.7544	0.27669	0.06166	0.68915	FALSE	113.58	336.894	-1.5686	1.0858e-25	3.3025e-23	TRUE	111.97	124.344	-0.15122	0.71013	0.99427	FALSE	119.992	89.2078	0.4277	0.025164	0.56253	FALSE	1177	BAJ89869.1	1213	4.10624e-164	predicted protein [Hordeum vulgare subsp. vulgare]	AK332764.1	842	0	Triticum aestivum cDNA, clone: WT004_N03, cultivar: Chinese Spring	K02981	RP-S2e, RPS2	small subunit ribosomal protein S2e	http://www.genome.jp/dbget-bin/www_bget?ko:K02981
comp234180_c0	191.386	29.2946	2.7078	3.2544e-29	2.4752e-26	TRUE	215.197	37.2243	2.5313	3.2067e-23	1.0941e-20	TRUE	62.8951	31.0217	1.0197	0.00025525	0.0081719	FALSE	64.2686	189.903	-1.5631	4.3009e-15	6.3641e-13	TRUE	63.3578	43.9993	0.52604	0.030469	0.64204	FALSE	42.4594	30.1607	0.49342	0.1312	0.9982	FALSE	883	ACF82120.1	623	1.8545e-78	unknown [Zea mays]	DQ245328.1	517	0	Zea mays clone 14516 mRNA sequence	K02974	RP-S24e, RPS24	small subunit ribosomal protein S24e	http://www.genome.jp/dbget-bin/www_bget?ko:K02974
comp229394_c0	194.944	36.6144	2.4126	3.3873e-26	2.1839e-23	TRUE	219.197	58.3692	1.9089	2.819e-15	5.5146e-13	TRUE	76.0542	38.7729	0.97198	0.00010343	0.0036763	FALSE	77.715	193.432	-1.3156	4.4516e-12	4.9944e-10	TRUE	76.6137	68.9927	0.15116	0.33093	0.99427	FALSE	66.5782	37.6968	0.82061	0.0034891	0.12505	FALSE	847	DAA52154.1	349	3.04522e-38	TPA: hypothetical protein ZEAMMB73_631556 [Zea mays]	AK362864.1	550	0	Hordeum vulgare subsp. vulgare mRNA for predicted protein, complete cds, clone: NIASHv2010L08	K02976	RP-S26e, RPS26	small subunit ribosomal protein S26e	http://www.genome.jp/dbget-bin/www_bget?ko:K02976
comp180494_c0	23.8183	2.60489	3.1928	1.6609e-05	0.0014	TRUE	26.7816	5.56971	2.2656	0.0013313	0.038762	FALSE	9.16224	2.75846	1.7318	0.043741	0.53337	FALSE	9.36232	23.6336	-1.3359	0.014311	0.20825	FALSE	9.22964	6.58343	0.48744	0.43621	0.99427	FALSE	6.35302	2.6819	1.2442	0.20758	0.9982	FALSE	522	NP_001046847.1	257	5.98871e-26	Os02g0478700 [Oryza sativa Japonica Group]	AJ314595.1	271	2.23394e-138	Hordeum vulgare mRNA for ribosomal protein S27 (rps27C gene)	K02978	RP-S27e, RPS27	small subunit ribosomal protein S27e	http://www.genome.jp/dbget-bin/www_bget?ko:K02978
comp246896_c0	210.122	50.9048	2.0454	4.8796e-23	2.6101e-20	TRUE	236.263	65.7635	1.845	2.0165e-15	3.9833e-13	TRUE	80.6477	53.9059	0.58119	0.006484	0.12444	FALSE	82.4089	208.492	-1.3391	3.1122e-13	3.9278e-11	TRUE	81.241	77.7328	0.063684	0.52596	0.99427	FALSE	75.0124	52.4097	0.51729	0.036561	0.73116	FALSE	658	XP_003575873.1	274	1.0168e-27	PREDICTED: 40S ribosomal protein S28-like [Brachypodium distachyon]	AK332219.1	54	1.21697e-17	Triticum aestivum cDNA, clone: WT003_H04, cultivar: Chinese Spring	K02979	RP-S28e, RPS28	small subunit ribosomal protein S28e	http://www.genome.jp/dbget-bin/www_bget?ko:K02979
comp228916_c0	330.701	99.7813	1.7287	3.5127e-28	2.5331e-25	TRUE	371.844	109.829	1.7594	1.8826e-21	5.7295e-19	TRUE	119.351	105.664	0.17573	0.14817	0.99628	FALSE	121.957	328.137	-1.4279	6.5064e-22	1.5888e-19	TRUE	120.229	129.818	-0.11071	0.87252	0.99427	FALSE	125.275	102.731	0.28622	0.10831	0.9982	FALSE	632	DAA51657.1	304	1.8099e-32	TPA: 40S ribosomal protein S29, partial [Zea mays]	AK355772.1	289	2.69802e-148	Hordeum vulgare subsp. vulgare mRNA for predicted protein, complete cds, clone: NIASHv1025J23	K02980	RP-S29e, RPS29	small subunit ribosomal protein S29e	http://www.genome.jp/dbget-bin/www_bget?ko:K02980
comp232055_c0	121.018	26.0941	2.2134	2.7168e-15	8.3173e-13	TRUE	136.074	44.454	1.614	1.3754e-07	1.0636e-05	TRUE	44.9986	27.6324	0.70352	0.01893	0.2876	FALSE	45.9812	120.08	-1.3849	1.3351e-08	9.5246e-07	TRUE	45.3296	52.5449	-0.2131	0.65203	0.99427	FALSE	50.7059	26.8655	0.9164	0.0052316	0.1728	FALSE	632	XP_003564241.1	309	1.60062e-33	PREDICTED: 40S ribosomal protein S30-like [Brachypodium distachyon]	AK376720.1	228	2.19158e-114	Hordeum vulgare subsp. vulgare mRNA for predicted protein, complete cds, clone: NIASHv3133I12	K02983	RP-S30e, RPS30	small subunit ribosomal protein S30e	http://www.genome.jp/dbget-bin/www_bget?ko:K02983
comp239465_c0	360.053	71.9037	2.3241	6.5009e-45	9.517e-42	TRUE	404.848	89.5274	2.177	1.5346e-33	8.5991e-31	TRUE	121.874	76.1427	0.67861	0.00017037	0.0057148	FALSE	124.536	357.262	-1.5204	5.7667e-26	1.7966e-23	TRUE	122.771	105.822	0.21433	0.12162	0.99427	FALSE	102.118	74.0295	0.46407	0.026509	0.5844	FALSE	1076	BAJ85252.1	1174	1.69176e-159	predicted protein [Hordeum vulgare subsp. vulgare]	AY123420.1	872	0	Triticum aestivum 40S ribosomal protein S3 mRNA, complete cds	K02985	RP-S3e, RPS3	small subunit ribosomal protein S3e	http://www.genome.jp/dbget-bin/www_bget?ko:K02985
comp246588_c0	277.394	48.4261	2.5181	2.1079e-38	2.518e-35	TRUE	311.905	54.4232	2.5188	1.1037e-32	5.9174e-30	TRUE	102.416	51.281	0.99794	4.3597e-06	0.00021652	FALSE	104.652	275.243	-1.3951	5.049e-18	9.6937e-16	TRUE	103.169	64.3285	0.68148	0.00073607	0.032558	FALSE	62.0772	49.8578	0.31625	0.21711	0.9982	FALSE	1161	XP_003572000.1	1168	1.23652e-157	PREDICTED: 40S ribosomal protein S3a-like [Brachypodium distachyon]	AK335601.1	999	0	Triticum aestivum cDNA, clone: WT013_F04, cultivar: Chinese Spring	K02984	RP-S3Ae, RPS3A	small subunit ribosomal protein S3Ae	http://www.genome.jp/dbget-bin/www_bget?ko:K02984
comp248360_c0	554.087	102.691	2.4318	5.9539e-72	1.8698e-68	TRUE	623.021	113.066	2.4621	1.9197e-61	2.4204e-58	TRUE	177.393	108.745	0.70601	2.9774e-06	0.0001529	FALSE	181.267	549.79	-1.6008	4.4378e-42	2.5819e-39	TRUE	178.698	133.644	0.41912	0.0022832	0.084739	FALSE	128.967	105.727	0.28667	0.10278	0.9982	FALSE	1240	BAJ94984.1	1246	4.89333e-169	predicted protein [Hordeum vulgare subsp. vulgare]	AK331992.1	1064	0	Triticum aestivum cDNA, clone: WT002_O01, cultivar: Chinese Spring	K02987	RP-S4e, RPS4	small subunit ribosomal protein S4e	http://www.genome.jp/dbget-bin/www_bget?ko:K02987
comp239015_c0	254.712	45.4594	2.4862	6.7353e-35	6.8659e-32	TRUE	286.401	50.9354	2.4913	1.1159e-29	5.2967e-27	TRUE	83.3752	48.1394	0.7924	0.00047823	0.014111	FALSE	85.1959	252.737	-1.5688	1.1228e-19	2.382e-17	TRUE	83.9885	60.2059	0.48029	0.020224	0.4734	FALSE	58.0988	46.8034	0.3119	0.23818	0.9982	FALSE	984	BAJ86032.1	1044	8.23741e-141	predicted protein [Hordeum vulgare subsp. vulgare]	AK335867.1	888	0	Triticum aestivum cDNA, clone: WT013_P17, cultivar: Chinese Spring	K02989	RP-S5e, RPS5	small subunit ribosomal protein S5e	http://www.genome.jp/dbget-bin/www_bget?ko:K02989
comp267582_c1	391.311	73.5691	2.4111	7.7681e-51	1.4269e-47	TRUE	439.995	71.9889	2.6116	8.3669e-48	7.2116e-45	TRUE	131.141	77.9063	0.75131	2.563e-05	0.0010609	FALSE	134.005	388.277	-1.5348	1.8506e-28	6.4161e-26	TRUE	132.106	85.0913	0.63461	0.00030082	0.01513	FALSE	82.1133	75.7441	0.11648	0.54849	0.9982	FALSE	1306	XP_003562685.1	1000	1.38641e-131	PREDICTED: 40S ribosomal protein S6-like [Brachypodium distachyon]	AK249430.1	891	0	Hordeum vulgare subsp. vulgare cDNA clone: FLbaf31p01, mRNA sequence	K02991	RP-S6e, RPS6	small subunit ribosomal protein S6e	http://www.genome.jp/dbget-bin/www_bget?ko:K02991
comp241122_c0	556.283	100.317	2.4712	1.325e-73	4.3726e-70	TRUE	625.491	118.638	2.3984	2.7182e-59	3.2495e-56	TRUE	186.507	106.231	0.81202	1.0355e-07	6.9428e-06	FALSE	190.579	551.969	-1.5342	1.0053e-39	5.3063e-37	TRUE	187.879	140.231	0.422	0.0016639	0.064964	FALSE	135.323	103.283	0.38981	0.028427	0.6136	FALSE	1055	BAJ89904.1	877	1.07548e-114	predicted protein [Hordeum vulgare subsp. vulgare]	AK335250.1	884	0	Triticum aestivum cDNA, clone: WT012_G22, cultivar: Chinese Spring	K02995	RP-S8e, RPS8	small subunit ribosomal protein S8e	http://www.genome.jp/dbget-bin/www_bget?ko:K02995
comp240026_c0	448.023	80.7245	2.4725	1.136e-59	2.9103e-56	TRUE	503.762	66.4069	2.9233	2.3828e-63	3.1781e-60	TRUE	135.843	85.4835	0.66822	8.7383e-05	0.0031709	FALSE	138.809	444.549	-1.6792	9.4428e-37	4.5608e-34	TRUE	136.842	78.4933	0.80187	1.041e-05	0.00076978	FALSE	75.7463	83.111	-0.13386	0.62329	0.9982	FALSE	1022	NP_001149240.1	943	2.17214e-125	40S ribosomal protein S9 [Zea mays]	AK252990.1	748	0	Hordeum vulgare subsp. vulgare cDNA clone: FLbaf180e07, mRNA sequence	K02997	RP-S9e, RPS9	small subunit ribosomal protein S9e	http://www.genome.jp/dbget-bin/www_bget?ko:K02997
comp260613_c0	304.128	55.5433	2.453	1.0548e-40	1.3601e-37	TRUE	341.964	54.7511	2.6429	3.6546e-38	2.3879e-35	TRUE	106.933	58.8178	0.86238	2.5159e-05	0.0010435	FALSE	109.268	301.769	-1.4656	4.7232e-21	1.0942e-18	TRUE	107.72	64.7161	0.73509	0.00025451	0.013055	FALSE	62.4512	57.1853	0.12708	0.57379	0.9982	FALSE	1390	ACF87427.1	1134	1.53626e-150	unknown [Zea mays]	AK248437.1	1122	0	Hordeum vulgare subsp. vulgare cDNA clone: FLbaf178n09, mRNA sequence	K02998	RP-SAe, RPS0	small subunit ribosomal protein SAe	http://www.genome.jp/dbget-bin/www_bget?ko:K02998
comp244666_c0	28.7229	4.63092	2.6328	1.8815e-05	0.0015682	TRUE	32.2964	2.78615	3.535	1.9965e-06	0.00012512	TRUE	8.71833	4.90393	0.83011	0.24228	0.99628	FALSE	8.90871	28.5002	-1.6777	0.0013563	0.031255	FALSE	8.78246	3.29324	1.4151	0.088874	0.99427	FALSE	3.17799	4.76783	-0.58522	0.58557	0.9982	FALSE	1213	BAJ94915.1	928	8.79279e-121	predicted protein [Hordeum vulgare subsp. vulgare]	AK332280.1	85	1.34256e-34	Triticum aestivum cDNA, clone: SET1_M13, cultivar: Chinese Spring	--	--	--	--
comp265104_c0	243.127	104.867	1.2131	1.029e-12	2.5919e-10	TRUE	273.375	98.7042	1.4697	1.5195e-11	2.0002e-09	TRUE	181.779	111.05	0.71098	1.9866e-06	0.00010569	FALSE	185.748	241.242	-0.37713	0.016272	0.22913	FALSE	183.116	116.669	0.65034	1.4424e-05	0.0010306	FALSE	112.586	107.967	0.060429	0.67379	0.9982	FALSE	3162	CAJ01713.1	3777	0	methionine synthase 1 enzyme [Hordeum vulgare subsp. vulgare]	AK335485.1	2388	0	Triticum aestivum cDNA, clone: WT013_A06, cultivar: Chinese Spring	K00549	E2.1.1.14, metE	5-methyltetrahydropteroyltriglutamate--homocysteine methyltransferase	http://www.genome.jp/dbget-bin/www_bget?ko:K00549
comp243792_c0	172.366	43.357	1.9911	1.5023e-18	5.7807e-16	TRUE	193.811	38.5195	2.331	9.9685e-19	2.5335e-16	TRUE	71.3047	45.9131	0.63509	0.0062228	0.12035	FALSE	72.8618	171.03	-1.231	6.9582e-10	5.9407e-08	TRUE	71.8292	45.5303	0.65775	0.0061373	0.18808	FALSE	43.9368	44.6388	-0.022867	0.99608	0.99847	FALSE	1316	BAJ92405.1	1390	0	predicted protein [Hordeum vulgare subsp. vulgare]	AK330835.1	1132	0	Triticum aestivum cDNA, clone: SET5_G22, cultivar: Chinese Spring	K02941	RP-LP0, RPLP0	large subunit ribosomal protein LP0	http://www.genome.jp/dbget-bin/www_bget?ko:K02941
comp215569_c0	185.757	43.8079	2.0841	4.8823e-21	2.2367e-18	TRUE	208.867	57.4932	1.8611	5.1575e-14	9.0472e-12	TRUE	75.2448	46.3906	0.69776	0.0025597	0.057978	FALSE	76.8879	184.316	-1.2614	6.541e-11	6.3225e-09	TRUE	75.7983	67.9572	0.15754	0.32096	0.99427	FALSE	65.5789	45.103	0.54001	0.042441	0.8075	FALSE	705	3IZR	304	6.0979e-32	Chain t, Localization Of The Large Subunit Ribosomal Proteins Into A 5.5 A Cryo-Em Map Of Triticum Aestivum Translating 80s Ribosome	DQ244520.1	546	0	Zea mays clone 8771 mRNA sequence	K02942	RP-LP1, RPLP1	large subunit ribosomal protein LP1	http://www.genome.jp/dbget-bin/www_bget?ko:K02942
comp224392_c0	418.914	131.431	1.6723	1.2253e-33	1.181e-30	TRUE	471.031	190.754	1.3041	1.3465e-14	2.4835e-12	TRUE	182.018	139.18	0.38713	0.0024513	0.055952	FALSE	185.993	415.666	-1.1602	5.4512e-20	1.1743e-17	TRUE	183.357	225.472	-0.2983	0.12949	0.99427	FALSE	217.581	135.317	0.68521	5.7098e-06	0.00046958	FALSE	754	BAJ89453.1	370	2.25198e-41	predicted protein [Hordeum vulgare subsp. vulgare]	DQ244709.1	599	0	Zea mays clone 10231 mRNA sequence	K02942	RP-LP1, RPLP1	large subunit ribosomal protein LP1	http://www.genome.jp/dbget-bin/www_bget?ko:K02942
comp243617_c0	283.836	77.6837	1.8694	3.7344e-27	2.5246e-24	TRUE	319.149	61.2953	2.3804	9.3806e-31	4.7015e-28	TRUE	101.501	82.2635	0.30316	0.057215	0.65083	FALSE	103.717	281.636	-1.4412	2.7622e-19	5.7101e-17	TRUE	102.247	72.4514	0.49698	0.0085209	0.24369	FALSE	69.9158	79.9803	-0.19403	0.46426	0.9982	FALSE	1220	3IZR	1042	6.12956e-139	Chain A, Localization Of The Large Subunit Ribosomal Proteins Into A 5.5 A Cryo-Em Map Of Triticum Aestivum Translating 80s Ribosome	AY846821.1	736	0	Triticum aestivum ribosomal protein L10A mRNA, complete cds	K02865	RP-L10Ae, RPL10A	large subunit ribosomal protein L10Ae	http://www.genome.jp/dbget-bin/www_bget?ko:K02865
comp243316_c0	113.056	11.4036	3.3095	1.4725e-21	6.9756e-19	TRUE	127.121	11.9221	3.4145	2.0421e-20	5.8124e-18	TRUE	32.2274	12.0759	1.4162	0.00094212	0.025044	FALSE	32.9312	112.179	-1.7683	4.0143e-11	3.9702e-09	TRUE	32.4645	14.092	1.204	0.0035645	0.12187	FALSE	13.5988	11.7408	0.21196	0.68437	0.9982	FALSE	1014	BAJ90422.1	1037	2.61668e-139	predicted protein [Hordeum vulgare subsp. vulgare]	AK359211.1	838	0	Hordeum vulgare subsp. vulgare mRNA for predicted protein, complete cds, clone: NIASHv1092A21	K02865	RP-L10Ae, RPL10A	large subunit ribosomal protein L10Ae	http://www.genome.jp/dbget-bin/www_bget?ko:K02865
comp249714_c1	152.34	28.0171	2.4429	4.0669e-21	1.872e-18	TRUE	171.293	38.9284	2.1376	1.087e-14	2.0304e-12	TRUE	54.3928	29.6688	0.87447	0.0023958	0.054965	FALSE	55.5806	151.159	-1.4434	4.5507e-11	4.4759e-09	TRUE	54.7929	46.0135	0.25193	0.24685	0.99427	FALSE	44.4032	28.8454	0.62232	0.059103	0.9982	FALSE	909	AAW50983.1	888	8.45366e-118	ribosomal protein L11 [Triticum aestivum]	AK249873.1	659	0	Hordeum vulgare subsp. vulgare cDNA clone: FLbaf55d18, mRNA sequence	K02868	RP-L11e, RPL11	large subunit ribosomal protein L11e	http://www.genome.jp/dbget-bin/www_bget?ko:K02868
comp239034_c0	247.485	39.6152	2.6432	2.4716e-36	2.7189e-33	TRUE	278.275	40.7666	2.7711	2.0179e-33	1.123e-30	TRUE	74.0378	41.9507	0.81957	0.00073748	0.020319	FALSE	75.6546	245.566	-1.6986	2.2973e-21	5.3869e-19	TRUE	74.5824	48.1863	0.63021	0.0069084	0.20665	FALSE	46.4999	40.7864	0.18914	0.49594	0.9982	FALSE	1094	BAJ99213.1	877	1.09011e-114	predicted protein [Hordeum vulgare subsp. vulgare]	AK368010.1	758	0	Hordeum vulgare subsp. vulgare mRNA for predicted protein, complete cds, clone: NIASHv2066D07	K02873	RP-L13e, RPL13	large subunit ribosomal protein L13e	http://www.genome.jp/dbget-bin/www_bget?ko:K02873
comp229294_c0	190.2	35.8318	2.4082	1.515e-25	9.2761e-23	TRUE	213.863	37.2567	2.5211	5.892e-23	1.9687e-20	TRUE	70.6337	37.9442	0.89648	0.00042442	0.01272	FALSE	72.1761	188.725	-1.3867	1.0022e-12	1.2111e-10	TRUE	71.1532	44.0376	0.69219	0.0045462	0.1483	FALSE	42.4964	36.8911	0.20407	0.48688	0.9982	FALSE	875	BAJ90229.1	899	8.17696e-120	predicted protein [Hordeum vulgare subsp. vulgare]	DQ244978.1	744	0	Zea mays clone 12036 mRNA sequence	K02880	RP-L17e, RPL17	large subunit ribosomal protein L17e	http://www.genome.jp/dbget-bin/www_bget?ko:K02880
comp226134_c0	98.1045	24.4281	2.0058	2.6588e-11	5.6147e-09	TRUE	110.31	28.7064	1.9421	1.2441e-08	1.1434e-06	TRUE	40.1523	25.8682	0.6343	0.040266	0.50127	FALSE	41.0291	97.3439	-1.2464	2.5994e-06	0.00012539	TRUE	40.4477	33.9311	0.25345	0.31769	0.99427	FALSE	32.7436	25.1503	0.38064	0.29119	0.9982	FALSE	876	P35267.1	922	3.3621e-123	RecName: Full=60S ribosomal protein L17-2	AK332268.1	807	0	Triticum aestivum cDNA, clone: WT003_J04, cultivar: Chinese Spring	K02880	RP-L17e, RPL17	large subunit ribosomal protein L17e	http://www.genome.jp/dbget-bin/www_bget?ko:K02880
comp224163_c0	214.997	54.1997	1.988	1.0634e-22	5.5068e-20	TRUE	241.745	53.8129	2.1675	1.5227e-20	4.3726e-18	TRUE	78.5753	57.395	0.45315	0.025557	0.35916	FALSE	80.2912	213.33	-1.4098	1.5908e-14	2.2355e-12	TRUE	79.1533	63.6071	0.31546	0.10121	0.99427	FALSE	61.381	55.8021	0.13747	0.55145	0.9982	FALSE	1043	BAJ90421.1	972	9.29413e-130	predicted protein [Hordeum vulgare subsp. vulgare]	DQ246011.1	852	0	Zea mays clone 94585 mRNA sequence	K02883	RP-L18e, RPL18	large subunit ribosomal protein L18e	http://www.genome.jp/dbget-bin/www_bget?ko:K02883
comp233581_c0	89.4564	11.1721	3.0013	5.5317e-16	1.7951e-13	TRUE	100.586	15.421	2.7055	1.0599e-12	1.6275e-10	TRUE	24.7153	11.8307	1.0629	0.018135	0.27812	FALSE	25.255	88.7628	-1.8134	2.226e-09	1.7678e-07	TRUE	24.8971	18.2277	0.44984	0.22933	0.99427	FALSE	17.5898	11.5024	0.61281	0.24108	0.9982	FALSE	666	XP_003562459.1	689	6.01588e-89	PREDICTED: 60S ribosomal protein L18-3-like [Brachypodium distachyon]	AK252412.1	496	0	Hordeum vulgare subsp. vulgare cDNA clone: FLbaf152b11, mRNA sequence	K02883	RP-L18e, RPL18	large subunit ribosomal protein L18e	http://www.genome.jp/dbget-bin/www_bget?ko:K02883
comp248403_c0	572.047	130.007	2.1375	2.527e-63	6.8335e-60	TRUE	643.217	129.621	2.311	1.5941e-57	1.7501e-54	TRUE	202.983	137.671	0.56013	2.6542e-05	0.0010945	FALSE	207.415	567.612	-1.4524	1.2112e-37	6.0795e-35	TRUE	204.476	153.213	0.41639	0.001166	0.048007	FALSE	147.851	133.85	0.14353	0.33775	0.9982	FALSE	1182	BAJ85746.1	715	6.52552e-90	predicted protein [Hordeum vulgare subsp. vulgare]	AK252910.1	698	0	Hordeum vulgare subsp. vulgare cDNA clone: FLbaf174g17, mRNA sequence	K02885	RP-L19e, RPL19	large subunit ribosomal protein L19e	http://www.genome.jp/dbget-bin/www_bget?ko:K02885
comp229225_c0	164.416	45.6528	1.8486	3.6814e-16	1.2108e-13	TRUE	184.871	55.5325	1.7351	3.7438e-11	4.7499e-09	TRUE	56.6787	48.3442	0.22947	0.23885	0.99628	FALSE	57.9164	163.141	-1.4941	2.1255e-12	2.4601e-10	TRUE	57.0957	65.6397	-0.20119	0.64597	0.99427	FALSE	63.3425	47.0024	0.43044	0.10188	0.9982	FALSE	801	BAK04497.1	487	1.48017e-58	predicted protein [Hordeum vulgare subsp. vulgare]	AK373300.1	536	0	Hordeum vulgare subsp. vulgare mRNA for predicted protein, complete cds, clone: NIASHv3026G19	K02891	RP-L22e, RPL22	large subunit ribosomal protein L22e	http://www.genome.jp/dbget-bin/www_bget?ko:K02891
comp232877_c0	293.022	67.3747	2.1207	5.831e-33	5.3301e-30	TRUE	329.477	79.3353	2.0541	4.0638e-25	1.5615e-22	TRUE	116.058	71.3467	0.70192	0.00016805	0.0056396	FALSE	118.592	290.75	-1.2938	5.6005e-17	9.7197e-15	TRUE	116.911	93.7747	0.31815	0.045019	0.84652	FALSE	90.4929	69.3665	0.38356	0.077287	0.9982	FALSE	868	XP_002301852.1	667	3.71918e-85	predicted protein [Populus trichocarpa]	AY846830.1	587	0	Triticum aestivum ribosomal protein L17 mRNA, complete cds	K02894	RP-L23e, RPL23	large subunit ribosomal protein L23e	http://www.genome.jp/dbget-bin/www_bget?ko:K02894
comp238440_c0	286.732	79.9748	1.8421	7.0308e-27	4.6881e-24	TRUE	322.405	97.0792	1.7316	2.8567e-18	7.0602e-16	TRUE	108.378	84.6897	0.35581	0.027818	0.38251	FALSE	110.744	284.509	-1.3612	6.2809e-18	1.1969e-15	TRUE	109.175	114.748	-0.07183	0.96029	0.99427	FALSE	110.732	82.3392	0.42742	0.031591	0.66091	FALSE	1692	2GO5	516	2.93495e-59	Chain 4, Structure Of Signal Recognition Particle Receptor (Sr) In Complex With Signal Recognition Particle (Srp) And Ribosome Nascent Chain Complex	AK332275.1	591	0	Triticum aestivum cDNA, clone: WT003_J11, cultivar: Chinese Spring	K02893	RP-L23Ae, RPL23A	large subunit ribosomal protein L23Ae	http://www.genome.jp/dbget-bin/www_bget?ko:K02893
comp222431_c0	253.067	46.37	2.4483	4.4121e-34	4.4054e-31	TRUE	284.551	49.438	2.525	4.5461e-30	2.1966e-27	TRUE	89.9747	49.1037	0.87369	9.5221e-05	0.0034283	FALSE	91.9396	251.105	-1.4495	1.6607e-17	2.9973e-15	TRUE	90.6366	58.4359	0.63324	0.0027998	0.099923	FALSE	56.3908	47.7408	0.24024	0.35569	0.9982	FALSE	834	P50888.1	587	5.12455e-73	RecName: Full=60S ribosomal protein L24	AK355287.1	614	0	Hordeum vulgare subsp. vulgare mRNA for predicted protein, complete cds, clone: NIASHv1018J09	K02896	RP-L24e, RPL24	large subunit ribosomal protein L24e	http://www.genome.jp/dbget-bin/www_bget?ko:K02896
comp188177_c0	28.0651	4.43526	2.6617	2.0869e-05	0.001721	TRUE	31.5567	5.31312	2.5703	0.00012085	0.005006	FALSE	7.03865	4.69674	0.58364	0.41982	0.99628	FALSE	7.19236	27.8475	-1.953	0.00042023	0.011518	FALSE	7.09043	6.28014	0.17508	0.74531	0.99427	FALSE	6.06035	4.56639	0.40835	0.62905	0.9982	FALSE	546	XP_003563859.1	307	1.89264e-32	PREDICTED: 60S ribosomal protein L24-like [Brachypodium distachyon]	DQ246105.1	424	0	Zea mays clone 17578 mRNA sequence	K02896	RP-L24e, RPL24	large subunit ribosomal protein L24e	http://www.genome.jp/dbget-bin/www_bget?ko:K02896
comp232202_c0	195.258	31.433	2.635	6.3253e-29	4.7368e-26	TRUE	219.551	56.1098	1.9682	4.228e-16	8.9428e-14	TRUE	61.729	33.2861	0.89103	0.0010385	0.027193	FALSE	63.077	193.744	-1.619	4.0689e-16	6.5785e-14	TRUE	62.183	66.3221	-0.092969	0.96384	0.99427	FALSE	64.001	32.3622	0.98378	0.00088856	0.040171	FALSE	799	BAK04470.1	572	5.81913e-71	predicted protein [Hordeum vulgare subsp. vulgare]	BT009046.1	587	0	Triticum aestivum clone wdk9n.pk001.j17:fis, full insert mRNA sequence	K02898	RP-L26e, RPL26	large subunit ribosomal protein L26e	http://www.genome.jp/dbget-bin/www_bget?ko:K02898
comp257165_c0	359.006	91.5238	1.9718	2.0998e-36	2.3362e-33	TRUE	403.671	134.432	1.5863	5.0861e-19	1.3154e-16	TRUE	138.011	96.9195	0.50993	0.0012392	0.031525	FALSE	141.025	356.223	-1.3368	1.807e-21	4.2568e-19	TRUE	139.026	158.9	-0.19276	0.50578	0.99427	FALSE	153.339	94.2295	0.70247	0.00010028	0.0061383	FALSE	832	XP_003563284.1	598	6.2534e-75	PREDICTED: 60S ribosomal protein L27-3-like [Brachypodium distachyon]	AK331458.1	705	0	Triticum aestivum cDNA, clone: SET1_J09, cultivar: Chinese Spring	K02901	RP-L27e, RPL27	large subunit ribosomal protein L27e	http://www.genome.jp/dbget-bin/www_bget?ko:K02901
comp227579_c1	246.957	47.6985	2.3722	4.1491e-32	3.5973e-29	TRUE	277.682	73.5395	1.9168	4.4721e-19	1.1622e-16	TRUE	92.8622	50.5105	0.87851	6.8675e-05	0.0025617	FALSE	94.8901	245.042	-1.3687	8.8867e-16	1.3928e-13	TRUE	93.5453	86.924	0.10591	0.38314	0.99427	FALSE	83.8819	49.1086	0.77238	0.0018278	0.074432	FALSE	583	XP_003562705.1	341	1.37892e-37	PREDICTED: 60S ribosomal protein L27a-3-like [Brachypodium distachyon]	AK332501.1	454	0	Triticum aestivum cDNA, clone: WT004_C05, cultivar: Chinese Spring	K02900	RP-L27Ae, RPL27A	large subunit ribosomal protein L27Ae	http://www.genome.jp/dbget-bin/www_bget?ko:K02900
comp227579_c0	34.6714	6.88849	2.3315	1.2311e-05	0.0010734	TRUE	38.9849	14.1692	1.4602	0.011446	0.21312	FALSE	12.3976	7.2946	0.76516	0.18953	0.99628	FALSE	12.6684	34.4025	-1.4413	0.0017026	0.037939	FALSE	12.4888	16.7481	-0.42336	0.52382	0.99427	FALSE	16.1619	7.09214	1.1883	0.052379	0.9395	FALSE	227	XP_001772728.1	224	6.87448e-22	predicted protein [Physcomitrella patens subsp. patens]	AK332501.1	182	2.67419e-89	Triticum aestivum cDNA, clone: WT004_C05, cultivar: Chinese Spring	K02900	RP-L27Ae, RPL27A	large subunit ribosomal protein L27Ae	http://www.genome.jp/dbget-bin/www_bget?ko:K02900
comp241249_c0	106.497	21.5998	2.3017	2.9362e-14	8.4197e-12	TRUE	119.746	21.5842	2.4719	3.5357e-13	5.729e-11	TRUE	48.9618	22.8732	1.098	0.00066119	0.01855	FALSE	50.031	105.671	-1.0787	1.4223e-05	0.00057915	TRUE	49.322	25.5127	0.95102	0.0025737	0.093658	FALSE	24.6198	22.2383	0.14677	0.69017	0.9982	FALSE	813	BAJ89214.1	767	1.83243e-100	predicted protein [Hordeum vulgare subsp. vulgare]	AK358000.1	522	0	Hordeum vulgare subsp. vulgare mRNA for predicted protein, complete cds, clone: NIASHv1066L22	K02903	RP-L28e, RPL28	large subunit ribosomal protein L28e	http://www.genome.jp/dbget-bin/www_bget?ko:K02903
comp199141_c0	139.71	24.5508	2.5086	4.4903e-20	1.9472e-17	TRUE	157.092	38.132	2.0425	1.1404e-12	1.7461e-10	TRUE	49.5329	25.9982	0.92998	0.0024239	0.055424	FALSE	50.6146	138.627	-1.4536	2.2895e-10	2.0783e-08	TRUE	49.8973	45.0723	0.14672	0.44116	0.99427	FALSE	43.4949	25.2766	0.78304	0.023189	0.53122	FALSE	551	XP_003568634.1	279	2.10961e-29	PREDICTED: 60S ribosomal protein L29-2-like [Brachypodium distachyon]	AK332370.1	392	0	Triticum aestivum cDNA, clone: SET1_M21, cultivar: Chinese Spring	K02905	RP-L29e, RPL29	large subunit ribosomal protein L29e	http://www.genome.jp/dbget-bin/www_bget?ko:K02905
comp243120_c0	124.47	20.6938	2.5885	1.1379e-18	4.4668e-16	TRUE	139.955	29.3926	2.2514	2.9088e-13	4.7658e-11	TRUE	49.7729	21.9138	1.1835	0.00029039	0.0091392	FALSE	50.8598	123.505	-1.28	6.3063e-08	4.0392e-06	TRUE	50.139	34.7422	0.52924	0.053104	0.95066	FALSE	33.5263	21.3056	0.65406	0.086996	0.9982	FALSE	650	BAK01189.1	545	3.43452e-68	predicted protein [Hordeum vulgare subsp. vulgare]	AK251418.1	470	0	Hordeum vulgare subsp. vulgare cDNA clone: FLbaf116m05, mRNA sequence	K02908	RP-L30e, RPL30	large subunit ribosomal protein L30e	http://www.genome.jp/dbget-bin/www_bget?ko:K02908
comp222952_c0	246.107	49.493	2.314	4.4204e-31	3.6315e-28	TRUE	276.725	70.3017	1.9768	4.9083e-20	1.3564e-17	TRUE	95.1818	52.4108	0.86082	7.1951e-05	0.0026685	FALSE	97.2603	244.199	-1.3281	4.6058e-15	6.8021e-13	TRUE	95.8819	83.097	0.20646	0.18239	0.99427	FALSE	80.1888	50.9562	0.65414	0.0081161	0.24376	FALSE	745	2GO5	551	1.67371e-68	Chain 6, Structure Of Signal Recognition Particle Receptor (Sr) In Complex With Signal Recognition Particle (Srp) And Ribosome Nascent Chain Complex	DQ245650.1	566	0	Zea mays clone 18761 mRNA sequence	K02910	RP-L31e, RPL31	large subunit ribosomal protein L31e	http://www.genome.jp/dbget-bin/www_bget?ko:K02910
comp214803_c0	58.3327	10.4196	2.485	3.7306e-09	6.1609e-07	TRUE	65.59	10.8854	2.5911	2.4692e-08	2.161e-06	TRUE	20.2361	11.0338	0.875	0.06392	0.70727	FALSE	20.678	57.8804	-1.485	3.1107e-05	0.0011656	TRUE	20.385	12.8666	0.66387	0.14146	0.99427	FALSE	12.4163	10.7276	0.21091	0.69894	0.9982	FALSE	519	BAJ85152.1	422	2.6605e-50	predicted protein [Hordeum vulgare subsp. vulgare]	DQ245352.1	416	0	Zea mays clone 14677 mRNA sequence	K02910	RP-L31e, RPL31	large subunit ribosomal protein L31e	http://www.genome.jp/dbget-bin/www_bget?ko:K02910
comp216314_c0	199.455	34.0952	2.5484	1.8472e-28	1.3521e-25	TRUE	224.269	44.2544	2.3413	1.4517e-21	4.4712e-19	TRUE	61.9081	36.1052	0.77792	0.002994	0.066288	FALSE	63.26	197.908	-1.6455	8.5643e-17	1.4551e-14	TRUE	62.3635	52.309	0.25364	0.21444	0.99427	FALSE	50.4783	35.1031	0.52406	0.08283	0.9982	FALSE	697	NP_001132454.1	485	6.38723e-59	60S ribosomal protein L34 [Zea mays]	DQ245138.1	630	0	Zea mays clone 13244 mRNA sequence	K02915	RP-L34e, RPL34	large subunit ribosomal protein L34e	http://www.genome.jp/dbget-bin/www_bget?ko:K02915
comp226078_c0	179.863	32.2069	2.4815	4.4513e-25	2.6423e-22	TRUE	202.24	44.64	2.1797	1.3551e-17	3.2351e-15	TRUE	65.0531	34.1056	0.93161	0.00050141	0.014663	FALSE	66.4737	178.468	-1.4248	1.4098e-12	1.6721e-10	TRUE	65.5317	52.7647	0.31262	0.13851	0.99427	FALSE	50.9181	33.159	0.61877	0.044299	0.83271	FALSE	679	XP_003574994.1	570	9.66117e-72	PREDICTED: 60S ribosomal protein L35-like [Brachypodium distachyon]	DQ245701.1	584	0	Zea mays clone 19552 mRNA sequence	K02918	RP-L35e, RPL35	large subunit ribosomal protein L35e	http://www.genome.jp/dbget-bin/www_bget?ko:K02918
comp252914_c0	208.001	43.504	2.2574	9.3049e-26	5.8631e-23	TRUE	233.878	43.9467	2.4119	2.0175e-23	7.0171e-21	TRUE	80.2102	46.0688	0.8	0.00056004	0.016087	FALSE	81.9618	206.388	-1.3323	5.0798e-13	6.2718e-11	TRUE	80.8002	51.9452	0.63737	0.0045635	0.14863	FALSE	50.1272	44.7902	0.16241	0.53522	0.9982	FALSE	798	3IZR	489	4.4828e-59	Chain k, Localization Of The Large Subunit Ribosomal Proteins Into A 5.5 A Cryo-Em Map Of Triticum Aestivum Translating 80s Ribosome	DQ244882.1	457	0	Zea mays clone 11506 mRNA sequence	K02920	RP-L36e, RPL36	large subunit ribosomal protein L36e	http://www.genome.jp/dbget-bin/www_bget?ko:K02920
comp223307_c0	171.148	34.0286	2.3304	2.7023e-22	1.3596e-19	TRUE	192.441	42.1085	2.1922	5.7594e-17	1.3018e-14	TRUE	62.2281	36.0347	0.78818	0.0026529	0.059702	FALSE	63.587	169.821	-1.4172	5.9664e-12	6.5833e-10	TRUE	62.6858	49.7724	0.33279	0.12909	0.99427	FALSE	48.0305	35.0346	0.45517	0.13466	0.9982	FALSE	1009	BAJ94625.1	464	2.94567e-54	predicted protein [Hordeum vulgare subsp. vulgare]	AK330581.1	45	1.9139e-12	Triticum aestivum cDNA, clone: SET1_F24, cultivar: Chinese Spring	K02922	RP-L37e, RPL37	large subunit ribosomal protein L37e	http://www.genome.jp/dbget-bin/www_bget?ko:K02922
comp227889_c0	226.705	57.343	1.9831	8.9679e-24	4.9835e-21	TRUE	254.91	76.0405	1.7451	5.6618e-15	1.0865e-12	TRUE	88.4238	60.7236	0.54218	0.0068084	0.12929	FALSE	90.3548	224.947	-1.3159	8.2451e-14	1.1012e-11	TRUE	89.0743	89.8803	-0.012996	0.75098	0.99427	FALSE	86.7347	59.0382	0.55496	0.016866	0.42159	FALSE	766	NP_001043868.1	471	8.40713e-57	Os01g0679700 [Oryza sativa Japonica Group]	DQ245615.1	508	0	Zea mays clone 18315 mRNA sequence	K02921	RP-L37Ae, RPL37A	large subunit ribosomal protein L37Ae	http://www.genome.jp/dbget-bin/www_bget?ko:K02921
comp229306_c0	142.283	22.9155	2.6344	1.6349e-21	7.7265e-19	TRUE	159.985	37.6441	2.0874	2.5393e-13	4.1817e-11	TRUE	48.7107	24.2665	1.0053	0.0014481	0.036039	FALSE	49.7744	141.18	-1.5041	5.0488e-11	4.9385e-09	TRUE	49.069	44.4956	0.14115	0.45574	0.99427	FALSE	42.9383	23.593	0.86391	0.014366	0.37534	FALSE	674	XP_003562954.1	354	4.99627e-40	PREDICTED: 60S ribosomal protein L38-like [Brachypodium distachyon]	XM_003562906.1	246	2.3123e-124	PREDICTED: Brachypodium distachyon 60S ribosomal protein L38-like (LOC100827860), mRNA	K02923	RP-L38e, RPL38	large subunit ribosomal protein L38e	http://www.genome.jp/dbget-bin/www_bget?ko:K02923
comp216185_c0	199.821	59.5531	1.7465	6.6435e-18	2.436e-15	TRUE	224.682	85.4473	1.3948	8.3497e-09	7.871e-07	TRUE	88.9557	63.064	0.49627	0.011051	0.19017	FALSE	90.8983	198.272	-1.1252	7.191e-10	6.1156e-08	TRUE	89.6101	100.999	-0.17261	0.66283	0.99427	FALSE	97.4645	61.3137	0.66867	0.002942	0.10928	FALSE	633	XP_003572901.1	300	9.80181e-32	PREDICTED: 60S ribosomal protein L39-like [Brachypodium distachyon]	AK250835.1	86	1.90041e-35	Hordeum vulgare subsp. vulgare cDNA clone: FLbaf91o16, mRNA sequence	K02924	RP-L39e, RPL39	large subunit ribosomal protein L39e	http://www.genome.jp/dbget-bin/www_bget?ko:K02924
comp267088_c0	495.484	87.0063	2.5096	6.0758e-67	1.7397e-63	TRUE	557.128	84.4385	2.722	1.3233e-63	1.7797e-60	TRUE	129.159	92.1357	0.48732	0.0025204	0.057182	FALSE	131.98	491.642	-1.8973	7.8855e-48	5.4069e-45	TRUE	130.109	99.8067	0.38252	0.015181	0.38391	FALSE	96.3138	89.5785	0.10459	0.55185	0.9982	FALSE	1609	BAJ89925.1	1717	0	predicted protein [Hordeum vulgare subsp. vulgare]	AK331532.1	1235	0	Triticum aestivum cDNA, clone: WT007_L21, cultivar: Chinese Spring	K02930	RP-L4e, RPL4	large subunit ribosomal protein L4e	http://www.genome.jp/dbget-bin/www_bget?ko:K02930
comp259027_c0	460.151	108.82	2.0802	1.5766e-49	2.6927e-46	TRUE	517.399	91.6462	2.4971	2.0714e-52	2.0509e-49	TRUE	141.259	115.236	0.29376	0.028162	0.38564	FALSE	144.344	456.583	-1.6614	3.8745e-37	1.9074e-34	TRUE	142.298	108.326	0.39354	0.0094704	0.26463	FALSE	104.535	112.037	-0.099992	0.68846	0.9982	FALSE	1381	AEV92989.1	1318	1.30008e-178	60S ribosomal protein L5 [Triticum aestivum]	AK250782.1	919	0	Hordeum vulgare subsp. vulgare cDNA clone: FLbaf91g10, mRNA sequence	K02932	RP-L5e, RPL5	large subunit ribosomal protein L5e	http://www.genome.jp/dbget-bin/www_bget?ko:K02932
comp246539_c0	206.173	38.5542	2.4189	1.0781e-27	7.5783e-25	TRUE	231.824	51.2542	2.1773	6.6169e-20	1.8099e-17	TRUE	74.3337	40.8271	0.86449	0.00043277	0.012939	FALSE	75.957	204.575	-1.4294	2.9048e-14	4.0049e-12	TRUE	74.8805	60.5827	0.30569	0.11935	0.99427	FALSE	58.4625	39.6939	0.55859	0.048499	0.88959	FALSE	1046	BAJ92124.1	1011	4.06485e-135	predicted protein [Hordeum vulgare subsp. vulgare]	AK331199.1	802	0	Triticum aestivum cDNA, clone: SET6_M02, cultivar: Chinese Spring	K02934	RP-L6e, RPL6	large subunit ribosomal protein L6e	http://www.genome.jp/dbget-bin/www_bget?ko:K02934
comp219736_c0	33.4012	5.96231	2.486	8.109e-06	0.00073844	TRUE	37.5567	5.11939	2.875	5.7037e-06	0.00032515	TRUE	13.2775	6.31381	1.0724	0.081312	0.84294	FALSE	13.5674	33.1422	-1.2885	0.0048395	0.089646	FALSE	13.3751	6.05114	1.1443	0.071505	0.99427	FALSE	5.83937	6.13858	-0.072091	0.95149	0.9982	FALSE	982	3IZR	557	5.38381e-67	Chain G, Localization Of The Large Subunit Ribosomal Proteins Into A 5.5 A Cryo-Em Map Of Triticum Aestivum Translating 80s Ribosome	AK331716.1	468	0	Triticum aestivum cDNA, clone: WT002_C23, cultivar: Chinese Spring	K02934	RP-L6e, RPL6	large subunit ribosomal protein L6e	http://www.genome.jp/dbget-bin/www_bget?ko:K02934
comp252518_c0	71.4989	17.4794	2.0323	9.4428e-09	1.4635e-06	TRUE	80.3942	29.0207	1.47	0.00025323	0.0095107	FALSE	25.995	18.5099	0.48994	0.17365	0.99628	FALSE	26.5627	70.9446	-1.4173	8.6993e-06	0.00037136	TRUE	26.1862	34.3026	-0.38951	0.40833	0.99427	FALSE	33.1021	17.9962	0.87923	0.0292	0.62466	FALSE	1173	BAK01629.1	1055	1.04324e-140	predicted protein [Hordeum vulgare subsp. vulgare]	AK363887.1	857	0	Hordeum vulgare subsp. vulgare mRNA for predicted protein, complete cds, clone: NIASHv2019L24	K02937	RP-L7e, RPL7	large subunit ribosomal protein L7e	http://www.genome.jp/dbget-bin/www_bget?ko:K02937
comp242903_c0	223.908	38.9623	2.5228	2.1686e-31	1.82e-28	TRUE	251.765	51.2321	2.297	2.4898e-23	8.5857e-21	TRUE	79.5767	41.2592	0.94763	9.7101e-05	0.003482	FALSE	81.3145	222.172	-1.4501	1.1274e-15	1.7527e-13	TRUE	80.1621	60.5566	0.40464	0.0467	0.86898	FALSE	58.4373	40.1141	0.54278	0.054351	0.9638	FALSE	1098	BAJ88948.1	1072	9.59709e-144	predicted protein [Hordeum vulgare subsp. vulgare]	DQ245215.1	864	0	Zea mays clone 13840 mRNA sequence	K02937	RP-L7e, RPL7	large subunit ribosomal protein L7e	http://www.genome.jp/dbget-bin/www_bget?ko:K02937
comp247288_c0	132.044	22.2284	2.5705	1.4485e-19	6.1047e-17	TRUE	148.472	25.7881	2.5254	1.869e-16	4.0651e-14	TRUE	49.1906	23.5389	1.0633	0.00085436	0.023052	FALSE	50.2648	131.02	-1.3822	3.1126e-09	2.4133e-07	TRUE	49.5524	30.4817	0.70101	0.016789	0.41324	FALSE	29.4149	22.8856	0.36211	0.33837	0.9982	FALSE	1058	BAK06028.1	1146	7.50126e-155	predicted protein [Hordeum vulgare subsp. vulgare]	AK250337.1	872	0	Hordeum vulgare subsp. vulgare cDNA clone: FLbaf72h06, mRNA sequence	K02936	RP-L7Ae, RPL7A	large subunit ribosomal protein L7Ae	http://www.genome.jp/dbget-bin/www_bget?ko:K02936
comp232708_c0	87.3344	12.5035	2.8042	1.1162e-14	3.2828e-12	TRUE	98.1998	15.4858	2.6648	3.3505e-12	4.8495e-10	TRUE	33.9135	13.2406	1.3569	0.00098792	0.026098	FALSE	34.6541	86.6572	-1.3223	3.2875e-06	0.00015508	TRUE	34.163	18.3043	0.90025	0.016103	0.40014	FALSE	17.6637	12.8731	0.45643	0.36315	0.9982	FALSE	818	BAK06028.1	947	4.3417e-126	predicted protein [Hordeum vulgare subsp. vulgare]	AK336046.1	679	0	Triticum aestivum cDNA, clone: SET3_B14, cultivar: Chinese Spring	K02936	RP-L7Ae, RPL7A	large subunit ribosomal protein L7Ae	http://www.genome.jp/dbget-bin/www_bget?ko:K02936
comp257686_c0	436.408	92.5721	2.237	1.3493e-51	2.5507e-48	TRUE	490.702	146.382	1.7451	2.2704e-27	9.7707e-25	TRUE	144.004	98.0296	0.55482	0.00044238	0.013193	FALSE	147.148	433.024	-1.5572	3.2808e-32	1.3261e-29	TRUE	145.063	173.025	-0.2543	0.28608	0.99427	FALSE	166.969	95.3089	0.8089	4.8563e-06	0.00040462	FALSE	1219	BAJ89887.1	1310	7.93324e-179	predicted protein [Hordeum vulgare subsp. vulgare]	AK358675.1	894	0	Hordeum vulgare subsp. vulgare mRNA for predicted protein, complete cds, clone: NIASHv1081F15	K02938	RP-L8e, RPL8	large subunit ribosomal protein L8e	http://www.genome.jp/dbget-bin/www_bget?ko:K02938
comp262342_c0	37.8274	7.64102	2.3076	5.6972e-06	0.00053874	TRUE	42.5336	3.43409	3.6306	3.2122e-08	2.7574e-06	TRUE	11.4378	8.09149	0.49933	0.36002	0.99628	FALSE	11.6876	37.5341	-1.6832	0.00022818	0.0068157	FALSE	11.5219	4.05912	1.5051	0.041953	0.80793	FALSE	3.91706	7.86691	-1.006	0.2555	0.9982	FALSE	2280	XP_003563914.1	2655	0	PREDICTED: 65-kDa microtubule-associated protein 2-like [Brachypodium distachyon]	AK330617.1	2230	0	Triticum aestivum cDNA, clone: SET4_O06, cultivar: Chinese Spring	--	--	--	--
comp263279_c0	65.3162	10.3617	2.6562	8.9148e-11	1.7784e-08	TRUE	73.4423	9.84872	2.8986	1.7822e-10	2.0964e-08	TRUE	22.9556	10.9725	1.0649	0.022583	0.32877	FALSE	23.4569	64.8098	-1.4662	1.2748e-05	0.00052521	TRUE	23.1245	11.6412	0.99018	0.033345	0.68285	FALSE	11.2338	10.668	0.074558	0.87639	0.9982	FALSE	2806	BAJ86160.1	1096	0	predicted protein [Hordeum vulgare subsp. vulgare]	AK354941.1	866	0	Hordeum vulgare subsp. vulgare mRNA for predicted protein, complete cds, clone: NIASHv1013L02	--	--	--	--
comp268168_c1	46.4315	12.7935	1.8597	1.3692e-05	0.0011791	TRUE	52.2082	11.4038	2.1948	1.2786e-05	0.00067613	TRUE	13.9973	13.5477	0.0471	0.78538	0.99628	FALSE	14.303	46.0715	-1.6876	4.2953e-05	0.0015527	TRUE	14.1003	13.4793	0.064976	0.78986	0.99427	FALSE	13.0076	13.1717	-0.01809	0.99537	0.99847	FALSE	4193	BAJ99824.1	852	1.26252e-91	predicted protein [Hordeum vulgare subsp. vulgare]	AK368621.1	2091	0	Hordeum vulgare subsp. vulgare mRNA for predicted protein, complete cds, clone: NIASHv2077B03	K05658	ABCB1	ATP-binding cassette, subfamily B (MDR/TAP), member 1	http://www.genome.jp/dbget-bin/www_bget?ko:K05658
comp268748_c0	64.5703	18.35	1.8151	4.6594e-07	5.4883e-05	TRUE	72.6036	27.9755	1.3759	0.0012681	0.037189	FALSE	30.3142	19.4318	0.64157	0.072268	0.77279	FALSE	30.9762	64.0696	-1.0485	0.00097183	0.023641	FALSE	30.5372	33.0672	-0.11484	0.92644	0.99427	FALSE	31.91	18.8925	0.75619	0.058965	0.9982	FALSE	4321	BAJ96840.1	5754	0	predicted protein [Hordeum vulgare subsp. vulgare]	AK365637.1	3277	0	Hordeum vulgare subsp. vulgare mRNA for predicted protein, complete cds, clone: NIASHv2035M24	K05658	ABCB1	ATP-binding cassette, subfamily B (MDR/TAP), member 1	http://www.genome.jp/dbget-bin/www_bget?ko:K05658
comp262651_c1	17.9021	1.33139	3.7491	6.5315e-05	0.0047083	TRUE	20.1294	0	5.1093	1.7704e-05	0.00090616	TRUE	2.15959	1.40988	0.61518	0.64204	0.99628	FALSE	2.20675	17.7633	-3.0089	0.00027164	0.007899	FALSE	2.17547	0	1.6582	0.34533	0.99427	FALSE	0	1.37075	-1.0432	0.62456	0.9982	FALSE	2791	BAK05967.1	885	1.41057e-98	predicted protein [Hordeum vulgare subsp. vulgare]	AK332498.1	2734	0	Triticum aestivum cDNA, clone: WT004_C01, cultivar: Chinese Spring	K05658	ABCB1	ATP-binding cassette, subfamily B (MDR/TAP), member 1	http://www.genome.jp/dbget-bin/www_bget?ko:K05658
comp268004_c0	598.803	161.867	1.8873	4.0481e-56	8.8559e-53	TRUE	673.301	89.3544	2.9136	1.0855e-83	2.2176e-80	TRUE	185.529	171.41	0.1142	0.15578	0.99628	FALSE	189.581	594.16	-1.648	2.9087e-47	1.9424e-44	TRUE	186.894	105.617	0.82337	1.457e-07	1.5196e-05	FALSE	101.921	166.652	-0.70939	0.00011808	0.0071117	FALSE	4844	XP_003566602.1	1025	2.1771e-113	PREDICTED: ABC transporter B family member 4-like [Brachypodium distachyon]	XM_003566554.1	2515	0	PREDICTED: Brachypodium distachyon ABC transporter B family member 4-like (LOC100827568), mRNA	K05658	ABCB1	ATP-binding cassette, subfamily B (MDR/TAP), member 1	http://www.genome.jp/dbget-bin/www_bget?ko:K05658
comp269016_c0	46.6658	10.5353	2.1471	1.4993e-06	0.00016014	TRUE	52.4716	2.13821	4.6171	1.4019e-11	1.8606e-09	TRUE	15.9969	11.1564	0.51992	0.26463	0.99628	FALSE	16.3463	46.304	-1.5022	0.00017088	0.0052873	FALSE	16.1146	2.52737	2.6727	0.00064788	0.029166	FALSE	2.43892	10.8468	-2.153	0.017815	0.43982	FALSE	5107	EEE61575.1	6646	0	hypothetical protein OsJ_15949 [Oryza sativa Japonica Group]	XM_002446272.1	1698	0	Sorghum bicolor hypothetical protein, mRNA	--	--	--	--
comp264448_c0	37.9347	7.17793	2.4019	3.195e-06	0.00031723	TRUE	42.6542	3.04533	3.808	1.4734e-08	1.3389e-06	TRUE	10.7979	7.60109	0.50648	0.36877	0.99628	FALSE	11.0337	37.6406	-1.7704	0.00012902	0.0041207	TRUE	10.8774	3.59959	1.5954	0.039753	0.77701	FALSE	3.47362	7.39013	-1.0892	0.23877	0.9982	FALSE	2564	BAJ95904.1	2716	0	predicted protein [Hordeum vulgare subsp. vulgare]	AK364957.1	148	2.74178e-69	Hordeum vulgare subsp. vulgare mRNA for predicted protein, complete cds, clone: NIASHv2029L11	--	--	--	--
comp259608_c2	71.1794	29.3485	1.2782	5.6227e-05	0.0041203	TRUE	80.0349	25.5289	1.6485	3.6181e-05	0.001723	TRUE	30.5541	31.0787	-0.024557	0.83184	0.99628	FALSE	31.2214	70.6275	-1.1777	0.00013313	0.0042387	TRUE	30.7789	30.1753	0.028573	0.76593	0.99427	FALSE	29.1193	30.2161	-0.053344	0.93196	0.9982	FALSE	2150	BAK01634.1	2794	0	predicted protein [Hordeum vulgare subsp. vulgare]	AK332488.1	1437	0	Triticum aestivum cDNA, clone: WT004_B16, cultivar: Chinese Spring	--	--	--	--
comp260684_c0	49.4433	13.256	1.8991	5.2434e-06	0.0005002	TRUE	55.5946	9.97831	2.4781	6.8892e-07	4.7291e-05	TRUE	12.4776	14.0375	-0.16995	0.90435	0.99628	FALSE	12.7501	49.0599	-1.944	3.0597e-06	0.00014554	TRUE	12.5694	11.7944	0.091812	0.76697	0.99427	FALSE	11.3816	13.6479	-0.26197	0.67716	0.9982	FALSE	1538	BAJ92591.1	2222	0	predicted protein [Hordeum vulgare subsp. vulgare]	AY210408.1	1377	0	Triticum aestivum cultivar TealIMI11A acetohydroxyacid synthase (imi2) gene, partial cds	K01652	E2.2.1.6L, ilvB, ilvG, ilvI	acetolactate synthase I/II/III large subunit	http://www.genome.jp/dbget-bin/www_bget?ko:K01652
comp257292_c0	151.533	59.6584	1.3448	8.8682e-10	1.5914e-07	TRUE	170.385	49.1995	1.7921	5.5442e-11	6.8668e-09	TRUE	69.4603	63.1755	0.13682	0.33941	0.99628	FALSE	70.9771	150.358	-1.083	2.0471e-07	1.2042e-05	TRUE	69.9712	58.1541	0.26688	0.17263	0.99427	FALSE	56.1189	61.4221	-0.13027	0.68251	0.9982	FALSE	2160	BAK05784.1	988	1.00679e-122	predicted protein [Hordeum vulgare subsp. vulgare]	AK361832.1	1496	0	Hordeum vulgare subsp. vulgare mRNA for predicted protein, complete cds, clone: NIASHv1150G15	--	--	--	--
comp230631_c0	98.8982	29.8116	1.7301	1.7142e-09	2.9537e-07	TRUE	111.202	28.639	1.9571	8.5492e-09	8.0449e-07	TRUE	48.5507	31.5691	0.62098	0.02644	0.36925	FALSE	49.6109	98.1314	-0.98406	0.00011137	0.0036158	FALSE	48.9078	33.8515	0.53085	0.055536	0.97989	FALSE	32.6668	30.6929	0.08992	0.7589	0.9982	FALSE	856	P15543.2	672	4.7735e-86	RecName: Full=Acyl carrier protein 3, chloroplastic; AltName: Full=Acyl carrier protein III; Short=ACP III; Flags: Precursor	AK331686.1	669	0	Triticum aestivum cDNA, clone: WT002_B21, cultivar: Chinese Spring	--	--	--	--
comp251457_c0	75.719	11.2867	2.746	1.1447e-12	2.8684e-10	TRUE	85.1393	14.9726	2.5075	5.6843e-10	6.2919e-08	TRUE	14.7172	11.9521	0.30024	0.472	0.99628	FALSE	15.0386	75.1319	-2.3208	9.123e-11	8.671e-09	TRUE	14.8254	17.6977	-0.25549	0.73128	0.99427	FALSE	17.0784	11.6204	0.55551	0.28858	0.9982	FALSE	2012	BAJ91230.1	2260	0	predicted protein [Hordeum vulgare subsp. vulgare]	AK330528.1	1798	0	Triticum aestivum cDNA, clone: SET4_K18, cultivar: Chinese Spring	--	--	--	--
comp255644_c0	191.327	77.0157	1.3128	1.4595e-11	3.1786e-09	TRUE	215.13	54.2982	1.9862	4.7925e-16	1.011e-13	TRUE	109.948	81.5561	0.43095	0.01091	0.18835	FALSE	112.349	189.843	-0.75682	2.1868e-05	0.00084905	FALSE	110.756	64.1807	0.78718	9.2277e-05	0.0053562	FALSE	61.9346	79.2925	-0.35644	0.16916	0.9982	FALSE	1734	XP_003575395.1	1757	0	PREDICTED: adenosine kinase 2-like [Brachypodium distachyon]	AK252021.1	1209	0	Hordeum vulgare subsp. vulgare cDNA clone: FLbaf143e21, mRNA sequence	K00856	E2.7.1.20, ADK	adenosine kinase	http://www.genome.jp/dbget-bin/www_bget?ko:K00856
comp261665_c0	52.9441	17.0186	1.6374	2.3473e-05	0.0019211	TRUE	59.531	10.1079	2.5582	1.4269e-07	1.0992e-05	TRUE	25.995	18.022	0.52848	0.15003	0.99628	FALSE	26.5627	52.5336	-0.98384	0.0047008	0.087665	FALSE	26.1862	11.9476	1.1321	0.01235	0.32704	FALSE	11.5295	17.5218	-0.60382	0.28179	0.9982	FALSE	1873	O24396.1	2201	0	RecName: Full=Adenylosuccinate synthetase, chloroplastic; Short=AMPSase; Short=AdSS; AltName: Full=IMP--aspartate ligase; Flags: Precursor	U49387.1	1632	0	Triticum aestivum adenylosuccinate synthetase mRNA, partial cds	K01939	E6.3.4.4, purA	adenylosuccinate synthase	http://www.genome.jp/dbget-bin/www_bget?ko:K01939
comp248515_c1	398.756	152.721	1.3846	2.4247e-24	1.3886e-21	TRUE	448.366	143.308	1.6456	1.678e-22	5.4489e-20	TRUE	221.759	161.725	0.45545	0.0001663	0.0055853	FALSE	226.602	395.665	-0.80412	9.18e-11	8.7144e-09	FALSE	223.39	169.391	0.39921	0.001014	0.042608	FALSE	163.463	157.236	0.056025	0.63102	0.9982	FALSE	1717	EEC73899.1	1805	0	hypothetical protein OsI_08713 [Oryza sativa Indica Group]	AK332781.1	1396	0	Triticum aestivum cDNA, clone: WT004_N19, cultivar: Chinese Spring	K05863	SLC25A4S, ANT	solute carrier family 25 (mitochondrial adenine nucleotide translocator), member 4/5/6/31	http://www.genome.jp/dbget-bin/www_bget?ko:K05863
comp257152_c0	38.7059	3.24164	3.5778	8.0812e-09	1.2648e-06	TRUE	43.5214	4.4708	3.2831	1.1499e-07	8.9779e-06	TRUE	17.0367	3.43275	2.3112	0.0010653	0.027756	FALSE	17.4088	38.4058	-1.1415	0.0060537	0.10663	FALSE	17.1621	5.28451	1.6994	0.0070584	0.21033	FALSE	5.09957	3.33748	0.61162	0.5286	0.9982	FALSE	1967	XP_003557954.1	2262	0	PREDICTED: alanine--glyoxylate aminotransferase 2 homolog 3, mitochondrial-like [Brachypodium distachyon]	XM_003557906.1	931	0	PREDICTED: Brachypodium distachyon alanine--glyoxylate aminotransferase 2 homolog 3, mitochondrial-like (LOC100821851), mRNA	K00827	AGXT2	alanine-glyoxylate transaminase / (R)-3-amino-2-methylpropionate-pyruvate transaminase	http://www.genome.jp/dbget-bin/www_bget?ko:K00827
comp268528_c0	275.13	133.892	1.039	3.334e-11	6.9801e-09	TRUE	309.359	101.117	1.6133	2.0152e-15	3.9833e-13	TRUE	134.213	141.785	-0.079175	0.8928	0.99628	FALSE	137.144	272.997	-0.99319	8.1433e-11	7.7735e-09	FALSE	135.201	119.52	0.17785	0.15181	0.99427	FALSE	115.337	137.85	-0.25724	0.19419	0.9982	FALSE	3636	BAJ96541.1	4794	0	predicted protein [Hordeum vulgare subsp. vulgare]	AK365338.1	2750	0	Hordeum vulgare subsp. vulgare mRNA for predicted protein, partial cds, clone: NIASHv2033I22	K01872	AARS, alaS	alanyl-tRNA synthetase	http://www.genome.jp/dbget-bin/www_bget?ko:K01872
comp252853_c0	72.5283	210.455	-1.5369	2.8829e-18	1.0878e-15	TRUE	81.5517	171.618	-1.0734	2.8165e-15	5.5146e-13	TRUE	191.981	222.862	-0.21519	0.42712	0.99628	FALSE	196.173	71.966	1.4467	1.9385e-15	2.9714e-13	TRUE	193.393	202.854	-0.068905	0.93114	0.99427	FALSE	195.755	216.676	-0.1465	0.37871	0.9982	FALSE	1721	ABL74259.1	1851	0	alcohol dehydrogenase ADH1D [Triticum aestivum]	EF122848.1	1134	0	Triticum aestivum alcohol dehydrogenase ADH1D mRNA, complete cds	K00001	E1.1.1.1, adh	alcohol dehydrogenase	http://www.genome.jp/dbget-bin/www_bget?ko:K00001
comp257173_c0	77.0257	24.8912	1.6297	3.7173e-07	4.4403e-05	TRUE	86.6086	24.1695	1.8413	1.6022e-06	0.00010228	TRUE	34.5534	26.3586	0.39055	0.18411	0.99628	FALSE	35.3079	76.4285	-1.1141	0.00014834	0.004664	TRUE	34.8075	28.5685	0.28497	0.31313	0.99427	FALSE	27.5687	25.6271	0.10536	0.7488	0.9982	FALSE	1411	XP_003570386.1	1930	0	PREDICTED: alcohol dehydrogenase class-3-like [Brachypodium distachyon]	AK330220.1	1319	0	Triticum aestivum cDNA, clone: SET3_O22, cultivar: Chinese Spring	K00121	frmA, ADH5, adhC	S-(hydroxymethyl)glutathione dehydrogenase / alcohol dehydrogenase	http://www.genome.jp/dbget-bin/www_bget?ko:K00121
comp249621_c0	57.442	13.4297	2.0967	1.4836e-07	1.9017e-05	TRUE	64.5885	11.1446	2.5349	5.2224e-08	4.331e-06	TRUE	16.7968	14.2214	0.24012	0.5089	0.99628	FALSE	17.1636	56.9967	-1.7315	3.5475e-06	0.00016617	TRUE	16.9203	13.173	0.36118	0.40182	0.99427	FALSE	12.712	13.8267	-0.12127	0.85849	0.9982	FALSE	1598	BAJ92604.1	1877	0	predicted protein [Hordeum vulgare subsp. vulgare]	AK361397.1	1110	0	Hordeum vulgare subsp. vulgare mRNA for predicted protein, complete cds, clone: NIASHv1139M22	K00001	E1.1.1.1, adh	alcohol dehydrogenase	http://www.genome.jp/dbget-bin/www_bget?ko:K00001
comp260327_c0	1241.21	575.738	1.1083	2.9372e-50	5.1989e-47	TRUE	1395.63	354.391	1.9775	2.9342e-94	7.0677e-91	TRUE	671.634	609.68	0.13962	0.0026574	0.059796	FALSE	686.3	1231.58	-0.8436	6.8972e-33	2.8554e-30	FALSE	676.574	418.892	0.69167	2.1941e-18	6.9482e-16	FALSE	404.232	592.758	-0.55226	8.4853e-09	1.1926e-06	FALSE	2290	ADJ67791.1	2571	0	aldehyde dehydrogenase 7b [Triticum aestivum]	AK330832.1	1826	0	Triticum aestivum cDNA, clone: SET5_G19, cultivar: Chinese Spring	K14085	ALDH7A1	aldehyde dehydrogenase family 7 member A1	http://www.genome.jp/dbget-bin/www_bget?ko:K14085
comp166979_c0	63.0237	23.3862	1.4302	3.2729e-05	0.0025831	TRUE	70.8645	13.542	2.3876	5.1645e-08	4.2874e-06	TRUE	20.3961	24.7649	-0.28	0.68005	0.99628	FALSE	20.8415	62.535	-1.5852	5.3623e-06	0.00024019	TRUE	20.5461	16.0067	0.36019	0.35656	0.99427	FALSE	15.4465	24.0775	-0.64041	0.18271	0.9982	FALSE	962	XP_003569369.1	1008	2.44347e-133	PREDICTED: auxin-induced protein PCNT115-like [Brachypodium distachyon]	AK333366.1	846	0	Triticum aestivum cDNA, clone: WT006_E19, cultivar: Chinese Spring	--	--	--	--
comp254540_c1	37.2769	6.36752	2.5495	1.7125e-06	0.00018111	TRUE	41.9146	6.34983	2.7227	3.87e-06	0.0002297	TRUE	9.83811	6.74291	0.54501	0.36487	0.99628	FALSE	10.053	36.9879	-1.8794	7.5366e-05	0.002569	TRUE	9.91048	7.50553	0.401	0.48734	0.99427	FALSE	7.24286	6.55576	0.1438	0.83172	0.9982	FALSE	1482	XP_003558453.1	2452	0	PREDICTED: alpha,alpha-trehalose-phosphate synthase [UDP-forming] 6-like [Brachypodium distachyon]	AK331757.1	1347	0	Triticum aestivum cDNA, clone: WT002_E14, cultivar: Chinese Spring	K16055	TPS	trehalose 6-phosphate synthase/phosphatase	http://www.genome.jp/dbget-bin/www_bget?ko:K16055
comp256169_c0	1684.23	669.35	1.3313	2.2344e-91	1.0358e-87	TRUE	1893.77	360.201	2.3944	2.9069e-175	1.8043e-171	TRUE	450.542	708.811	-0.65374	1.3128e-10	1.3319e-08	FALSE	460.38	1671.17	-1.86	6.5737e-154	3.1552e-150	TRUE	453.856	425.76	0.092194	0.074274	0.99427	FALSE	410.859	689.139	-0.74615	2.4692e-16	7.9628e-14	FALSE	1713	XP_003574116.1	1765	0	PREDICTED: alpha-galactosidase-like [Brachypodium distachyon]	AK250464.1	863	0	Hordeum vulgare subsp. vulgare cDNA clone: FLbaf73o10, mRNA sequence	K07407	E3.2.1.22B, galA, rafA	alpha-galactosidase	http://www.genome.jp/dbget-bin/www_bget?ko:K07407
comp262374_c0	19.3551	0	4.3853	1.3012e-05	0.0011275	TRUE	21.7631	0	6.3918	5.445e-06	0.00031227	TRUE	2.63949	0	1.4283	0.34109	0.99628	FALSE	2.69713	19.205	-2.832	0.00024158	0.0071453	FALSE	2.65891	0	3.1176	0.13626	0.99427	FALSE	0	0	-1.6896	0.55132	0.9982	FALSE	2284	CBH32515.1	3611	0	alpha-glucan phosphorylase, H isozyme,expressed [Triticum aestivum]	AF275551.1	2144	0	Triticum aestivum alpha 1,4-glucan phosphorylase mRNA, complete cds	K00688	E2.4.1.1, glgP, PYG	starch phosphorylase	http://www.genome.jp/dbget-bin/www_bget?ko:K00688
comp265179_c0	103.404	45.658	1.1794	5.6951e-06	0.00053874	TRUE	116.269	43.2184	1.4277	2.0682e-05	0.0010425	TRUE	53.7481	48.3497	0.15271	0.37151	0.99628	FALSE	54.9218	102.602	-0.90161	0.00025404	0.0074748	FALSE	54.1435	51.0843	0.083906	0.55667	0.99427	FALSE	49.2965	47.0078	0.068586	0.75969	0.9982	FALSE	4814	XP_003560749.1	6593	0	PREDICTED: alpha-glucan water dikinase, chloroplastic-like [Brachypodium distachyon]	GU250878.1	3348	0	Triticum aestivum glucan water dikinase mRNA, complete cds	K08244	E2.7.9.4	alpha-glucan, water dikinase	http://www.genome.jp/dbget-bin/www_bget?ko:K08244
comp259187_c0	114.045	33.6911	1.7592	5.8551e-11	1.1962e-08	TRUE	128.234	30.5829	2.068	8.2003e-11	9.9804e-09	TRUE	51.7325	35.6773	0.53606	0.040136	0.50016	FALSE	52.8622	113.161	-1.0981	5.1132e-06	0.00023017	TRUE	52.113	36.1491	0.52768	0.049152	0.90158	FALSE	34.884	34.6871	0.0081641	0.93198	0.9982	FALSE	3378	EEC81922.1	4070	0	hypothetical protein OsI_25772 [Oryza sativa Indica Group]	AB240194.1	1587	0	Hordeum vulgare Agl3 mRNA for alpha-glucosidase like protein, complete cds	--	--	--	--
comp260577_c0	70.1622	12.1255	2.5327	6.1962e-11	1.2606e-08	TRUE	78.8912	3.11012	4.6648	9.4939e-17	2.1046e-14	TRUE	9.13345	12.8403	-0.49145	0.53038	0.99628	FALSE	9.3329	69.6182	-2.8991	1.4975e-12	1.7707e-10	TRUE	9.20063	3.67618	1.3235	0.096718	0.99427	FALSE	3.54752	12.484	-1.8152	0.023321	0.53373	FALSE	2056	ABQ59607.1	2352	0	ALMT3 [Aegilops tauschii]	FJ200746.1	1111	0	Hordeum vulgare subsp. vulgare cultivar Morex ALMT2 (ALMT2) mRNA, partial cds	--	--	--	--
comp253509_c0	59.8353	8.96257	2.739	2.733e-10	5.1814e-08	TRUE	67.2795	9.39192	2.8407	1.7008e-09	1.7618e-07	TRUE	18.6332	9.49095	0.97325	0.054417	0.6271	FALSE	19.0401	59.3714	-1.6407	5.3942e-06	0.00024141	TRUE	18.7703	11.1013	0.75772	0.11806	0.99427	FALSE	10.7128	9.22753	0.21532	0.71453	0.9982	FALSE	1719	AAR25142.1	452	4.49379e-48	annexin [Triticum aestivum]	AY462115.1	36	3.32636e-07	Triticum aestivum annexin mRNA, complete cds	--	--	--	--
comp256018_c0	71.0805	143.11	-1.0096	1.2986e-07	1.6867e-05	TRUE	79.9238	196.263	-1.2961	8.3947e-21	2.4499e-18	TRUE	92.7262	151.547	-0.70871	0.001213	0.030999	FALSE	94.7511	70.5294	0.42592	0.038831	0.43319	FALSE	93.4083	231.984	-1.3124	2.4405e-13	5.0838e-11	TRUE	223.865	147.341	0.60347	3.6657e-05	0.0024904	FALSE	2148	BAJ87749.1	1535	0	predicted protein [Hordeum vulgare subsp. vulgare]	AK356532.1	1056	0	Hordeum vulgare subsp. vulgare mRNA for predicted protein, complete cds, clone: NIASHv1035P14	K00766	trpD	anthranilate phosphoribosyltransferase	http://www.genome.jp/dbget-bin/www_bget?ko:K00766
comp258593_c0	32.2805	2.43123	3.7309	8.7036e-08	1.1536e-05	TRUE	36.2965	5.11874	2.826	1.0375e-05	0.00056189	TRUE	5.11902	2.57456	0.99154	0.30674	0.99628	FALSE	5.2308	32.0302	-2.6143	5.6442e-06	0.00025135	TRUE	5.15667	6.05038	-0.23058	0.8628	0.99427	FALSE	5.83863	2.50311	1.2219	0.23347	0.9982	FALSE	2278	BAJ96568.1	1578	0	predicted protein [Hordeum vulgare subsp. vulgare]	AM932688.1	76	2.57345e-29	Triticum aestivum 3B chromosome, clone BAC TA3B63E4, 8 unordered pieces	K09285	OVM, ANT	AP2-like factor, ANT lineage	http://www.genome.jp/dbget-bin/www_bget?ko:K09285
comp255879_c0	25.1133	2.43123	3.3687	5.8986e-06	0.00055402	TRUE	28.2377	2.78615	3.3413	1.6131e-05	0.00083308	TRUE	2.15959	2.57456	-0.25357	0.90949	0.99628	FALSE	2.20675	24.9186	-3.4972	3.9454e-06	0.00018291	TRUE	2.17547	3.29324	-0.59818	0.67854	0.99427	FALSE	3.17799	2.50311	0.34439	0.76336	0.9982	FALSE	1803	XP_003563348.1	1532	0	PREDICTED: AP2-like ethylene-responsive transcription factor AIL5-like [Brachypodium distachyon]	XM_003563300.1	578	0	PREDICTED: Brachypodium distachyon AP2-like ethylene-responsive transcription factor AIL5-like (LOC100845569), mRNA	K09285	OVM, ANT	AP2-like factor, ANT lineage	http://www.genome.jp/dbget-bin/www_bget?ko:K09285
comp256669_c0	105.364	39.3061	1.4226	8.9164e-08	1.1794e-05	TRUE	118.472	42.9566	1.4636	9.8678e-06	0.00053765	TRUE	46.2935	41.6233	0.15342	0.40565	0.99628	FALSE	47.3045	104.547	-1.1441	5.6941e-06	0.00025342	TRUE	46.6341	50.7749	-0.12273	0.88767	0.99427	FALSE	48.998	40.4681	0.27594	0.33086	0.9982	FALSE	1983	BAJ94827.1	1595	0	predicted protein [Hordeum vulgare subsp. vulgare]	AK252528.1	1466	0	Hordeum vulgare subsp. vulgare cDNA clone: FLbaf153f06, mRNA sequence	K13161	HNRNPR	heterogeneous nuclear ribonucleoprotein R	http://www.genome.jp/dbget-bin/www_bget?ko:K13161
comp249888_c0	34.1968	7.17793	2.2522	2.1545e-05	0.001773	TRUE	38.4512	7.21419	2.4141	5.2072e-05	0.0023773	TRUE	9.99808	7.60109	0.39544	0.47095	0.99628	FALSE	10.2164	33.9316	-1.7317	0.00034687	0.0097522	FALSE	10.0716	8.52721	0.24015	0.63129	0.99427	FALSE	8.22878	7.39013	0.15508	0.80917	0.9982	FALSE	1789	BAJ96497.1	1948	0	predicted protein [Hordeum vulgare subsp. vulgare]	AK365294.1	1240	0	Hordeum vulgare subsp. vulgare mRNA for predicted protein, complete cds, clone: NIASHv2033C24	K14641	APY1_2	apyrase	http://www.genome.jp/dbget-bin/www_bget?ko:K14641
comp227297_c1	101.534	24.0229	2.0795	3.714e-12	8.8404e-10	TRUE	114.166	14.5139	2.9756	5.9688e-16	1.2445e-13	TRUE	34.6334	25.4391	0.44511	0.14347	0.99628	FALSE	35.3897	100.746	-1.5093	2.6306e-08	1.7918e-06	TRUE	34.8881	17.1555	1.0241	0.0073495	0.21674	FALSE	16.5551	24.7331	-0.57917	0.21875	0.9982	FALSE	886	ACV60508.1	903	1.65843e-118	aquaporin [Triticum aestivum]	GQ452384.1	633	0	Triticum aestivum aquaporin mRNA, complete cds	K09872	PIP	aquaporin PIP	http://www.genome.jp/dbget-bin/www_bget?ko:K09872
comp269984_c0	192.169	78.4953	1.2917	2.4418e-11	5.1678e-09	TRUE	216.077	35.6368	2.6001	3.4609e-24	1.2637e-21	TRUE	66.6232	83.1229	-0.31922	0.3595	0.99628	FALSE	68.0781	190.679	-1.4859	3.9128e-14	5.3373e-12	TRUE	67.1133	42.1229	0.67199	0.0070756	0.21064	FALSE	40.6487	80.8159	-0.99143	0.00031858	0.016823	FALSE	931	BAG06230.1	808	4.09401e-104	plasma membrane intrinsic protein [Hordeum vulgare]	EU182655.1	632	0	Triticum turgidum aquaporin 2.1 (AQP2.1) mRNA, complete cds	K09872	PIP	aquaporin PIP	http://www.genome.jp/dbget-bin/www_bget?ko:K09872
comp265909_c0	623.935	294.649	1.0824	4.0855e-25	2.4326e-22	TRUE	701.56	377.313	0.8948	3.4442e-08	2.9441e-06	FALSE	378.12	312.019	0.27721	0.00055745	0.016024	FALSE	386.377	619.098	-0.68016	3.9688e-12	4.4822e-10	FALSE	380.901	445.986	-0.22758	0.14569	0.99427	FALSE	430.378	303.36	0.50458	9.5369e-07	9.2248e-05	FALSE	3393	AAD10494.1	1157	1.04413e-146	gamma-type tonoplast intrinsic protein [Triticum aestivum]	U86762.1	1105	0	Triticum aestivum gamma-type tonoplast intrinsic protein mRNA, complete cds	K09873	TIP	aquaporin TIP	http://www.genome.jp/dbget-bin/www_bget?ko:K09873
comp133200_c0	85.4607	31.0272	1.4617	8.5992e-07	9.5948e-05	TRUE	96.093	14.9027	2.6889	4.1675e-12	5.952e-10	TRUE	56.3892	32.8563	0.77925	0.0045603	0.093601	FALSE	57.6206	84.7981	-0.55745	0.034042	0.39446	FALSE	56.804	17.615	1.6892	1.0504e-06	9.428e-05	TRUE	16.9986	31.9444	-0.91015	0.035473	0.71529	FALSE	1193	AAS19470.1	1238	2.73064e-168	delta tonoplast intrinsic protein TIP2;3 [Triticum aestivum]	AY525641.1	817	0	Triticum aestivum delta tonoplast intrinsic protein TIP2;3 mRNA, complete cds	K09873	TIP	aquaporin TIP	http://www.genome.jp/dbget-bin/www_bget?ko:K09873
comp256340_c0	47.2468	13.6612	1.7901	1.9717e-05	0.0016336	TRUE	53.1248	11.3979	2.2206	8.7749e-06	0.00048332	TRUE	17.9742	14.4666	0.3132	0.41303	0.99628	FALSE	18.3667	46.8804	-1.3519	0.00049644	0.013279	FALSE	18.1064	13.4724	0.42649	0.3251	0.99427	FALSE	13.0009	14.0651	-0.1135	0.8681	0.9982	FALSE	1698	BAK02546.1	538	3.51958e-59	predicted protein [Hordeum vulgare subsp. vulgare]	AK332518.1	1405	0	Triticum aestivum cDNA, clone: WT004_C21, cultivar: Chinese Spring	K14325	RNPS1	RNA-binding protein with serine-rich domain 1	http://www.genome.jp/dbget-bin/www_bget?ko:K14325
comp267539_c0	108.119	32.3539	1.7406	2.5228e-10	4.8109e-08	TRUE	121.571	14.4491	3.0727	1.6157e-17	3.8459e-15	TRUE	42.7918	34.2613	0.32075	0.19903	0.99628	FALSE	43.7263	107.281	-1.2948	3.5932e-07	2.0194e-05	TRUE	43.1066	17.0789	1.3357	0.00029601	0.014953	FALSE	16.4812	33.3104	-1.0152	0.018383	0.45024	FALSE	4065	XP_003570049.1	4768	0	PREDICTED: LOW QUALITY PROTEIN: protein argonaute 1A-like [Brachypodium distachyon]	XM_003570001.1	1983	0	PREDICTED: Brachypodium distachyon protein argonaute 1A-like (LOC100830516), mRNA	K11593	ELF2C	eukaryotic translation initiation factor 2C	http://www.genome.jp/dbget-bin/www_bget?ko:K11593
comp263358_c0	76.2813	21.6079	1.8198	4.0644e-08	5.6851e-06	TRUE	85.7715	14.8657	2.5285	3.8217e-10	4.3343e-08	TRUE	29.5951	22.8817	0.37116	0.23607	0.99628	FALSE	30.2414	75.6898	-1.3236	1.3551e-05	0.00055445	TRUE	29.8128	17.5714	0.76271	0.047729	0.88197	FALSE	16.9564	22.2467	-0.39176	0.42366	0.9982	FALSE	3161	XP_003567034.1	4166	0	PREDICTED: protein argonaute 4A-like [Brachypodium distachyon]	BT008960.1	2580	0	Triticum aestivum clone wdk1c.pk012.i2:fis, full insert mRNA sequence	K11593	ELF2C	eukaryotic translation initiation factor 2C	http://www.genome.jp/dbget-bin/www_bget?ko:K11593
comp265863_c0	43.223	5.1519	3.0686	1.2558e-08	1.9162e-06	TRUE	48.6005	2.78615	4.1246	3.9574e-10	4.4662e-08	TRUE	9.67814	5.45562	0.82699	0.21925	0.99628	FALSE	9.88949	42.8879	-2.1166	3.8624e-06	0.00017933	TRUE	9.74934	3.29324	1.5658	0.05458	0.96911	FALSE	3.17799	5.30421	-0.73902	0.47601	0.9982	FALSE	3301	CAH65970.1	3766	0	H0820C10.3 [Oryza sativa Indica Group]	AK332317.1	249	2.53026e-125	Triticum aestivum cDNA, clone: WT003_L03, cultivar: Chinese Spring	K11593	ELF2C	eukaryotic translation initiation factor 2C	http://www.genome.jp/dbget-bin/www_bget?ko:K11593
comp268240_c0	42.1646	222.232	-2.398	1.7375e-32	1.559e-29	TRUE	47.4104	363.638	-2.9392	2.853e-79	5.4168e-76	TRUE	156.798	235.334	-0.5858	0.0010237	0.026836	FALSE	160.222	41.8377	1.9372	1.7784e-18	3.5109e-16	TRUE	157.951	429.822	-1.4443	4.0216e-27	2.24e-24	TRUE	414.779	228.802	0.85824	3.7853e-14	1.0344e-11	FALSE	1929	BAD11769.1	2324	0	tryptophan decarboxylase [Hordeum vulgare]	BT009247.1	1892	0	Triticum aestivum clone wlk1.pk0023.d11:fis, full insert mRNA sequence	K01592	E4.1.1.25	tyrosine decarboxylase	http://www.genome.jp/dbget-bin/www_bget?ko:K01592
comp258327_c0	107.622	24.6597	2.1257	3.9112e-13	1.0236e-10	TRUE	121.011	32.815	1.8827	6.9212e-09	6.6289e-07	TRUE	37.0329	26.1134	0.50402	0.097218	0.95593	FALSE	37.8416	106.787	-1.4967	1.2557e-08	8.9999e-07	TRUE	37.3053	38.7875	-0.056212	0.93922	0.99427	FALSE	37.4301	25.3887	0.56001	0.11362	0.9982	FALSE	1863	BAJ94237.1	2080	0	predicted protein [Hordeum vulgare subsp. vulgare]	AK361527.1	1433	0	Hordeum vulgare subsp. vulgare mRNA for predicted protein, complete cds, clone: NIASHv1142M04	--	--	--	--
comp256847_c0	18.9751	1.50505	3.6562	4.6595e-05	0.0035041	TRUE	21.3358	3.04533	2.8086	0.00076155	0.024468	FALSE	3.59931	1.59378	1.1753	0.33225	0.99628	FALSE	3.67791	18.828	-2.3559	0.0010594	0.025437	FALSE	3.62579	3.59959	0.01046	0.93177	0.99427	FALSE	3.47362	1.54954	1.1646	0.37595	0.9982	FALSE	2093	BAJ86414.1	1824	0	predicted protein [Hordeum vulgare subsp. vulgare]	AK355195.1	1334	0	Hordeum vulgare subsp. vulgare mRNA for predicted protein, complete cds, clone: NIASHv1017E09	--	--	--	--
comp251039_c0	162.866	64.9186	1.327	3.2868e-10	6.1771e-08	TRUE	183.129	51.7803	1.8224	4.9161e-12	6.9535e-10	TRUE	84.6446	68.7458	0.30015	0.084605	0.86635	FALSE	86.493	161.604	-0.9018	4.3904e-06	0.00020111	FALSE	85.2672	61.2046	0.47835	0.019674	0.46449	FALSE	59.0626	66.8378	-0.17842	0.54173	0.9982	FALSE	1304	AAT36616.1	1082	3.3577e-144	mitochondrial ATP synthase precursor [Triticum aestivum]	AK250809.1	808	0	Hordeum vulgare subsp. vulgare cDNA clone: FLbaf86g19, mRNA sequence	--	--	--	--
comp241810_c0	84.3447	36.8089	1.1962	3.3575e-05	0.0026402	TRUE	94.8381	26.2416	1.8536	4.3514e-07	3.1032e-05	TRUE	53.6305	38.9789	0.46036	0.062002	0.69192	FALSE	54.8017	83.6907	-0.61085	0.021352	0.28141	FALSE	54.025	31.0178	0.80053	0.0056688	0.17646	FALSE	29.9322	37.8971	-0.34039	0.36416	0.9982	FALSE	908	BAJ90886.1	835	5.92307e-110	predicted protein [Hordeum vulgare subsp. vulgare]	AK359677.1	620	0	Hordeum vulgare subsp. vulgare mRNA for predicted protein, complete cds, clone: NIASHv1100K12	K02138	ATPeFD, ATP5H	F-type H+-transporting ATPase subunit d	http://www.genome.jp/dbget-bin/www_bget?ko:K02138
comp241501_c0	91.129	32.571	1.4843	2.6933e-07	3.2957e-05	TRUE	102.467	37.451	1.4521	4.6174e-05	0.0021358	TRUE	49.117	34.4912	0.50999	0.053999	0.62306	FALSE	50.1896	90.4225	-0.84929	0.0011341	0.026911	FALSE	49.4783	44.2673	0.16055	0.41705	0.99427	FALSE	42.7181	33.5339	0.34923	0.26379	0.9982	FALSE	1052	XP_003563079.1	899	2.22992e-118	PREDICTED: ATP synthase subunit delta&apos;, mitochondrial-like [Brachypodium distachyon]	AK333082.1	756	0	Triticum aestivum cDNA, clone: WT005_J15, cultivar: Chinese Spring	K02134	ATPeF1D, ATP5D	F-type H+-transporting ATPase subunit delta	http://www.genome.jp/dbget-bin/www_bget?ko:K02134
comp232328_c0	90.8442	33.2847	1.4485	4.7154e-07	5.5409e-05	TRUE	102.146	26.2514	1.9602	3.2817e-08	2.8141e-06	TRUE	47.3509	35.247	0.42589	0.097701	0.96003	FALSE	48.3849	90.1398	-0.89761	0.00063734	0.016462	FALSE	47.6992	31.0293	0.62034	0.032853	0.67631	FALSE	29.9433	34.2688	-0.19466	0.6307	0.9982	FALSE	1433	BAJ87277.1	1563	0	predicted protein [Hordeum vulgare subsp. vulgare]	AK332901.1	1155	0	Triticum aestivum cDNA, clone: WT005_C14, cultivar: Chinese Spring	K02136	ATPeF1G, ATP5C1	F-type H+-transporting ATPase subunit gamma	http://www.genome.jp/dbget-bin/www_bget?ko:K02136
comp248267_c0	129.155	48.6218	1.4094	4.1817e-09	6.8363e-07	TRUE	145.223	43.7575	1.7307	5.0099e-09	4.8913e-07	TRUE	70.1098	51.4882	0.44537	0.037303	0.47445	FALSE	71.6408	128.154	-0.83902	0.00012676	0.0040578	FALSE	70.6255	51.7216	0.44942	0.043051	0.82153	FALSE	49.9114	50.0592	-0.0042648	0.95276	0.9982	FALSE	1106	BAJ88387.1	865	5.40728e-112	predicted protein [Hordeum vulgare subsp. vulgare]	AK357172.1	850	0	Hordeum vulgare subsp. vulgare mRNA for predicted protein, partial cds, clone: NIASHv1047J05	K02137	ATPeF1O, ATP5O	F-type H+-transporting ATPase oligomycin sensitivity conferral protein	http://www.genome.jp/dbget-bin/www_bget?ko:K02137
comp245346_c0	37.3247	9.4355	1.984	4.5071e-05	0.0034119	TRUE	41.9683	8.74722	2.2624	6.0036e-05	0.0027004	TRUE	14.5572	9.99176	0.54292	0.27174	0.99628	FALSE	14.8751	37.0353	-1.316	0.0024495	0.051347	FALSE	14.6643	10.3393	0.50418	0.31375	0.99427	FALSE	9.97741	9.71445	0.038533	0.92661	0.9982	FALSE	1278	BAJ87016.1	1314	1.21334e-178	predicted protein [Hordeum vulgare subsp. vulgare]	AK331839.1	147	4.84875e-69	Triticum aestivum cDNA, clone: WT002_H22, cultivar: Chinese Spring	--	--	--	--
comp266533_c0	78.4402	14.2401	2.4616	1.0587e-11	2.345e-09	TRUE	88.1991	8.61763	3.3554	2.1752e-14	3.9355e-12	TRUE	16.0761	15.0796	0.092322	0.70614	0.99628	FALSE	16.4272	77.832	-2.2443	1.0464e-10	9.8605e-09	TRUE	16.1944	10.1861	0.66889	0.18743	0.99427	FALSE	9.8296	14.6611	-0.57679	0.34556	0.9982	FALSE	3097	BAJ99536.1	195	0	predicted protein [Hordeum vulgare subsp. vulgare]	AK333267.1	1471	0	Triticum aestivum cDNA, clone: WT006_A20, cultivar: Chinese Spring	--	--	--	--
comp266373_c0	61.925	14.878	2.0573	7.1704e-08	9.6019e-06	TRUE	69.6291	14.0603	2.3081	1.4914e-07	1.1456e-05	TRUE	23.5939	15.7551	0.58259	0.1402	0.99628	FALSE	24.1091	61.4448	-1.3497	6.8337e-05	0.0023518	TRUE	23.7674	16.6194	0.51612	0.19157	0.99427	FALSE	16.0378	15.3178	0.06626	0.86499	0.9982	FALSE	2561	AAS19858.1	2398	0	auxin transporter PIN1 [Triticum aestivum]	BT008949.1	147	9.84952e-69	Triticum aestivum clone wdk1c.pk008.g12:fis, full insert mRNA sequence	K13947	PIN	auxin efflux carrier family	http://www.genome.jp/dbget-bin/www_bget?ko:K13947
comp266120_c0	173.586	79.1876	1.1323	1.3673e-08	2.0702e-06	TRUE	195.182	48.6702	2.0037	6.556e-15	1.2521e-12	TRUE	69.074	83.856	-0.27977	0.44849	0.99628	FALSE	70.5823	172.24	-1.287	1.3862e-10	1.2888e-08	TRUE	69.5821	57.5284	0.27444	0.16523	0.99427	FALSE	55.5151	81.5287	-0.55443	0.032105	0.66752	FALSE	4052	BAK05809.1	4937	0	predicted protein [Hordeum vulgare subsp. vulgare]	AK374613.1	3116	0	Hordeum vulgare subsp. vulgare mRNA for predicted protein, complete cds, clone: NIASHv3070K03	--	--	--	--
comp257941_c0	150.068	24.6018	2.6088	2.272e-22	1.149e-19	TRUE	168.738	16.3281	3.3694	3.2615e-26	1.3192e-23	TRUE	35.9995	26.0521	0.46657	0.12253	0.99628	FALSE	36.7856	148.904	-2.0172	7.6506e-17	1.3056e-14	TRUE	36.2643	19.2999	0.90995	0.012427	0.32888	FALSE	18.6245	25.3291	-0.44359	0.3348	0.9982	FALSE	2429	XP_003564646.1	2238	0	PREDICTED: auxin transporter-like protein 1-like [Brachypodium distachyon]	AK369583.1	125	1.58434e-56	Hordeum vulgare subsp. vulgare mRNA for predicted protein, complete cds, clone: NIASHv2093O17	K13946	AUX1, LAX	auxin influx carrier (AUX1 LAX family)	http://www.genome.jp/dbget-bin/www_bget?ko:K13946
comp243910_c0	92.7591	28.5149	1.7018	8.3099e-09	1.2965e-06	TRUE	104.299	33.5964	1.6343	2.9632e-06	0.00018032	TRUE	31.7555	30.196	0.072651	0.6326	0.99628	FALSE	32.449	92.0398	-1.5041	1.1308e-07	6.9584e-06	TRUE	31.9891	39.7112	-0.31196	0.49986	0.99427	FALSE	38.3214	29.3579	0.3844	0.24939	0.9982	FALSE	914	BAK04228.1	486	2.74464e-57	predicted protein [Hordeum vulgare subsp. vulgare]	AK373031.1	323	4.98997e-167	Hordeum vulgare subsp. vulgare mRNA for predicted protein, partial cds, clone: NIASHv3018K06	K14488	SAUR	SAUR family protein	http://www.genome.jp/dbget-bin/www_bget?ko:K14488
comp234604_c0	1792.44	565.53	1.6642	4.2304e-137	3.744e-133	TRUE	2015.44	440.006	2.1955	4.0394e-162	1.9754e-158	TRUE	652.095	598.87	0.12284	0.0057166	0.11263	FALSE	666.335	1778.54	-1.4164	7.6831e-110	2.3139e-106	TRUE	656.892	520.089	0.3369	7.0703e-07	6.5907e-05	FALSE	501.887	582.249	-0.21427	0.02788	0.60645	FALSE	1171	BAJ89735.1	456	1.46711e-52	predicted protein [Hordeum vulgare subsp. vulgare]	AK358522.1	470	0	Hordeum vulgare subsp. vulgare mRNA for predicted protein, complete cds, clone: NIASHv1077N13	--	--	--	--
comp249003_c0	76.4644	20.7813	1.8795	1.8777e-08	2.7866e-06	TRUE	85.9775	14.8379	2.5347	3.3833e-10	3.867e-08	TRUE	35.1133	22.0064	0.67409	0.044677	0.53915	FALSE	35.88	75.8716	-1.0804	0.00023079	0.0068723	FALSE	35.3716	17.5384	1.0121	0.007465	0.21937	FALSE	16.9246	21.3956	-0.33819	0.49814	0.9982	FALSE	1275	BAJ98982.1	1079	6.83348e-144	predicted protein [Hordeum vulgare subsp. vulgare]	AK332804.1	1168	0	Triticum aestivum cDNA, clone: WT004_O17, cultivar: Chinese Spring	--	--	--	--
comp264641_c0	55.1584	18.2921	1.5924	2.3787e-05	0.0019435	TRUE	62.0208	15.9394	1.9602	1.6651e-05	0.00085797	TRUE	25.1952	19.3705	0.37928	0.26682	0.99628	FALSE	25.7454	54.7307	-1.088	0.0016515	0.036972	FALSE	25.3805	18.8404	0.42989	0.24113	0.99427	FALSE	18.1811	18.8329	-0.05082	0.95047	0.9982	FALSE	3573	BAJ89891.1	4403	0	predicted protein [Hordeum vulgare subsp. vulgare]	AK358679.1	2458	0	Hordeum vulgare subsp. vulgare mRNA for predicted protein, partial cds, clone: NIASHv1081G10	--	--	--	--
comp232585_c0	790.837	1764.92	-1.1582	3.9839e-94	1.9889e-90	TRUE	889.227	1713.62	-0.94642	2.1895e-120	7.5181e-117	FALSE	1024.98	1868.97	-0.86665	3.3073e-44	2.154e-41	FALSE	1047.36	784.705	0.41654	1.5372e-11	1.6062e-09	FALSE	1032.52	2025.5	-0.97211	5.286e-62	9.1239e-59	FALSE	1954.62	1817.1	0.10525	0.0070074	0.21667	FALSE	1531	CAG26970.1	1777	0	xylanase inhibitor precursor [Triticum aestivum]	BT009260.1	1329	0	Triticum aestivum clone wlk4.pk0017.d2:fis, full insert mRNA sequence	--	--	--	--
comp253909_c0	47.9786	4.86247	3.3026	5.4031e-10	9.9247e-08	TRUE	53.9477	6.28504	3.1016	1.1485e-08	1.0615e-06	TRUE	5.91887	5.14913	0.20099	0.72656	0.99628	FALSE	6.04812	47.6066	-2.9766	3.0517e-09	2.3708e-07	TRUE	5.9624	7.42895	-0.31726	0.76551	0.99427	FALSE	7.16895	5.00622	0.51804	0.51757	0.9982	FALSE	1671	BAK01698.1	1749	0	predicted protein [Hordeum vulgare subsp. vulgare]	AK370498.1	972	0	Hordeum vulgare subsp. vulgare mRNA for predicted protein, complete cds, clone: NIASHv2111L07	--	--	--	--
comp131648_c1	81.2903	27.3803	1.5699	3.8779e-07	4.6236e-05	TRUE	91.4038	27.2233	1.7474	2.8229e-06	0.00017257	TRUE	36.7929	28.9945	0.34365	0.21117	0.99628	FALSE	37.5964	80.66	-1.1013	0.00011368	0.0036837	TRUE	37.0636	32.1781	0.20393	0.41103	0.99427	FALSE	31.0519	28.1898	0.13951	0.668	0.9982	FALSE	1933	BAJ85496.1	1376	0	predicted protein [Hordeum vulgare subsp. vulgare]	AK354277.1	860	0	Hordeum vulgare subsp. vulgare mRNA for predicted protein, complete cds, clone: NIASHv1006E09	--	--	--	--
comp246977_c0	224.036	471.794	-1.0744	8.9839e-24	4.9835e-21	TRUE	251.908	558.987	-1.1499	1.4779e-49	1.3475e-46	TRUE	397.917	499.608	-0.32833	0.019404	0.29271	FALSE	406.607	222.299	0.87114	9.4213e-15	1.3486e-12	FALSE	400.844	660.725	-0.72101	1.1221e-12	2.1949e-10	FALSE	637.602	485.742	0.39246	1.6994e-06	0.00015578	FALSE	1648	ADK66978.1	1070	1.27963e-140	Bax inhibitor 1-like protein [Triticum aestivum]	HM447650.1	1155	0	Triticum aestivum Bax inhibitor 1-like protein (BI_85) mRNA, complete cds	--	--	--	--
comp267262_c0	31.9989	72.4739	-1.1794	2.3846e-05	0.0019462	TRUE	35.9799	45.4855	-0.33822	0.020572	0.32694	FALSE	45.9248	76.7465	-0.74083	0.015901	0.2516	FALSE	46.9277	31.7508	0.56365	0.065907	0.62696	FALSE	46.2626	53.7641	-0.2168	0.63931	0.99427	FALSE	51.8825	74.6165	-0.52425	0.05186	0.9332	FALSE	3269	BAJ93667.1	3014	0	predicted protein [Hordeum vulgare subsp. vulgare]	AK362463.1	112	3.60387e-49	Hordeum vulgare subsp. vulgare mRNA for predicted protein, complete cds, clone: NIASHv2005K14	K14413	GALT1	beta-1,3-galactosyltransferase	http://www.genome.jp/dbget-bin/www_bget?ko:K14413
comp260404_c0	184.585	34.7319	2.41	7.3446e-25	4.3203e-22	TRUE	207.549	65.0132	1.6746	1.3732e-11	1.8255e-09	TRUE	43.2725	36.7795	0.23455	0.29648	0.99628	FALSE	44.2175	183.154	-2.0504	9.0105e-21	2.0656e-18	TRUE	43.5908	76.8459	-0.81794	0.0060158	0.18498	FALSE	74.1565	35.7587	1.0523	0.00015916	0.0091987	FALSE	1752	XP_003581207.1	152	0	PREDICTED: beta-fructofuranosidase, insoluble isoenzyme 3-like [Brachypodium distachyon]	XM_003581159.1	643	0	PREDICTED: Brachypodium distachyon beta-fructofuranosidase, insoluble isoenzyme 3-like (LOC100826413), mRNA	K01193	E3.2.1.26, sacA	beta-fructofuranosidase	http://www.genome.jp/dbget-bin/www_bget?ko:K01193
comp176358_c0	80.5828	30.7377	1.3905	4.3973e-06	0.00042659	TRUE	90.6083	33.4286	1.4386	0.00015017	0.0060608	FALSE	46.6311	32.5498	0.51864	0.057289	0.65148	FALSE	47.6494	79.958	-0.74679	0.0065104	0.11299	FALSE	46.9741	39.5128	0.24954	0.28688	0.99427	FALSE	38.13	31.6465	0.26888	0.40177	0.9982	FALSE	3175	XP_003576603.1	724	6.08621e-78	PREDICTED: beta-galactosidase 15-like [Brachypodium distachyon]	AK332584.1	479	0	Triticum aestivum cDNA, clone: WT004_F13, cultivar: Chinese Spring	--	--	--	--
comp108053_c0	406.371	25.1227	4.0157	1.663e-84	6.4761e-81	TRUE	456.928	6.6738	6.0973	1.5976e-96	3.9666e-93	TRUE	51.5101	26.6038	0.95322	0.0016353	0.039893	FALSE	52.635	403.22	-2.9375	7.2675e-66	9.0019e-63	TRUE	51.889	7.88847	2.7176	6.7421e-10	9.831e-08	TRUE	7.61239	25.8655	-1.7646	0.0013712	0.058702	FALSE	2339	BAE92259.1	2935	0	beta-glucosidase [Triticum aestivum]	AB236422.1	2153	0	Triticum aestivum Taglu1b mRNA for beta-glucosidase, complete cds	K01188	E3.2.1.21	beta-glucosidase	http://www.genome.jp/dbget-bin/www_bget?ko:K01188
comp246506_c0	245.205	120.867	1.0206	7.221e-10	1.314e-07	TRUE	275.712	131.334	1.0699	5.5037e-06	0.00031475	TRUE	138.453	127.993	0.11334	0.22191	0.99628	FALSE	141.477	243.304	-0.78219	7.2707e-07	3.8349e-05	FALSE	139.472	155.237	-0.1545	0.66388	0.99427	FALSE	149.805	124.44	0.26763	0.097885	0.9982	FALSE	2043	BAB62846.1	2556	0	betaine aldehyde dehydrogenase [Hordeum vulgare subsp. vulgare]	AK357584.1	1455	0	Hordeum vulgare subsp. vulgare mRNA for predicted protein, complete cds, clone: NIASHv1057C02	K00130	betB, gbsA	betaine-aldehyde dehydrogenase	http://www.genome.jp/dbget-bin/www_bget?ko:K00130
comp239092_c0	92.1575	26.1647	1.8165	1.6982e-09	2.9288e-07	TRUE	103.623	27.9257	1.8917	7.2627e-08	5.8869e-06	TRUE	51.1102	27.7072	0.88335	0.0030235	0.066694	FALSE	52.2263	91.4429	-0.80809	0.001755	0.038955	FALSE	51.4862	33.0083	0.64136	0.022902	0.52058	FALSE	31.8531	26.9382	0.24178	0.48514	0.9982	FALSE	2010	BAB62847.1	2554	0	betaine aldehyde dehydrogenase [Hordeum vulgare subsp. vulgare]	AB711137.1	1494	0	Leymus chinensis BADH1 mRNA for betaine aldehyde dehydrogenase, complete cds	K00130	betB, gbsA	betaine-aldehyde dehydrogenase	http://www.genome.jp/dbget-bin/www_bget?ko:K00130
comp265691_c0	26.2847	4.22572	2.637	4.194e-05	0.0032087	TRUE	29.5548	3.62848	3.026	3.1808e-05	0.0015374	TRUE	20.796	4.47484	2.2164	0.00041351	0.01243	FALSE	21.2501	26.0809	-0.29552	0.54378	0.99397	FALSE	20.949	4.28888	2.2882	0.00034823	0.017206	FALSE	4.13878	4.35064	-0.072024	0.9592	0.9982	FALSE	4088	BAK07415.1	4688	0	predicted protein [Hordeum vulgare subsp. vulgare]	AK335256.1	2877	0	Triticum aestivum cDNA, clone: WT012_H04, cultivar: Chinese Spring	K12524	thrA	bifunctional aspartokinase / homoserine dehydrogenase 1	http://www.genome.jp/dbget-bin/www_bget?ko:K12524
comp261434_c0	107.845	31.7895	1.7623	1.8262e-10	3.5451e-08	TRUE	121.262	22.4	2.4366	4.5754e-13	7.3037e-11	TRUE	47.6709	33.6637	0.50192	0.060675	0.68012	FALSE	48.7119	107.009	-1.1354	5.0861e-06	0.00022902	TRUE	48.0215	26.4769	0.85895	0.005908	0.18256	FALSE	25.5503	32.7293	-0.35724	0.37599	0.9982	FALSE	2083	BAJ86510.1	2608	0	predicted protein [Hordeum vulgare subsp. vulgare]	AK332589.1	1850	0	Triticum aestivum cDNA, clone: WT004_F19, cultivar: Chinese Spring	K16054	DEP1	methylthioribulose 1-phosphate dehydratase / enolase-phosphatase E1	http://www.genome.jp/dbget-bin/www_bget?ko:K16054
comp261213_c0	61.0066	13.612	2.1641	3.2087e-08	4.5769e-06	TRUE	68.5966	17.5586	1.966	5.6138e-06	0.00032047	TRUE	26.958	14.4145	0.90319	0.028569	0.39014	FALSE	27.5467	60.5336	-1.1359	0.00059974	0.015623	FALSE	27.1563	20.7543	0.38788	0.26229	0.99427	FALSE	20.028	14.0144	0.5151	0.28181	0.9982	FALSE	1694	BAJ87708.1	2010	0	predicted protein [Hordeum vulgare subsp. vulgare]	AK361409.1	1287	0	Hordeum vulgare subsp. vulgare mRNA for predicted protein, complete cds, clone: NIASHv1140A06	K12449	AXS	UDP-apiose/xylose synthase	http://www.genome.jp/dbget-bin/www_bget?ko:K12449
comp263653_c0	69.109	22.6336	1.6104	1.8311e-06	0.0001922	TRUE	77.7069	11.9869	2.6966	4.2179e-10	4.747e-08	TRUE	23.4355	23.968	-0.032412	0.867	0.99628	FALSE	23.9473	68.5731	-1.5178	4.0205e-06	0.000186	TRUE	23.6079	14.1686	0.73657	0.086355	0.99427	FALSE	13.6727	23.3028	-0.7692	0.12148	0.9982	FALSE	2080	NP_001061240.1	2429	0	Os08g0206600 [Oryza sativa Japonica Group]	XM_003573491.1	1089	0	PREDICTED: Brachypodium distachyon bifunctional purine biosynthesis protein PurH-like (LOC100832978), mRNA	K00602	purH	phosphoribosylaminoimidazolecarboxamide formyltransferase / IMP cyclohydrolase	http://www.genome.jp/dbget-bin/www_bget?ko:K00602
comp228604_c0	182.278	400.144	-1.1344	5.1829e-22	2.5548e-19	TRUE	204.955	599.722	-1.549	2.534e-72	4.1308e-69	TRUE	320.136	423.734	-0.40447	0.0044951	0.092369	FALSE	327.127	180.864	0.85494	7.6963e-12	8.36e-10	FALSE	322.491	708.875	-1.1363	1.1717e-29	7.7004e-27	TRUE	684.066	411.974	0.73158	1.8121e-17	6.4487e-15	FALSE	829	ACN54192.1	569	4.71681e-70	blue copper protein [Triticum aestivum]	FJ459810.1	741	0	Triticum aestivum cultivar Chinese Spring blue copper protein (BCP) mRNA, complete cds	--	--	--	--
comp247740_c0	88.5109	201.593	-1.1875	1.4057e-12	3.4911e-10	TRUE	99.5226	348.721	-1.809	6.2445e-50	5.726e-47	TRUE	163.179	213.478	-0.38763	0.056197	0.64145	FALSE	166.743	87.8246	0.92492	1.9454e-07	1.1495e-05	FALSE	164.379	412.19	-1.3263	7.0567e-23	3.1668e-20	TRUE	397.765	207.553	0.93843	1.5202e-15	4.6494e-13	FALSE	890	BAK00202.1	596	6.65167e-74	predicted protein [Hordeum vulgare subsp. vulgare]	AK368999.1	317	1.05071e-163	Hordeum vulgare subsp. vulgare mRNA for predicted protein, complete cds, clone: NIASHv2083J07	--	--	--	--
comp231976_c0	146.657	11.23	3.707	5.238e-30	4.1124e-27	TRUE	164.902	19.1791	3.104	1.8065e-23	6.3796e-21	TRUE	17.1167	11.892	0.52541	0.24484	0.99628	FALSE	17.4905	145.52	-3.0566	8.5014e-26	2.6063e-23	TRUE	17.2426	22.6698	-0.39479	0.49457	0.99427	FALSE	21.8764	11.562	0.91999	0.065766	0.9982	FALSE	1036	BAJ95130.1	171	1.37807e-11	predicted protein [Hordeum vulgare subsp. vulgare]	AK363927.1	121	1.11072e-54	Hordeum vulgare subsp. vulgare mRNA for predicted protein, complete cds, clone: NIASHv2020C05	--	--	--	--
comp235317_c0	288.145	102.08	1.4971	3.2965e-20	1.4359e-17	TRUE	323.994	112.308	1.5285	1.7236e-14	3.1361e-12	TRUE	114.35	108.098	0.081118	0.34227	0.99628	FALSE	116.847	285.911	-1.2909	1.1449e-16	1.9345e-14	TRUE	115.191	132.749	-0.20467	0.50165	0.99427	FALSE	128.103	105.098	0.28557	0.1051	0.9982	FALSE	1011	BAJ94171.1	164	5.00696e-11	predicted protein [Hordeum vulgare subsp. vulgare]	AK249901.1	260	5.8206e-132	Hordeum vulgare subsp. vulgare cDNA clone: FLbaf59g03, mRNA sequence	--	--	--	--
comp249921_c0	57.9935	11.8054	2.2964	2.1312e-08	3.1247e-06	TRUE	65.2086	15.8746	2.0383	4.787e-06	0.0002775	TRUE	23.9178	12.5013	0.936	0.034223	0.44512	FALSE	24.4401	57.5438	-1.2354	0.00033385	0.0094415	FALSE	24.0938	18.7638	0.3607	0.31758	0.99427	FALSE	18.1072	12.1544	0.57508	0.26017	0.9982	FALSE	1720	BAK00196.1	1718	0	predicted protein [Hordeum vulgare subsp. vulgare]	AK336225.1	1146	0	Triticum aestivum cDNA, clone: SET3_I14, cultivar: Chinese Spring	--	--	--	--
comp94871_c0	67.2409	10.4196	2.69	3.4479e-11	7.1897e-09	TRUE	75.6065	10.0431	2.9123	8.4476e-11	1.0274e-08	TRUE	29.6743	11.0338	1.4273	0.0014196	0.035459	FALSE	30.3223	66.7196	-1.1377	0.00030879	0.0088156	FALSE	29.8926	11.871	1.3323	0.0026288	0.095154	FALSE	11.4555	10.7276	0.094717	0.84975	0.9982	FALSE	1459	XP_002443500.1	1292	8.60719e-174	hypothetical protein SORBIDRAFT_08g020670 [Sorghum bicolor]	HE996721.1	1238	0	Triticum aestivum cv. Arina SNP, chromosome 3B, clone Taes_arina_ctg_64372	--	--	--	--
comp251995_c0	18.7872	118.214	-2.6536	6.2043e-20	2.6726e-17	TRUE	21.1245	147.995	-2.8086	3.0711e-32	1.6197e-29	TRUE	91.8152	125.183	-0.44724	0.080159	0.83474	FALSE	93.8202	18.6415	2.3314	5.578e-14	7.5284e-12	TRUE	92.4906	174.931	-0.91941	3.5973e-06	0.00029551	FALSE	168.809	121.709	0.47196	0.0037912	0.13397	FALSE	1380	XP_003568563.1	604	9.97445e-73	PREDICTED: calcium-binding protein CML10-like [Brachypodium distachyon]	AK370062.1	492	0	Hordeum vulgare subsp. vulgare mRNA for predicted protein, partial cds, clone: NIASHv2104G04	K13448	CML	calcium-binding protein CML	http://www.genome.jp/dbget-bin/www_bget?ko:K13448
comp256574_c0	153.494	64.048	1.261	4.9448e-09	7.9965e-07	TRUE	172.591	42.7642	2.0129	1.8655e-13	3.1005e-11	TRUE	71.9062	67.8238	0.084324	0.4438	0.99628	FALSE	73.4765	152.304	-1.0516	3.4167e-07	1.9315e-05	TRUE	72.4352	50.5475	0.51905	0.022026	0.50528	FALSE	48.7785	65.9414	-0.43494	0.12685	0.9982	FALSE	2591	CAF18446.1	2419	0	calcium-dependent protein kinase [Triticum aestivum]	AK363357.1	1273	0	Hordeum vulgare subsp. vulgare mRNA for predicted protein, complete cds, clone: NIASHv2014M01	K13412	CPK	calcium-dependent protein kinase	http://www.genome.jp/dbget-bin/www_bget?ko:K13412
comp257426_c0	191.834	67.7382	1.5018	4.9899e-14	1.4081e-11	TRUE	215.7	60.718	1.8288	5.36e-14	9.382e-12	TRUE	81.378	71.7317	0.18203	0.22257	0.99628	FALSE	83.1551	190.347	-1.1948	2.1861e-10	1.9915e-08	TRUE	81.9766	71.769	0.19185	0.24065	0.99427	FALSE	69.2573	69.7408	-0.010037	0.96309	0.9982	FALSE	2533	NP_001184913.1	293	3.38729e-24	callose synthase 1 [Arabidopsis thaliana]	AK365015.1	121	2.76628e-54	Hordeum vulgare subsp. vulgare mRNA for predicted protein, complete cds, clone: NIASHv2030E02	K11000	CALS	callose synthase	http://www.genome.jp/dbget-bin/www_bget?ko:K11000
comp255049_c0	48.011	9.55127	2.3296	2.7155e-07	3.317e-05	TRUE	53.9841	7.90489	2.7717	1.1168e-07	8.7492e-06	TRUE	14.6372	10.1144	0.53323	0.27687	0.99628	FALSE	14.9568	47.6387	-1.6713	3.6181e-05	0.0013333	TRUE	14.7449	9.34362	0.65816	0.21418	0.99427	FALSE	9.01662	9.83364	-0.12514	0.87597	0.9982	FALSE	1794	AFW69605.1	2145	0	glycosyl transferase family protein [Zea mays]	XM_003563187.1	1024	0	PREDICTED: Brachypodium distachyon callose synthase 3-like (LOC100836619), mRNA	K11000	CALS	callose synthase	http://www.genome.jp/dbget-bin/www_bget?ko:K11000
comp269308_c0	137.417	61.0946	1.1694	2.0666e-07	2.5876e-05	TRUE	154.513	37.5087	2.0424	1.7448e-12	2.6097e-10	TRUE	75.4255	64.6963	0.22137	0.18435	0.99628	FALSE	77.0726	136.352	-0.82304	0.00010232	0.0033523	FALSE	75.9804	44.3355	0.77716	0.0013426	0.054128	FALSE	42.7839	62.9008	-0.55601	0.059097	0.9982	FALSE	4217	XP_003563235.1	6378	0	PREDICTED: callose synthase 3-like [Brachypodium distachyon]	XM_003563187.1	2471	0	PREDICTED: Brachypodium distachyon callose synthase 3-like (LOC100836619), mRNA	K11000	CALS	callose synthase	http://www.genome.jp/dbget-bin/www_bget?ko:K11000
comp268926_c1	181.93	61.3105	1.5692	3.215e-14	9.1921e-12	TRUE	204.564	57.1368	1.8401	1.7154e-13	2.8628e-11	TRUE	98.5259	64.925	0.60173	0.0020132	0.047379	FALSE	100.677	180.519	-0.84241	4.983e-06	0.00022482	FALSE	99.2507	67.536	0.55542	0.0047281	0.15283	FALSE	65.1724	63.1231	0.046095	0.79116	0.9982	FALSE	6134	XP_003571164.1	8987	0	PREDICTED: callose synthase 8-like [Brachypodium distachyon]	XM_003571116.1	4152	0	PREDICTED: Brachypodium distachyon callose synthase 8-like (LOC100833179), mRNA	K11000	CALS	callose synthase	http://www.genome.jp/dbget-bin/www_bget?ko:K11000
comp262401_c1	521.574	217.135	1.2643	3.1962e-27	2.1912e-24	TRUE	586.464	191.652	1.6136	7.7755e-28	3.4569e-25	TRUE	228.345	229.936	-0.010018	0.49208	0.99628	FALSE	233.331	517.53	-1.1493	3.8648e-24	1.0932e-21	TRUE	230.025	226.533	0.022067	0.44329	0.99427	FALSE	218.605	223.554	-0.0323	0.93646	0.9982	FALSE	2851	BAJ90552.1	3419	0	predicted protein [Hordeum vulgare subsp. vulgare]	AK359341.1	2325	0	Hordeum vulgare subsp. vulgare mRNA for predicted protein, complete cds, clone: NIASHv1094K07	--	--	--	--
comp247558_c0	112.22	33.936	1.7254	1.5241e-10	2.9794e-08	TRUE	126.181	61.1094	1.046	0.002913	0.07325	FALSE	50.0832	35.9366	0.47887	0.063334	0.70227	FALSE	51.1769	111.349	-1.1215	4.1248e-06	0.00019014	TRUE	50.4516	72.2316	-0.51773	0.096539	0.99427	FALSE	69.7037	34.9392	0.99639	0.00045769	0.022943	FALSE	1368	XP_003574952.1	1036	3.0342e-137	PREDICTED: cation transport regulator-like protein 2-like [Brachypodium distachyon]	AK335665.1	876	0	Triticum aestivum cDNA, clone: WT013_H16, cultivar: Chinese Spring	--	--	--	--
comp243649_c0	259.124	49.2087	2.3967	5.1953e-34	5.1348e-31	TRUE	291.362	42.8426	2.7657	7.9693e-35	4.6599e-32	TRUE	102.915	52.1098	0.98182	5.3673e-06	0.00026095	FALSE	105.162	257.115	-1.2898	4.0134e-15	5.9616e-13	TRUE	103.672	50.6401	1.0337	3.2661e-06	0.00027086	TRUE	48.8679	50.6635	-0.052061	0.91547	0.9982	FALSE	1312	XP_003560016.1	997	6.92115e-132	PREDICTED: CBS domain-containing protein CBSX3, mitochondrial-like [Brachypodium distachyon]	AK252559.1	808	0	Hordeum vulgare subsp. vulgare cDNA clone: FLbaf162l04, mRNA sequence	--	--	--	--
comp266984_c0	87.4398	37.7999	1.2099	2.0082e-05	0.0016624	TRUE	98.3183	26.5501	1.8887	1.6299e-07	1.2449e-05	TRUE	36.1499	40.0283	-0.14703	0.89306	0.99628	FALSE	36.9393	86.7618	-1.2319	1.1082e-05	0.00046289	TRUE	36.4158	31.3823	0.21461	0.39877	0.99427	FALSE	30.284	38.9174	-0.36186	0.32814	0.9982	FALSE	3770	XP_003572682.1	3843	0	PREDICTED: CCAAT/enhancer-binding protein zeta-like [Brachypodium distachyon]	AK332071.1	3580	0	Triticum aestivum cDNA, clone: WT003_B04, cultivar: Chinese Spring	K14832	MAK21, NOC1, CEBPZ	ribosome biogenesis protein MAK21	http://www.genome.jp/dbget-bin/www_bget?ko:K14832
comp267574_c1	78.0111	32.3586	1.2695	2.7495e-05	0.0022112	TRUE	87.7165	25.7233	1.7698	3.384e-06	0.00020302	TRUE	45.3513	34.2662	0.40436	0.11864	0.99628	FALSE	46.3417	77.4062	-0.74014	0.0079309	0.13236	FALSE	45.6849	30.4051	0.58741	0.045315	0.85028	FALSE	29.341	33.3152	-0.18326	0.65725	0.9982	FALSE	2602	AAR29967.1	3641	0	cellulose synthase catalytic subunit [Hordeum vulgare]	AY483155.1	2128	0	Hordeum vulgare cellulose synthase catalytic subunit (CesA6) mRNA, complete cds	K10999	CESA	cellulose synthase A	http://www.genome.jp/dbget-bin/www_bget?ko:K10999
comp258633_c0	43.4685	12.6019	1.7863	4.3596e-05	0.0033196	TRUE	48.8765	8.35845	2.5478	2.0005e-06	0.00012528	TRUE	19.1963	13.3448	0.52455	0.21866	0.99628	FALSE	19.6155	43.1315	-1.1367	0.0037477	0.072771	FALSE	19.3375	9.87973	0.96886	0.05559	0.98063	FALSE	9.53397	12.9744	-0.44452	0.48913	0.9982	FALSE	1314	BAJ85785.1	1659	0	predicted protein [Hordeum vulgare subsp. vulgare]	AY483155.1	994	0	Hordeum vulgare cellulose synthase catalytic subunit (CesA6) mRNA, complete cds	K10999	CESA	cellulose synthase A	http://www.genome.jp/dbget-bin/www_bget?ko:K10999
comp267508_c0	167.428	78.0739	1.1006	5.3147e-08	7.2822e-06	TRUE	188.258	38.2286	2.3	7.0419e-18	1.7115e-15	TRUE	79.5647	82.6766	-0.05535	0.83482	0.99628	FALSE	81.3022	166.129	-1.0309	1.6479e-07	9.86e-06	TRUE	80.15	45.1864	0.82682	0.00055205	0.025495	FALSE	43.605	80.382	-0.88238	0.0011653	0.050849	FALSE	4075	BAJ97774.1	5285	0	predicted protein [Hordeum vulgare subsp. vulgare]	AY483152.1	3196	0	Hordeum vulgare cellulose synthase catalytic subunit (CesA2) mRNA, complete cds	K10999	CESA	cellulose synthase A	http://www.genome.jp/dbget-bin/www_bget?ko:K10999
comp263049_c0	69.4833	25.3433	1.4551	9.8073e-06	0.00087673	TRUE	78.1278	20.9933	1.8959	2.7962e-06	0.00017132	TRUE	35.2732	26.8374	0.39433	0.17658	0.99628	FALSE	36.0435	68.9446	-0.9357	0.001942	0.042435	FALSE	35.5327	24.8142	0.51798	0.10932	0.99427	FALSE	23.9458	26.0925	-0.12387	0.80167	0.9982	FALSE	2517	XP_003570469.1	3042	0	PREDICTED: cellulose synthase-like protein E2-like [Brachypodium distachyon]	AK251112.1	1993	0	Hordeum vulgare subsp. vulgare cDNA clone: FLbaf102e15, mRNA sequence	--	--	--	--
comp234146_c0	210.698	72.2418	1.5443	7.1938e-16	2.3075e-13	TRUE	236.911	82.678	1.5188	7.3813e-11	9.0519e-09	TRUE	90.9426	76.5007	0.24948	0.11492	0.99628	FALSE	92.9285	209.064	-1.1698	6.289e-11	6.0904e-09	TRUE	91.6115	97.7259	-0.093211	0.95519	0.99427	FALSE	94.3057	74.3775	0.34248	0.10266	0.9982	FALSE	1316	BAB82471.1	1201	6.4546e-162	chitinase 1 [Triticum aestivum]	AB029934.1	952	0	Triticum aestivum Chi 1 mRNA for chitinase 1, complete cds	--	--	--	--
comp246638_c0	46.0099	10.5353	2.1267	2.061e-06	0.00021356	TRUE	51.734	14.4498	1.8401	0.00021071	0.0081196	FALSE	14.6372	11.1564	0.39176	0.38627	0.99628	FALSE	14.9568	45.6531	-1.6099	8.39e-05	0.0028179	TRUE	14.7449	17.0797	-0.21207	0.79862	0.99427	FALSE	16.4819	10.8468	0.60362	0.26267	0.9982	FALSE	1296	XP_003574535.1	1059	2.72817e-140	PREDICTED: chorismate mutase, chloroplastic-like [Brachypodium distachyon]	XM_003574487.1	396	0	PREDICTED: Brachypodium distachyon chorismate mutase, chloroplastic-like (LOC100832477), mRNA	K01850	E5.4.99.5	chorismate mutase	http://www.genome.jp/dbget-bin/www_bget?ko:K01850
comp262048_c0	111.185	29.059	1.9359	4.4248e-12	1.0421e-09	TRUE	125.017	22.8724	2.4504	1.5719e-13	2.6481e-11	TRUE	41.5944	30.7722	0.43476	0.11507	0.99628	FALSE	42.5027	110.322	-1.3761	6.0115e-08	3.8714e-06	TRUE	41.9004	27.0352	0.63212	0.042418	0.8144	FALSE	26.0891	29.9181	-0.19757	0.64802	0.9982	FALSE	1433	BAJ92085.1	1491	0	predicted protein [Hordeum vulgare subsp. vulgare]	AK360878.1	844	0	Hordeum vulgare subsp. vulgare mRNA for predicted protein, complete cds, clone: NIASHv1127F22	--	--	--	--
comp248448_c0	65.9225	142.128	-1.1083	1.6244e-08	2.431e-06	TRUE	74.124	200.02	-1.4321	2.2133e-23	7.6651e-21	TRUE	96.3071	150.507	-0.64411	0.0035748	0.076546	FALSE	98.4102	65.4113	0.58927	0.005711	0.10181	FALSE	97.0156	236.424	-1.2851	3.8087e-13	7.7996e-11	TRUE	228.15	146.329	0.64076	1.1484e-05	0.00089113	FALSE	1035	BAJ94928.1	1204	2.39684e-162	predicted protein [Hordeum vulgare subsp. vulgare]	AK372232.1	777	0	Hordeum vulgare subsp. vulgare mRNA for predicted protein, complete cds, clone: NIASHv2148F05	K00083	E1.1.1.195	cinnamyl-alcohol dehydrogenase	http://www.genome.jp/dbget-bin/www_bget?ko:K00083
comp248448_c1	21.9273	60.7235	-1.4695	5.703e-06	0.00053903	TRUE	24.6553	56.3042	-1.1913	1.6922e-06	0.00010739	TRUE	35.7531	64.3034	-0.84683	0.011512	0.19634	FALSE	36.5339	21.7573	0.74774	0.040284	0.44471	FALSE	36.0161	66.5519	-0.88584	0.0057927	0.17953	FALSE	64.2227	62.5187	0.038796	0.81443	0.9982	FALSE	385	BAJ94928.1	526	1.32788e-63	predicted protein [Hordeum vulgare subsp. vulgare]	AK372232.1	309	1.21235e-159	Hordeum vulgare subsp. vulgare mRNA for predicted protein, complete cds, clone: NIASHv2148F05	K00083	E1.1.1.195	cinnamyl-alcohol dehydrogenase	http://www.genome.jp/dbget-bin/www_bget?ko:K00083
comp258362_c0	75.8938	28.8668	1.3946	7.9449e-06	0.00072625	TRUE	85.3358	25.2808	1.7551	5.494e-06	0.0003143	TRUE	17.1407	30.5687	-0.83463	0.085943	0.87445	FALSE	17.515	75.3053	-2.1042	1.0832e-09	8.9788e-08	TRUE	17.2668	29.882	-0.79127	0.097212	0.99427	FALSE	28.8362	29.7203	-0.043566	0.95304	0.9982	FALSE	1965	XP_003565056.1	1566	0	PREDICTED: cis-zeatin O-glucosyltransferase-like [Brachypodium distachyon]	AK331111.1	1543	0	Triticum aestivum cDNA, clone: SET6_C19, cultivar: Chinese Spring	K13495	CISZOG	cis-zeatin O-glucosyltransferase	http://www.genome.jp/dbget-bin/www_bget?ko:K13495
comp269072_c0	50.3588	14.4137	1.8048	9.3132e-06	0.00083717	TRUE	56.624	10.2861	2.4607	6.2506e-07	4.3183e-05	TRUE	23.2259	15.2635	0.60565	0.13188	0.99628	FALSE	23.7331	49.9683	-1.0741	0.0029411	0.059681	FALSE	23.3968	12.1582	0.94438	0.038899	0.76468	FALSE	11.7327	14.8399	-0.33894	0.57178	0.9982	FALSE	4853	BAK07648.1	787	1.57814e-83	predicted protein [Hordeum vulgare subsp. vulgare]	AK376453.1	3777	0	Hordeum vulgare subsp. vulgare mRNA for predicted protein, complete cds, clone: NIASHv3124H11	K16578	CLASP1_2	CLIP-associating protein 1/2	http://www.genome.jp/dbget-bin/www_bget?ko:K16578
comp268462_c0	141.185	58.9962	1.2589	2.1202e-08	3.1132e-06	TRUE	158.75	44.7035	1.8283	1.1048e-10	1.3277e-08	TRUE	71.2663	62.4743	0.18996	0.24135	0.99628	FALSE	72.8226	140.09	-0.9439	8.5196e-06	0.0003645	FALSE	71.7906	52.8397	0.44217	0.043957	0.83446	FALSE	50.9905	60.7403	-0.25243	0.39817	0.9982	FALSE	4633	BAJ94710.1	6105	0	predicted protein [Hordeum vulgare subsp. vulgare]	AK363507.1	49	5.384e-14	Hordeum vulgare subsp. vulgare mRNA for predicted protein, complete cds, clone: NIASHv2016B16	K03255	TIF31, CLU1	protein TIF31	http://www.genome.jp/dbget-bin/www_bget?ko:K03255
comp260159_c0	41.757	11.2879	1.8872	3.0822e-05	0.0024515	TRUE	46.952	6.55588	2.8403	4.8545e-07	3.4332e-05	TRUE	21.8358	11.9533	0.86928	0.055464	0.63466	FALSE	22.3126	41.4332	-0.89293	0.021188	0.27948	FALSE	21.9964	7.74908	1.5052	0.004948	0.15854	FALSE	7.47788	11.6216	-0.6361	0.35759	0.9982	FALSE	2040	AAO86520.1	2346	0	phytochelatin synthetase [Triticum monococcum]	AK332079.1	1866	0	Triticum aestivum cDNA, clone: WT003_B13, cultivar: Chinese Spring	--	--	--	--
comp265473_c0	27.9301	0	4.9144	8.1631e-08	1.0856e-05	TRUE	31.405	1.49027	4.3974	2.6347e-07	1.9442e-05	TRUE	4.55913	0	2.2167	0.098214	0.96379	FALSE	4.65868	27.7136	-2.5726	2.8635e-05	0.001083	TRUE	4.59266	1.7615	1.3825	0.22614	0.99427	FALSE	1.69986	0	0.83401	0.63617	0.9982	FALSE	3793	XP_003559854.1	4286	0	PREDICTED: condensin complex subunit 1-like [Brachypodium distachyon]	XM_003559806.1	2001	0	PREDICTED: Brachypodium distachyon condensin complex subunit 1-like (LOC100826393), mRNA	K06677	YCS4, CNAP1, CAPD2	condensin complex subunit 1	http://www.genome.jp/dbget-bin/www_bget?ko:K06677
comp251460_c0	98.2503	44.8042	1.1328	1.9294e-05	0.001604	TRUE	110.474	43.2825	1.3518	9.8592e-05	0.0041817	TRUE	51.5101	47.4455	0.11858	0.44582	0.99628	FALSE	52.635	97.4885	-0.88921	0.00042824	0.01171	FALSE	51.889	51.1602	0.020409	0.72008	0.99427	FALSE	49.3697	46.1287	0.09796	0.6862	0.9982	FALSE	1642	ADK66974.1	2296	0	coronatine insensitive 2-like protein [Triticum aestivum]	HM447646.1	1413	0	Triticum aestivum coronatine insensitive 2-like protein (COI2) mRNA, complete cds	K13463	COI-1	coronatine-insensitive protein 1	http://www.genome.jp/dbget-bin/www_bget?ko:K13463
comp274466_c0	60.6281	10.4126	2.5417	1.1216e-09	1.9817e-07	TRUE	68.1709	8.55283	2.9947	3.4546e-10	3.9401e-08	TRUE	16.1569	11.0265	0.55118	0.24159	0.99628	FALSE	16.5097	60.158	-1.8654	5.1046e-07	2.7822e-05	TRUE	16.2758	10.1095	0.68701	0.17727	0.99427	FALSE	9.75569	10.7205	-0.13605	0.85734	0.9982	FALSE	1450	AAX19515.1	1729	0	serine/threonine protein kinase [Triticum aestivum]	AY924304.1	67	1.63541e-24	Triticum aestivum serine/threonine protein kinase gene, complete cds	--	--	--	--
comp199507_c0	54.3507	17.9448	1.5987	2.5789e-05	0.0020861	TRUE	61.1125	14.7731	2.0485	8.6854e-06	0.00047872	TRUE	31.114	19.0027	0.71136	0.049089	0.57962	FALSE	31.7935	53.9293	-0.76234	0.022752	0.29499	FALSE	31.3429	17.4619	0.84393	0.028223	0.60659	FALSE	16.8507	18.4753	-0.13279	0.81855	0.9982	FALSE	1551	BAK01444.1	1084	3.60327e-142	predicted protein [Hordeum vulgare subsp. vulgare]	AK370243.1	468	0	Hordeum vulgare subsp. vulgare mRNA for predicted protein, complete cds, clone: NIASHv2107I06	--	--	--	--
comp264585_c0	4.3105	27.4961	-2.6733	9.6364e-06	0.00086304	TRUE	4.84677	19.6326	-2.0182	0.00019828	0.0077087	FALSE	45.5921	29.1171	0.64692	0.026548	0.36951	FALSE	46.5877	4.27707	3.4453	1.3735e-10	1.2778e-08	TRUE	45.9274	23.2059	0.98487	0.0028196	0.1006	FALSE	22.3937	28.309	-0.33816	0.43589	0.9982	FALSE	2430	BAK03594.1	2728	0	predicted protein [Hordeum vulgare subsp. vulgare]	AK372396.1	2346	0	Hordeum vulgare subsp. vulgare mRNA for predicted protein, complete cds, clone: NIASHv3001E15	--	--	--	--
comp265027_c0	61.8467	211.752	-1.7756	5.4024e-22	2.6562e-19	TRUE	69.5412	248.002	-1.8344	1.6931e-36	1.0591e-33	TRUE	172.607	224.235	-0.37752	0.05863	0.66253	FALSE	176.376	61.3672	1.5231	5.435e-15	7.9351e-13	TRUE	173.877	293.139	-0.75352	7.3781e-07	6.8451e-05	FALSE	282.88	218.012	0.37578	0.0021557	0.084964	FALSE	1873	AAR11387.1	2634	0	cytochrome P450 [Triticum aestivum]	AY641449.1	1546	0	Triticum aestivum cultivar Darius cytochrome P450 CYP709C1 (CYP709C1) mRNA, complete cds	--	--	--	--
comp230008_c0	96.8039	24.0808	2.0072	3.5156e-11	7.321e-09	TRUE	108.847	34.017	1.678	9.3034e-07	6.1991e-05	TRUE	24.7952	25.5004	-0.040459	0.87862	0.99628	FALSE	25.3367	96.0533	-1.9226	9.1397e-11	8.6814e-09	TRUE	24.9776	40.2082	-0.68685	0.094757	0.99427	FALSE	38.801	24.7927	0.64618	0.068426	0.9982	FALSE	1276	XP_003562722.1	1382	0	PREDICTED: flavonol 4&apos;-sulfotransferase-like [Brachypodium distachyon]	AK251091.1	932	0	Hordeum vulgare subsp. vulgare cDNA clone: FLbaf99l05, mRNA sequence	--	--	--	--
comp178824_c0	36.8266	3.70474	3.3133	5.1587e-08	7.1034e-06	TRUE	41.4083	4.21162	3.2975	2.1737e-07	1.6226e-05	TRUE	5.27899	3.92315	0.42825	0.57876	0.99628	FALSE	5.39427	36.5411	-2.76	5.8798e-07	3.1676e-05	TRUE	5.31782	4.97816	0.095222	0.84427	0.99427	FALSE	4.80394	3.81426	0.33281	0.71948	0.9982	FALSE	1288	BAK03878.1	1515	0	predicted protein [Hordeum vulgare subsp. vulgare]	AK330337.1	746	0	Triticum aestivum cDNA, clone: SET4_D11, cultivar: Chinese Spring	--	--	--	--
comp256068_c1	39.3267	7.06215	2.4773	1.3521e-06	0.00014521	TRUE	44.2194	7.8401	2.4957	8.5262e-06	0.00047043	TRUE	14.1573	7.4785	0.92072	0.10754	0.99628	FALSE	14.4664	39.0218	-1.4316	0.00088684	0.021853	FALSE	14.2614	9.26704	0.62194	0.24236	0.99427	FALSE	8.94272	7.27094	0.29857	0.65611	0.9982	FALSE	1105	BAJ87670.1	786	1.32308e-100	predicted protein [Hordeum vulgare subsp. vulgare]	AK370494.1	526	0	Hordeum vulgare subsp. vulgare mRNA for predicted protein, complete cds, clone: NIASHv2111K24	--	--	--	--
comp242507_c0	31.0623	5.67288	2.453	1.9634e-05	0.0016281	TRUE	34.9268	4.21162	3.0519	5.4512e-06	0.00031252	TRUE	11.5178	6.00732	0.93907	0.14077	0.99628	FALSE	11.7693	30.8214	-1.3889	0.0039147	0.07535	FALSE	11.6025	4.97816	1.2208	0.078433	0.99427	FALSE	4.80394	5.84059	-0.2819	0.76884	0.9982	FALSE	1752	BAJ87292.1	1421	0	predicted protein [Hordeum vulgare subsp. vulgare]	AK356320.1	371	0	Hordeum vulgare subsp. vulgare mRNA for predicted protein, complete cds, clone: NIASHv1033B10	--	--	--	--
comp254808_c0	94.6454	43.2412	1.1301	2.8498e-05	0.0022844	TRUE	106.42	32.5967	1.707	7.9698e-07	5.3929e-05	TRUE	51.3502	45.7905	0.16532	0.36038	0.99628	FALSE	52.4715	93.9115	-0.83977	0.0010252	0.02474	FALSE	51.7279	38.5294	0.42498	0.097161	0.99427	FALSE	37.181	44.5196	-0.25987	0.45586	0.9982	FALSE	1944	BAJ93824.1	2194	0	predicted protein [Hordeum vulgare subsp. vulgare]	AK331729.1	1497	0	Triticum aestivum cDNA, clone: WT002_D11, cultivar: Chinese Spring	K11806	WDSOF1	WD repeat and SOF domain-containing protein 1	http://www.genome.jp/dbget-bin/www_bget?ko:K11806
comp268114_c2	81.2088	14.0664	2.5294	2.0719e-12	5.0935e-10	TRUE	91.3121	6.99	3.7074	2.7254e-16	5.8566e-14	TRUE	20.1561	14.8957	0.43632	0.27141	0.99628	FALSE	20.5963	80.5791	-1.968	1.628e-09	1.3223e-07	TRUE	20.3044	8.26221	1.2972	0.015003	0.38003	FALSE	7.97306	14.4823	-0.86108	0.17728	0.9982	FALSE	1558	XP_003578458.1	1775	0	PREDICTED: DEAD-box ATP-dependent RNA helicase 7-like [Brachypodium distachyon]	AK333517.1	1515	0	Triticum aestivum cDNA, clone: WT006_K15, cultivar: Chinese Spring	--	--	--	--
comp268302_c0	76.8866	21.715	1.824	3.408e-08	4.8262e-06	TRUE	86.4522	12.3757	2.8044	1.2916e-11	1.7255e-09	TRUE	28.3946	22.9952	0.30428	0.31328	0.99628	FALSE	29.0146	76.2904	-1.3947	5.2655e-06	0.0002362	TRUE	28.6034	14.6281	0.96744	0.020043	0.47093	FALSE	14.1162	22.3569	-0.66337	0.18474	0.9982	FALSE	6784	EEC75172.1	640	2.86468e-64	hypothetical protein OsI_11399 [Oryza sativa Indica Group]	XM_003571934.1	472	0	PREDICTED: Brachypodium distachyon dedicator of cytokinesis protein 11-like (LOC100845304), mRNA	--	--	--	--
comp250163_c0	30.3599	4.74669	2.6772	8.9796e-06	0.00081141	TRUE	34.1371	3.3693	3.3408	2.1222e-06	0.00013239	TRUE	7.11864	5.02653	0.50204	0.46845	0.99628	FALSE	7.27409	30.1245	-2.0501	0.00015046	0.004722	TRUE	7.171	3.98253	0.84849	0.29195	0.99427	FALSE	3.84315	4.88702	-0.34667	0.73995	0.9982	FALSE	1379	CAP06397.1	1550	0	sterol C-14 reductase [Triticum durum]	AM886069.1	1090	0	Triticum durum mRNA for sterol C-14 reductase (fackel2 gene)	K00222	E1.3.1.70, TM7SF2, ERG24	delta14-sterol reductase	http://www.genome.jp/dbget-bin/www_bget?ko:K00222
comp258225_c0	121.488	26.0489	2.2215	2.0676e-15	6.4002e-13	TRUE	136.602	23.9091	2.5143	3.595e-15	6.9733e-13	TRUE	36.1531	27.5846	0.39025	0.17451	0.99628	FALSE	36.9426	120.546	-1.7062	2.5422e-11	2.5773e-09	TRUE	36.419	28.2606	0.3659	0.2142	0.99427	FALSE	27.2716	26.819	0.024142	0.90766	0.9982	FALSE	2221	BAJ90258.1	2986	0	predicted protein [Hordeum vulgare subsp. vulgare]	AK332152.1	1711	0	Triticum aestivum cDNA, clone: WT003_E08, cultivar: Chinese Spring	K09828	DHCR24	delta24-sterol reductase	http://www.genome.jp/dbget-bin/www_bget?ko:K09828
comp235637_c0	59.2431	5.90442	3.3268	4.5299e-12	1.0614e-09	TRUE	66.6136	5.05395	3.7203	2.5156e-12	3.6941e-10	TRUE	7.67853	6.25251	0.29639	0.60662	0.99628	FALSE	7.84621	58.7837	-2.9053	7.6094e-11	7.2819e-09	TRUE	7.73501	5.97379	0.37276	0.56157	0.99427	FALSE	5.76473	6.07898	-0.076577	0.9475	0.9982	FALSE	1236	XP_003579663.1	1419	0	PREDICTED: desiccation-related protein PCC13-62-like [Brachypodium distachyon]	AK333111.1	1182	0	Triticum aestivum cDNA, clone: WT005_K20, cultivar: Chinese Spring	--	--	--	--
comp259443_c0	26.9889	4.34149	2.6361	3.3208e-05	0.0026165	TRUE	30.3466	3.69327	3.0386	2.3737e-05	0.001182	TRUE	13.0375	4.59744	1.5038	0.028425	0.38848	FALSE	13.3222	26.7796	-1.0073	0.039392	0.43728	FALSE	13.1334	4.36546	1.589	0.024234	0.54231	FALSE	4.21268	4.46984	-0.085483	0.9478	0.9982	FALSE	1818	NP_001046744.1	2205	0	Os02g0440000 [Oryza sativa Japonica Group]	AK333148.1	1555	0	Triticum aestivum cDNA, clone: WT005_M05, cultivar: Chinese Spring	K01586	lysA	diaminopimelate decarboxylase	http://www.genome.jp/dbget-bin/www_bget?ko:K01586
comp264997_c1	114.476	49.5653	1.2076	1.1094e-06	0.00012115	TRUE	128.718	29.2429	2.1381	2.0716e-11	2.681e-09	TRUE	50.7903	52.4874	-0.047419	0.84593	0.99628	FALSE	51.8994	113.588	-1.13	2.8588e-06	0.00013683	TRUE	51.1639	34.5653	0.5658	0.039626	0.77588	FALSE	33.3556	51.0307	-0.61344	0.062319	0.9982	FALSE	2241	XP_003578811.1	302	5.85051e-27	PREDICTED: diaminopimelate epimerase, chloroplastic-like [Brachypodium distachyon]	AK331896.1	528	0	Triticum aestivum cDNA, clone: WT002_K06, cultivar: Chinese Spring	K01778	dapF	diaminopimelate epimerase	http://www.genome.jp/dbget-bin/www_bget?ko:K01778
comp255041_c0	64.9386	15.5715	2.0602	3.3614e-08	4.7773e-06	TRUE	73.0177	10.3671	2.8162	4.3977e-10	4.9389e-08	TRUE	23.2755	16.4895	0.49727	0.19301	0.99628	FALSE	23.7838	64.435	-1.4379	1.8169e-05	0.00071908	TRUE	23.4468	12.2539	0.93614	0.039996	0.78069	FALSE	11.8251	16.0318	-0.43909	0.44742	0.9982	FALSE	2304	BAJ87072.1	2771	0	predicted protein [Hordeum vulgare subsp. vulgare]	AK335234.1	2112	0	Triticum aestivum cDNA, clone: WT012_G09, cultivar: Chinese Spring	K01687	ilvD	dihydroxy-acid dehydratase	http://www.genome.jp/dbget-bin/www_bget?ko:K01687
comp105753_c0	178.042	53.4871	1.735	5.5883e-16	1.8086e-13	TRUE	200.192	36.0904	2.4717	5.3349e-21	1.5769e-18	TRUE	55.6701	56.6404	-0.024928	0.77543	0.99628	FALSE	56.8858	176.661	-1.6348	5.0351e-15	7.4219e-13	TRUE	56.0796	42.659	0.39463	0.10264	0.99427	FALSE	41.1661	55.0684	-0.41977	0.17783	0.9982	FALSE	1711	BAJ07107.1	1583	0	glucosyltransferase [Secale cereale]	AB547238.1	554	0	Triticum aestivum TaGTb mRNA for benzoxazinone:UDP-Glc glucosyltransferase, complete cds	--	--	--	--
comp269205_c0	76.8604	28.075	1.453	3.4034e-06	0.00033604	TRUE	86.4227	28.6261	1.5941	3.414e-05	0.0016383	TRUE	37.8335	29.7301	0.34774	0.20103	0.99628	FALSE	38.6597	76.2644	-0.98018	0.00068636	0.01755	FALSE	38.1118	33.8362	0.17167	0.45715	0.99427	FALSE	32.652	28.905	0.17585	0.59211	0.9982	FALSE	3553	BAK04728.1	1039	1.14329e-122	predicted protein [Hordeum vulgare subsp. vulgare]	AK332710.1	731	0	Triticum aestivum cDNA, clone: WT004_K20, cultivar: Chinese Spring	--	--	--	--
comp262915_c0	32.891	1.79448	4.1961	1.9554e-08	2.8931e-06	TRUE	36.983	0	5.2499	4.9991e-09	4.8836e-07	TRUE	2.15959	1.90027	0.18455	0.8412	0.99628	FALSE	2.20675	32.6359	-3.8865	3.9742e-08	2.6356e-06	TRUE	2.17547	1.14881	0.92119	0.53658	0.99427	FALSE	1.1086	1.84753	-0.73686	0.67483	0.9982	FALSE	4125	AFW57088.1	2668	0	hypothetical protein ZEAMMB73_514120 [Zea mays]	XM_002449034.1	123	3.49853e-55	Sorghum bicolor hypothetical protein, mRNA	--	--	--	--
comp253786_c1	125.755	50.778	1.3083	4.8021e-08	6.6406e-06	TRUE	141.401	26.6317	2.4086	9.5343e-15	1.7913e-12	TRUE	91.9448	53.7716	0.77392	0.00031387	0.009777	FALSE	93.9526	124.78	-0.40939	0.059723	0.58558	FALSE	92.6211	31.4788	1.557	3.5887e-09	4.781e-07	TRUE	30.3771	52.2792	-0.78325	0.018403	0.45052	FALSE	4857	ACZ65488.1	2204	0	MLA16-1 [Hordeum vulgare subsp. vulgare]	GU245942.1	210	1.78795e-103	Hordeum vulgare subsp. vulgare cultivar Diamant x 1B-54B MLA16-1 mRNA, complete cds	--	--	--	--
comp260211_c0	85.0447	26.1068	1.7038	3.3496e-08	4.764e-06	TRUE	95.6252	19.8918	2.2652	1.3337e-09	1.4003e-07	TRUE	22.6357	27.6459	-0.28847	0.6485	0.99628	FALSE	23.13	84.3853	-1.8672	2.6437e-09	2.0706e-07	TRUE	22.8022	23.5122	-0.044241	0.9301	0.99427	FALSE	22.6894	26.8786	-0.24444	0.58688	0.9982	FALSE	3551	BAJ99989.1	2437	0	predicted protein [Hordeum vulgare subsp. vulgare]	AK331045.1	1758	0	Triticum aestivum cDNA, clone: SET5_O24, cultivar: Chinese Spring	--	--	--	--
comp265244_c0	54.5151	128.388	-1.2358	5.8118e-09	9.2601e-07	TRUE	61.2974	66.6732	-0.12128	0.0397	0.51777	FALSE	87.4272	135.957	-0.637	0.0062188	0.12031	FALSE	89.3364	54.0924	0.72382	0.0017925	0.03958	FALSE	88.0704	78.8081	0.16031	0.27938	0.99427	FALSE	76.05	132.184	-0.79752	0.00013928	0.0082073	FALSE	4745	EEC77639.1	3470	0	hypothetical protein OsI_16631 [Oryza sativa Indica Group]	AK365389.1	2632	0	Hordeum vulgare subsp. vulgare mRNA for predicted protein, partial cds, clone: NIASHv2033O02	--	--	--	--
comp245677_c0	28.066	5.1519	2.4456	5.1095e-05	0.0037986	TRUE	31.5577	12.0517	1.3888	0.031698	0.4441	FALSE	17.9166	5.45562	1.7155	0.0050672	0.10201	FALSE	18.3078	27.8484	-0.60513	0.18827	0.99397	FALSE	18.0484	14.2452	0.34139	0.40653	0.99427	FALSE	13.7467	5.30421	1.3739	0.04568	0.85141	FALSE	978	BAJ90013.1	816	1.46509e-106	predicted protein [Hordeum vulgare subsp. vulgare]	AK358802.1	600	0	Hordeum vulgare subsp. vulgare mRNA for predicted protein, complete cds, clone: NIASHv1083H09	--	--	--	--
comp265057_c0	30.1608	5.84654	2.367	3.8524e-05	0.0029729	TRUE	33.9132	3.11012	3.4468	1.5312e-06	9.8175e-05	TRUE	9.29342	6.19121	0.58599	0.35248	0.99628	FALSE	9.49636	29.927	-1.656	0.001147	0.027166	FALSE	9.36178	3.67618	1.3486	0.089518	0.99427	FALSE	3.54752	6.01938	-0.7628	0.43468	0.9982	FALSE	3603	BAJ91752.1	501	0	predicted protein [Hordeum vulgare subsp. vulgare]	AJ420960.1	585	0	Triticum turgidum subsp. durum partial dw-RGA2 gene	--	--	--	--
comp266706_c0	109.59	52.9997	1.0481	2.4779e-05	0.002017	TRUE	123.224	39.1409	1.6545	2.6776e-07	1.9714e-05	TRUE	63.6518	56.1243	0.18158	0.28144	0.99628	FALSE	65.0418	108.74	-0.74145	0.0016214	0.036392	FALSE	64.12	46.2647	0.47086	0.045696	0.85557	FALSE	44.6456	54.5666	-0.2895	0.35583	0.9982	FALSE	4310	BAK03870.1	3730	0	predicted protein [Hordeum vulgare subsp. vulgare]	AK331416.1	55	2.31255e-17	Triticum aestivum cDNA, clone: WT007_H03, cultivar: Chinese Spring	--	--	--	--
comp90541_c0	60.3212	22.46	1.4253	5.0701e-05	0.0037736	TRUE	67.8258	26.6304	1.3488	0.0023434	0.061551	FALSE	22.9596	23.7841	-0.050898	0.90252	0.99628	FALSE	23.461	59.8535	-1.3512	8.3724e-05	0.0028133	TRUE	23.1285	31.4773	-0.44464	0.35501	0.99427	FALSE	30.3757	23.124	0.39353	0.29515	0.9982	FALSE	3115	XP_002444915.1	2688	0	hypothetical protein SORBIDRAFT_07g001420 [Sorghum bicolor]	AC133218.3	899	0	Oryza sativa (japonica cultivar-group) chromosome 11 PAC clone P0549G05, complete sequence	--	--	--	--
comp267415_c0	92.1172	28.9433	1.6702	1.492e-08	2.2433e-06	TRUE	103.578	18.2733	2.5029	8.6184e-12	1.1868e-09	TRUE	29.1944	30.6496	-0.070175	0.93076	0.99628	FALSE	29.8319	91.4029	-1.6154	2.4163e-08	1.6568e-06	TRUE	29.4092	21.5991	0.4453	0.19486	0.99427	FALSE	20.8432	29.7989	-0.51568	0.22645	0.9982	FALSE	2222	CBG91904.1	2511	0	PDI-like protein [Triticum aestivum]	FN555316.1	1527	0	Triticum aestivum mRNA for PDI-like protein (pdil2-1 gene), cultivar Chinese Spring, clone TaPDIL2-1 a	K09580	PDIA1, P4HB	protein disulfide-isomerase A1	http://www.genome.jp/dbget-bin/www_bget?ko:K09580
comp268567_c0	54.0686	2.66278	4.3438	3.6156e-13	9.5003e-11	TRUE	60.7954	2.98053	4.3503	9.5997e-13	1.4843e-10	TRUE	10.7179	2.81976	1.9264	0.01968	0.29609	FALSE	10.952	53.6494	-2.2924	5.482e-08	3.5542e-06	TRUE	10.7968	3.52301	1.6157	0.03881	0.76328	FALSE	3.39971	2.7415	0.31045	0.77629	0.9982	FALSE	5097	XP_003561341.1	7215	0	PREDICTED: DNA (cytosine-5)-methyltransferase 1B-like [Brachypodium distachyon]	XM_003561293.1	3334	0	PREDICTED: Brachypodium distachyon DNA (cytosine-5)-methyltransferase 1B-like (LOC100829061), mRNA	K00558	E2.1.1.37, DNMT, dcm	DNA (cytosine-5-)-methyltransferase	http://www.genome.jp/dbget-bin/www_bget?ko:K00558
comp266444_c0	31.3917	2.79881	3.4875	2.7506e-07	3.3514e-05	TRUE	35.2971	3.17492	3.4748	8.4218e-07	5.6632e-05	TRUE	7.91848	2.96381	1.4178	0.10087	0.98028	FALSE	8.0914	31.1483	-1.9447	0.00019973	0.0060531	FALSE	7.97673	3.75277	1.0878	0.17999	0.99427	FALSE	3.62143	2.88156	0.32971	0.75711	0.9982	FALSE	3055	CAJ01708.1	3595	0	chromomethylase 1 [Hordeum vulgare subsp. vulgare]	AK332918.1	2615	0	Triticum aestivum cDNA, clone: WT005_D05, cultivar: Chinese Spring	K00558	E2.1.1.37, DNMT, dcm	DNA (cytosine-5-)-methyltransferase	http://www.genome.jp/dbget-bin/www_bget?ko:K00558
comp266522_c0	43.4329	7.52525	2.529	2.7424e-07	3.3435e-05	TRUE	48.8365	5.18354	3.236	2.5604e-08	2.2323e-06	TRUE	14.3972	7.96889	0.85334	0.12506	0.99628	FALSE	14.7116	43.0962	-1.5506	0.00020332	0.0061431	FALSE	14.5031	6.12697	1.2431	0.046193	0.86251	FALSE	5.91254	7.74772	-0.38999	0.63832	0.9982	FALSE	4534	ABV90883.1	6764	0	DNA repair protein Rad50 [Triticum monococcum]	EU159417.1	4400	0	Triticum monococcum haplotype A DNA repair protein Rad50 mRNA, complete cds	K10866	RAD50	DNA repair protein RAD50	http://www.genome.jp/dbget-bin/www_bget?ko:K10866
comp267518_c0	95.3908	7.52525	3.664	6.3782e-20	2.7354e-17	TRUE	107.259	5.57878	4.265	4.8685e-21	1.447e-18	TRUE	20.3961	7.96889	1.3558	0.010677	0.18511	FALSE	20.8415	94.6512	-2.1832	2.556e-12	2.9319e-10	TRUE	20.5461	6.59415	1.6396	0.0039961	0.13377	FALSE	6.36337	7.74772	-0.28398	0.73304	0.9982	FALSE	3508	AAS68103.1	3704	0	minichromosomal maintenance factor [Triticum aestivum]	AK332740.1	1921	0	Triticum aestivum cDNA, clone: WT004_M01, cultivar: Chinese Spring	K02540	MCM2	minichromosome maintenance protein 2	http://www.genome.jp/dbget-bin/www_bget?ko:K02540
comp259736_c0	23.3798	2.25757	3.3724	1.2258e-05	0.0010693	TRUE	26.2885	2.203	3.5769	1.5977e-05	0.00082618	TRUE	9.03827	2.39067	1.9186	0.032635	0.42984	FALSE	9.23564	23.1985	-1.3287	0.015679	0.2231	FALSE	9.10475	2.60396	1.8059	0.04119	0.79882	FALSE	2.51283	2.32432	0.11251	0.91876	0.9982	FALSE	2840	BAJ89113.1	4079	0	predicted protein [Hordeum vulgare subsp. vulgare]	AK332257.1	2713	0	Triticum aestivum cDNA, clone: WT003_I16, cultivar: Chinese Spring	K02212	MCM4, CDC54	minichromosome maintenance protein 4 (cell division control protein 54)	http://www.genome.jp/dbget-bin/www_bget?ko:K02212
comp269454_c0	61.4428	7.45405	3.0431	1.3923e-11	3.046e-09	TRUE	69.087	7.45133	3.2128	4.2164e-11	5.2995e-09	TRUE	12.7184	7.89349	0.68818	0.21975	0.99628	FALSE	12.9961	60.9664	-2.2299	1.2382e-08	8.8826e-07	TRUE	12.8119	8.80751	0.54068	0.32023	0.99427	FALSE	8.49928	7.67441	0.14728	0.81428	0.9982	FALSE	4852	XP_003570162.1	247	2.16434e-18	PREDICTED: DNA topoisomerase 2-like [Brachypodium distachyon]	AK331252.1	2297	0	Triticum aestivum cDNA, clone: WT007_A10, cultivar: Chinese Spring	K03164	TOP2	DNA topoisomerase II	http://www.genome.jp/dbget-bin/www_bget?ko:K03164
comp266412_c0	27.6898	4.45726	2.6351	2.6347e-05	0.0021295	TRUE	31.1347	4.21162	2.8861	3.4502e-05	0.0016513	TRUE	8.31841	4.72003	0.81751	0.25881	0.99628	FALSE	8.50006	27.4751	-1.6926	0.001545	0.034903	FALSE	8.3796	4.97816	0.75127	0.29954	0.99427	FALSE	4.80394	4.58903	0.066027	0.92605	0.9982	FALSE	4257	XP_003564776.1	5616	0	PREDICTED: DNA-directed RNA polymerase D subunit 2a-like [Brachypodium distachyon]	XM_003580606.1	2352	0	PREDICTED: Brachypodium distachyon DNA-directed RNA polymerase D subunit 2a-like (LOC100821466), mRNA	K16252	NRPD2, NRPE2	DNA-directed RNA polymerase IV and V subunit 2	http://www.genome.jp/dbget-bin/www_bget?ko:K16252
comp268807_c0	48.7278	7.06215	2.7866	8.8815e-09	1.3801e-06	TRUE	54.7901	3.04533	4.1692	2.559e-11	3.2855e-09	TRUE	13.9173	7.4785	0.89606	0.11785	0.99628	FALSE	14.2212	48.35	-1.7655	1.4892e-05	0.0006024	TRUE	14.0197	3.59959	1.9616	0.0075991	0.22264	FALSE	3.47362	7.27094	-1.0657	0.25117	0.9982	FALSE	5457	XP_003559192.1	2055	0	PREDICTED: DNA-directed RNA polymerase I subunit rpa1-like [Brachypodium distachyon]	XM_003559144.1	669	0	PREDICTED: Brachypodium distachyon DNA-directed RNA polymerase I subunit rpa1-like (LOC100821444), mRNA	K02999	RPA1, POLR1A	DNA-directed RNA polymerase I subunit RPA1	http://www.genome.jp/dbget-bin/www_bget?ko:K02999
comp263142_c0	33.7498	6.88849	2.2926	1.97e-05	0.0016329	TRUE	37.9486	2.13821	4.1496	3.0102e-08	2.5923e-06	TRUE	11.5178	7.2946	0.65896	0.25831	0.99628	FALSE	11.7693	33.4881	-1.5086	0.0013418	0.030982	FALSE	11.6025	2.52737	2.1987	0.0092908	0.26068	FALSE	2.43892	7.09214	-1.54	0.12903	0.9982	FALSE	3928	XP_003574126.1	5480	0	PREDICTED: DNA-directed RNA polymerase I subunit RPA2 [Brachypodium distachyon]	AK375542.1	3278	0	Hordeum vulgare subsp. vulgare mRNA for predicted protein, complete cds, clone: NIASHv3097G19	K03002	RPA2, POLR1B	DNA-directed RNA polymerase I subunit RPA2	http://www.genome.jp/dbget-bin/www_bget?ko:K03002
comp248055_c0	91.1347	42.7457	1.0922	6.6898e-05	0.0048117	TRUE	102.473	48.8075	1.0701	0.0055891	0.12225	FALSE	45.2409	45.2657	-0.00079121	0.73709	0.99628	FALSE	46.2289	90.428	-0.96798	0.00025563	0.0075043	FALSE	45.5737	57.6907	-0.34014	0.36378	0.99427	FALSE	55.6717	44.0094	0.33913	0.21382	0.9982	FALSE	1056	BAJ94836.1	370	6.65286e-41	predicted protein [Hordeum vulgare subsp. vulgare]	AK372842.1	419	0	Hordeum vulgare subsp. vulgare mRNA for predicted protein, complete cds, clone: NIASHv3014C04	K03007	RPB10, POLR2L	DNA-directed RNA polymerases I, II, and III subunit RPABC5	http://www.genome.jp/dbget-bin/www_bget?ko:K03007
comp240790_c0	13.4469	73.9709	-2.4597	3.8151e-12	9.0588e-10	TRUE	15.1198	83.9357	-2.4728	2.9642e-17	6.8875e-15	TRUE	45.9496	78.3317	-0.76954	0.011312	0.19362	FALSE	46.953	13.3426	1.8152	5.3661e-06	0.00024029	TRUE	46.2876	99.2124	-1.0999	3.9526e-05	0.0025166	TRUE	95.7403	76.1577	0.33014	0.11137	0.9982	FALSE	1396	XP_003567904.1	1060	1.3164e-138	PREDICTED: dnaJ homolog subfamily B member 4-like [Brachypodium distachyon]	AK332290.1	770	0	Triticum aestivum cDNA, clone: WT003_K01, cultivar: Chinese Spring	K09510	DNAJB4	DnaJ homolog subfamily B member 4	http://www.genome.jp/dbget-bin/www_bget?ko:K09510
comp264993_c0	92.0666	28.8674	1.6732	1.4404e-08	2.174e-06	TRUE	103.521	18.272	2.5022	8.8189e-12	1.2133e-09	TRUE	44.0716	30.5693	0.52777	0.061155	0.68498	FALSE	45.034	91.3527	-1.0204	0.00011915	0.0038397	TRUE	44.3957	21.5976	1.0396	0.0022281	0.082991	FALSE	20.8417	29.7208	-0.512	0.23024	0.9982	FALSE	2543	CBH32545.1	3152	0	dolichyl-diphosphooligosaccharide--protein glycosyltransferase, putative, expressed [Triticum aestivum]	AK332701.1	142	5.88566e-66	Triticum aestivum cDNA, clone: WT004_K12, cultivar: Chinese Spring	K12667	SWP1, RPN2	oligosaccharyltransferase complex subunit delta (ribophorin II)	http://www.genome.jp/dbget-bin/www_bget?ko:K12667
comp250990_c0	84.7481	19.1604	2.1451	9.1883e-11	1.8311e-08	TRUE	95.2917	25.3093	1.9127	1.8157e-07	1.3731e-05	TRUE	40.0939	20.29	0.98261	0.00449	0.092277	FALSE	40.9695	84.091	-1.0374	0.00018065	0.005546	FALSE	40.3888	29.9157	0.43306	0.13701	0.99427	FALSE	28.8687	19.7269	0.54934	0.17179	0.9982	FALSE	1620	BAJ86407.1	1916	0	predicted protein [Hordeum vulgare subsp. vulgare]	AK331784.1	1375	0	Triticum aestivum cDNA, clone: WT002_F15, cultivar: Chinese Spring	--	--	--	--
comp257439_c0	126.097	56.532	1.1574	8.1875e-07	9.1828e-05	TRUE	141.785	45.8911	1.6274	5.8031e-08	4.7728e-06	TRUE	69.2979	59.8648	0.21111	0.21709	0.99628	FALSE	70.8112	125.119	-0.82125	0.00020385	0.0061548	FALSE	69.8077	54.2436	0.36393	0.086764	0.99427	FALSE	52.3452	58.2033	-0.15304	0.63157	0.9982	FALSE	2116	BAJ86959.1	1512	0	predicted protein [Hordeum vulgare subsp. vulgare]	AK333629.1	1771	0	Triticum aestivum cDNA, clone: WT006_P04, cultivar: Chinese Spring	--	--	--	--
comp257373_c0	137.373	339.796	-1.3066	5.7935e-23	3.0737e-20	TRUE	154.463	318.627	-1.0446	2.8034e-26	1.1367e-23	TRUE	213.184	359.828	-0.75521	1.0047e-07	6.7586e-06	FALSE	217.839	136.308	0.6764	3.999e-06	0.00018506	FALSE	214.752	376.619	-0.81043	1.6634e-09	2.3182e-07	FALSE	363.439	349.842	0.055009	0.47959	0.9982	FALSE	1933	BAJ93921.1	1777	0	predicted protein [Hordeum vulgare subsp. vulgare]	AK362717.1	1043	0	Hordeum vulgare subsp. vulgare mRNA for predicted protein, complete cds, clone: NIASHv2009K18	--	--	--	--
comp243850_c0	36.9663	83.7913	-1.1806	5.4485e-06	0.00051777	TRUE	41.5653	43.2884	-0.0586	0.14038	0.99618	FALSE	50.0672	88.7311	-0.82557	0.003803	0.080555	FALSE	51.1605	36.6796	0.48005	0.093241	0.79443	FALSE	50.4355	51.1671	-0.020776	0.83216	0.99427	FALSE	49.3764	86.2685	-0.80501	0.001915	0.077396	FALSE	1403	BAJ90881.1	888	1.70871e-114	predicted protein [Hordeum vulgare subsp. vulgare]	AK332538.1	918	0	Triticum aestivum cDNA, clone: WT004_D18, cultivar: Chinese Spring	K10666	RNF5	E3 ubiquitin-protein ligase RNF5	http://www.genome.jp/dbget-bin/www_bget?ko:K10666
comp267977_c1	132.898	52.8903	1.3292	1.3091e-08	1.9913e-06	TRUE	149.432	40.2378	1.8929	9.8014e-11	1.1858e-08	TRUE	58.6256	56.0084	0.065886	0.53181	0.99628	FALSE	59.9058	131.867	-1.1383	3.8873e-07	2.1694e-05	TRUE	59.0568	47.5613	0.31231	0.15995	0.99427	FALSE	45.8968	54.454	-0.24664	0.43496	0.9982	FALSE	4791	BAJ92311.1	3371	0	predicted protein [Hordeum vulgare subsp. vulgare]	AK362003.1	2316	0	Hordeum vulgare subsp. vulgare mRNA for predicted protein, complete cds, clone: NIASHv2001M08	--	--	--	--
comp267359_c0	65.5926	25.0076	1.3912	3.4084e-05	0.002677	TRUE	73.7531	24.8162	1.5714	0.00016311	0.0065157	FALSE	31.0341	26.4818	0.22885	0.38428	0.99628	FALSE	31.7118	65.084	-1.0373	0.00098759	0.023952	FALSE	31.2623	29.3329	0.091908	0.64006	0.99427	FALSE	28.3063	25.7469	0.13673	0.68724	0.9982	FALSE	3812	XP_003558072.1	4730	0	PREDICTED: uncharacterized protein LOC100831072 [Brachypodium distachyon]	AK333315.1	3165	0	Triticum aestivum cDNA, clone: WT006_C18, cultivar: Chinese Spring	--	--	--	--
comp265767_c0	1420.84	407.393	1.8023	2.0583e-122	1.4843e-118	TRUE	1597.61	388.128	2.0413	7.438e-114	2.4008e-110	TRUE	534.394	431.411	0.30884	9.8239e-06	0.00044847	FALSE	546.063	1409.83	-1.3684	6.3298e-83	1.1048e-79	TRUE	538.325	458.77	0.23071	0.00064492	0.029067	FALSE	442.714	419.437	0.07792	0.31232	0.9982	FALSE	1172	Q03033.1	1206	1.78447e-160	RecName: Full=Elongation factor 1-alpha; Short=EF-1-alpha	AK250680.1	776	0	Hordeum vulgare subsp. vulgare cDNA clone: FLbaf87k22, mRNA sequence	K03231	EEF1A	elongation factor 1-alpha	http://www.genome.jp/dbget-bin/www_bget?ko:K03231
comp216297_c0	51.6819	13.8928	1.8953	3.316e-06	0.00032824	TRUE	58.1117	14.0603	2.0472	1.4607e-05	0.00076165	TRUE	24.0754	14.7118	0.71059	0.083707	0.85999	FALSE	24.6011	51.2812	-1.0597	0.0029005	0.059069	FALSE	24.2525	16.6194	0.54526	0.16864	0.99427	FALSE	16.0378	14.3035	0.16511	0.72207	0.9982	FALSE	492	Q03033.1	200	6.11514e-16	RecName: Full=Elongation factor 1-alpha; Short=EF-1-alpha	AK334915.1	401	0	Triticum aestivum cDNA, clone: WT011_H16, cultivar: Chinese Spring	K03231	EEF1A	elongation factor 1-alpha	http://www.genome.jp/dbget-bin/www_bget?ko:K03231
comp231796_c0	395.33	85.9424	2.2016	5.4823e-46	8.4717e-43	TRUE	444.513	95.5416	2.218	8.8939e-38	5.7877e-35	TRUE	142.417	91.009	0.64604	8.9868e-05	0.0032501	FALSE	145.527	392.264	-1.4305	5.978e-26	1.8549e-23	TRUE	143.464	112.931	0.34525	0.018273	0.44028	FALSE	108.978	88.4831	0.30057	0.11789	0.9982	FALSE	1066	BAK06325.1	774	3.55794e-99	predicted protein [Hordeum vulgare subsp. vulgare]	AK248510.1	807	0	Hordeum vulgare subsp. vulgare cDNA clone: FLbaf35j18, mRNA sequence	K03232	EEF1B	elongation factor 1-beta	http://www.genome.jp/dbget-bin/www_bget?ko:K03232
comp247031_c0	312.882	91.7634	1.7696	1.2524e-27	8.7401e-25	TRUE	351.808	76.6055	2.1993	7.5813e-30	3.6199e-27	TRUE	137.422	97.1733	0.49999	0.0014934	0.037006	FALSE	140.423	310.456	-1.1446	5.1767e-15	7.6086e-13	TRUE	138.433	90.5481	0.61243	0.000319	0.015932	FALSE	87.3792	94.4763	-0.11266	0.66969	0.9982	FALSE	1172	CAB90214.1	877	4.77062e-114	elongation factor 1 beta [Hordeum vulgare subsp. vulgare]	AK332529.1	845	0	Triticum aestivum cDNA, clone: WT004_D08, cultivar: Chinese Spring	K03232	EEF1B	elongation factor 1-beta	http://www.genome.jp/dbget-bin/www_bget?ko:K03232
comp257194_c0	371.114	99.6922	1.8963	1.1339e-35	1.2198e-32	TRUE	417.285	87.9374	2.2465	2.7062e-36	1.6798e-33	TRUE	153.911	105.569	0.54391	0.00034521	0.010626	FALSE	157.272	368.237	-1.2274	1.7538e-19	3.6748e-17	TRUE	155.043	103.942	0.57689	0.00027648	0.014072	FALSE	100.305	102.639	-0.033195	0.95341	0.9982	FALSE	1705	XP_003563720.1	1713	0	PREDICTED: elongation factor 1-gamma 2-like [Brachypodium distachyon]	AK248884.1	1311	0	Hordeum vulgare subsp. vulgare cDNA clone: FLbaf11j17, mRNA sequence	K03233	EEF1G	elongation factor 1-gamma	http://www.genome.jp/dbget-bin/www_bget?ko:K03233
comp269469_c0	982.646	386.216	1.3473	4.303e-55	9.1066e-52	TRUE	1104.9	247.183	2.1603	2.3647e-87	5.0214e-84	TRUE	390.784	408.985	-0.065675	0.7175	0.99628	FALSE	399.318	975.027	-1.2879	1.0261e-52	8.1655e-50	TRUE	393.659	292.172	0.43013	3.8548e-06	0.00031404	FALSE	281.947	397.634	-0.49602	2.0649e-05	0.00149	FALSE	2253	XP_003569442.1	3575	0	PREDICTED: elongation factor 2-like [Brachypodium distachyon]	AK250137.1	1930	0	Hordeum vulgare subsp. vulgare cDNA clone: FLbaf64f20, mRNA sequence	K03234	EEF2	elongation factor 2	http://www.genome.jp/dbget-bin/www_bget?ko:K03234
comp248488_c0	75.1235	22.9676	1.7097	1.9581e-07	2.4613e-05	TRUE	84.4697	13.7448	2.6195	1.7951e-10	2.11e-08	TRUE	23.6787	24.3217	-0.038654	0.87798	0.99628	FALSE	24.1957	74.541	-1.6233	4.2662e-07	2.3596e-05	TRUE	23.8528	16.2464	0.55404	0.16691	0.99427	FALSE	15.6778	23.6466	-0.59291	0.21898	0.9982	FALSE	489	AAP80650.1	521	9.26349e-65	elongation factor, partial [Triticum aestivum]	AK361008.1	388	0	Hordeum vulgare subsp. vulgare mRNA for predicted protein, complete cds, clone: NIASHv1130I17	K03234	EEF2	elongation factor 2	http://www.genome.jp/dbget-bin/www_bget?ko:K03234
comp260791_c0	109.542	34.8054	1.6541	8.7885e-10	1.5786e-07	TRUE	123.17	33.7519	1.8676	6.6368e-09	6.3717e-07	TRUE	41.512	36.8573	0.17158	0.40053	0.99628	FALSE	42.4186	108.693	-1.3575	1.035e-07	6.3969e-06	TRUE	41.8174	39.895	0.067896	0.63989	0.99427	FALSE	38.4988	35.8344	0.10347	0.70923	0.9982	FALSE	1896	BAJ99738.1	1947	0	predicted protein [Hordeum vulgare subsp. vulgare]	AK332140.1	1417	0	Triticum aestivum cDNA, clone: WT003_D21, cultivar: Chinese Spring	K02358	tuf, TUFM	elongation factor Tu	http://www.genome.jp/dbget-bin/www_bget?ko:K02358
comp254289_c0	28.4362	78.2753	-1.4608	2.9009e-07	3.5213e-05	TRUE	31.9739	83.6234	-1.387	2.4124e-10	2.7969e-08	TRUE	81.6132	82.8899	-0.022395	0.72144	0.99628	FALSE	83.3954	28.2157	1.5635	4.3772e-08	2.883e-06	TRUE	82.2135	98.8433	-0.26577	0.39087	0.99427	FALSE	95.384	80.5894	0.24316	0.22473	0.9982	FALSE	2057	XP_003560176.1	2025	0	PREDICTED: endoplasmic oxidoreductin-1-like [Brachypodium distachyon]	AK332376.1	1590	0	Triticum aestivum cDNA, clone: WT003_N08, cultivar: Chinese Spring	K10950	ERO1L	ERO1-like protein alpha	http://www.genome.jp/dbget-bin/www_bget?ko:K10950
comp234095_c0	29.377	3.58896	3.033	3.0761e-06	0.00030667	TRUE	33.0318	14.5787	1.18	0.072316	0.76001	FALSE	13.1175	3.80055	1.7872	0.013817	0.22619	FALSE	13.4039	29.1492	-1.1208	0.018535	0.25266	FALSE	13.214	17.2321	-0.38303	0.56573	0.99427	FALSE	16.629	3.69507	2.17	0.0026368	0.10014	FALSE	868	BAJ90131.1	991	2.24881e-132	predicted protein [Hordeum vulgare subsp. vulgare]	AK362255.1	34	2.13316e-06	Hordeum vulgare subsp. vulgare mRNA for predicted protein, complete cds, clone: NIASHv2003L12	--	--	--	--
comp255855_c0	272.39	133.507	1.0288	6.1517e-11	1.2529e-08	TRUE	306.279	184.987	0.72742	0.013131	0.23656	FALSE	142.054	141.378	0.0068783	0.5229	0.99628	FALSE	145.156	270.278	-0.89684	3.4279e-09	2.6484e-07	FALSE	143.099	218.655	-0.61165	0.00054555	0.025225	FALSE	211.003	137.454	0.61831	4.2786e-05	0.0028648	FALSE	1797	BAJ95289.1	595	4.11482e-68	predicted protein [Hordeum vulgare subsp. vulgare]	AK332920.1	51	1.5965e-15	Triticum aestivum cDNA, clone: WT005_D07, cultivar: Chinese Spring	--	--	--	--
comp261087_c0	728.777	311.967	1.2241	1.7053e-35	1.8045e-32	TRUE	819.446	252.817	1.6966	3.2549e-42	2.4096e-39	TRUE	313.394	330.358	-0.076053	0.81553	0.99628	FALSE	320.238	723.127	-1.1751	2.9108e-34	1.2629e-31	TRUE	315.7	298.831	0.079221	0.16745	0.99427	FALSE	288.373	321.189	-0.15549	0.25137	0.9982	FALSE	1849	BAJ89461.1	2202	0	predicted protein [Hordeum vulgare subsp. vulgare]	AK330788.1	1636	0	Triticum aestivum cDNA, clone: SET5_E23, cultivar: Chinese Spring	K03257	EIF4A	translation initiation factor 4A	http://www.genome.jp/dbget-bin/www_bget?ko:K03257
comp268775_c0	88.9016	26.3384	1.755	7.8905e-09	1.237e-06	TRUE	99.962	20.8637	2.2604	6.0789e-10	6.692e-08	TRUE	35.9131	27.8911	0.36471	0.19744	0.99628	FALSE	36.6974	88.2123	-1.2653	5.9147e-06	0.00026264	TRUE	36.1773	24.661	0.55285	0.089244	0.99427	FALSE	23.798	27.117	-0.18836	0.67993	0.9982	FALSE	2084	BAJ87118.1	2457	0	predicted protein [Hordeum vulgare subsp. vulgare]	AK334775.1	1652	0	Triticum aestivum cDNA, clone: WT011_A10, cultivar: Chinese Spring	K03242	EIF2S3	translation initiation factor 2 subunit 3	http://www.genome.jp/dbget-bin/www_bget?ko:K03242
comp236789_c0	122.688	52.2142	1.2325	2.8953e-07	3.5189e-05	TRUE	137.952	49.587	1.4761	1.4688e-06	9.4361e-05	TRUE	63.2783	55.2924	0.19463	0.26241	0.99628	FALSE	64.6601	121.737	-0.91282	5.6083e-05	0.0019698	FALSE	63.7437	58.6121	0.12109	0.43763	0.99427	FALSE	56.5608	53.7578	0.073328	0.73036	0.9982	FALSE	1235	O24473.1	1330	0	RecName: Full=Eukaryotic translation initiation factor 2 subunit beta; Short=eIF-2-beta; AltName: Full=P38	AK332990.1	1058	0	Triticum aestivum cDNA, clone: WT005_G03, cultivar: Chinese Spring	K03238	EIF2S2	translation initiation factor 2 subunit 2	http://www.genome.jp/dbget-bin/www_bget?ko:K03238
comp264374_c0	188.956	80.644	1.2284	2.1662e-10	4.1553e-08	TRUE	212.464	48.838	2.1211	1.2264e-17	2.9409e-15	TRUE	79.4248	85.3983	-0.10462	0.99275	0.99862	FALSE	81.1592	187.491	-1.208	2.0506e-10	1.877e-08	TRUE	80.009	57.7267	0.47092	0.025594	0.5658	FALSE	55.7065	83.0281	-0.57576	0.025029	0.56032	FALSE	3571	CBH32658.1	4099	0	eukaryotic translation initiation factor,putative, expressed [Triticum aestivum]	AK331245.1	3225	0	Triticum aestivum cDNA, clone: WT007_A06, cultivar: Chinese Spring	K03254	EIF3A	translation initiation factor 3 subunit A	http://www.genome.jp/dbget-bin/www_bget?ko:K03254
comp258000_c0	196.741	57.3655	1.778	4.4343e-18	1.6572e-15	TRUE	221.218	36.3495	2.6055	8.5643e-25	3.2293e-22	TRUE	72.2437	60.7475	0.25005	0.15937	0.99628	FALSE	73.8214	195.216	-1.403	2.5028e-13	3.1786e-11	TRUE	72.7752	42.9654	0.76027	0.0020313	0.076677	FALSE	41.4617	59.0615	-0.51044	0.091733	0.9982	FALSE	2524	BAJ85622.1	3662	0	predicted protein [Hordeum vulgare subsp. vulgare]	AK330745.1	2169	0	Triticum aestivum cDNA, clone: SET5_D06, cultivar: Chinese Spring	K03253	EIF3B	translation initiation factor 3 subunit B	http://www.genome.jp/dbget-bin/www_bget?ko:K03253
comp265874_c0	117.409	53.2591	1.1404	2.6267e-06	0.00026623	TRUE	132.016	33.5064	1.9782	2.3771e-10	2.7639e-08	TRUE	52.07	56.3989	-0.11521	0.96362	0.99628	FALSE	53.2071	116.499	-1.1306	2.112e-06	0.00010347	TRUE	52.453	39.6047	0.40535	0.10716	0.99427	FALSE	38.2187	54.8336	-0.52078	0.097673	0.9982	FALSE	3357	XP_003578150.1	3665	0	PREDICTED: eukaryotic translation initiation factor 3 subunit C-like [Brachypodium distachyon]	AK252453.1	2834	0	Hordeum vulgare subsp. vulgare cDNA clone: FLbaf152g05, mRNA sequence	K03252	EIF3C	translation initiation factor 3 subunit C	http://www.genome.jp/dbget-bin/www_bget?ko:K03252
comp256628_c0	62.7411	23.0516	1.4445	2.9504e-05	0.0023591	TRUE	70.5469	26.1898	1.4296	0.00089666	0.02792	FALSE	26.0302	24.4105	0.092682	0.63077	0.99628	FALSE	26.5986	62.2547	-1.2268	0.0002071	0.0062443	FALSE	26.2217	30.9565	-0.23948	0.67918	0.99427	FALSE	29.8731	23.7331	0.33195	0.37154	0.9982	FALSE	2136	BAJ93681.1	2472	0	predicted protein [Hordeum vulgare subsp. vulgare]	AK362477.1	1774	0	Hordeum vulgare subsp. vulgare mRNA for predicted protein, partial cds, clone: NIASHv2005N21	K03251	EIF3D	translation initiation factor 3 subunit D	http://www.genome.jp/dbget-bin/www_bget?ko:K03251
comp251128_c0	51.107	11.9848	2.0923	7.4421e-07	8.4392e-05	TRUE	57.4653	12.6349	2.1853	5.08e-06	0.00029332	TRUE	20.796	12.6914	0.71246	0.10726	0.99628	FALSE	21.2501	50.7108	-1.2548	0.00064731	0.01667	FALSE	20.949	14.9345	0.48823	0.24019	0.99427	FALSE	14.4118	12.3391	0.22401	0.66053	0.9982	FALSE	1322	BAJ90009.1	1369	0	predicted protein [Hordeum vulgare subsp. vulgare]	AK331991.1	1069	0	Triticum aestivum cDNA, clone: SET1_L09, cultivar: Chinese Spring	K03249	EIF3F	translation initiation factor 3 subunit F	http://www.genome.jp/dbget-bin/www_bget?ko:K03249
comp235044_c0	81.3845	27.0261	1.5904	2.9205e-07	3.5429e-05	TRUE	91.5097	24.1034	1.9247	2.71e-07	1.9916e-05	TRUE	33.2736	28.6193	0.21739	0.38351	0.99628	FALSE	34.0002	80.7535	-1.248	1.8254e-05	0.00072167	TRUE	33.5184	28.4904	0.23448	0.38929	0.99427	FALSE	27.4933	27.825	-0.017303	0.99165	0.99847	FALSE	1492	XP_003579584.1	1669	0	PREDICTED: eukaryotic translation initiation factor 3 subunit H-like [Brachypodium distachyon]	AK332694.1	1291	0	Triticum aestivum cDNA, clone: WT004_K04, cultivar: Chinese Spring	K03247	EIF3H	translation initiation factor 3 subunit H	http://www.genome.jp/dbget-bin/www_bget?ko:K03247
comp254784_c0	56.6085	16.3819	1.7889	3.0187e-06	0.00030188	TRUE	63.6513	14.9675	2.0884	3.8966e-06	0.00023094	TRUE	28.6345	17.3477	0.72301	0.056011	0.63981	FALSE	29.2598	56.1696	-0.94087	0.0049421	0.091049	FALSE	28.8451	17.6916	0.70526	0.0668	0.99427	FALSE	17.0725	16.8662	0.017537	0.9374	0.9982	FALSE	2309	XP_003565952.1	2733	0	PREDICTED: eukaryotic translation initiation factor 3 subunit L-like [Brachypodium distachyon]	AK332354.1	1826	0	Triticum aestivum cDNA, clone: WT003_M13, cultivar: Chinese Spring	K15029	EIF3L	translation initiation factor 3 subunit L	http://www.genome.jp/dbget-bin/www_bget?ko:K15029
comp199138_c0	1216.9	553.996	1.1353	2.4995e-51	4.6794e-48	TRUE	1368.3	476.107	1.523	1.402e-55	1.4984e-52	TRUE	552.92	586.656	-0.085443	0.84108	0.99628	FALSE	564.995	1207.47	-1.0957	4.8829e-50	3.5713e-47	TRUE	556.988	562.761	-0.014877	0.44001	0.99427	FALSE	543.066	570.374	-0.070781	0.5676	0.9982	FALSE	1001	AAZ95171.1	841	1.62551e-110	eukaryotic translation initiation factor 5A1 [Triticum aestivum]	AK252614.1	827	0	Hordeum vulgare subsp. vulgare cDNA clone: FLbaf165k04, mRNA sequence	K03263	EIF5A	translation initiation factor 5A	http://www.genome.jp/dbget-bin/www_bget?ko:K03263
comp243890_c0	170.109	82.49	1.0442	1.6364e-07	2.0784e-05	TRUE	191.272	83.291	1.1994	9.9815e-06	0.00054366	TRUE	80.7293	87.3531	-0.11377	0.9599	0.99628	FALSE	82.4922	168.79	-1.0329	1.253e-07	7.643e-06	TRUE	81.3232	98.4504	-0.27573	0.36756	0.99427	FALSE	95.0049	84.9287	0.16175	0.39496	0.9982	FALSE	1267	XP_003562588.1	1285	3.98255e-175	PREDICTED: eukaryotic translation initiation factor 6-2-like [Brachypodium distachyon]	AK250868.1	58	1.43417e-19	Hordeum vulgare subsp. vulgare cDNA clone: FLbaf102m02, mRNA sequence	K03264	EIF6	translation initiation factor 6	http://www.genome.jp/dbget-bin/www_bget?ko:K03264
comp222486_c0	70.0006	26.2799	1.4134	1.4495e-05	0.0012389	TRUE	78.7095	28.8859	1.4462	0.00037893	0.013437	FALSE	32.4586	27.8292	0.222	0.38298	0.99628	FALSE	33.1674	69.4578	-1.0664	0.0004929	0.013198	FALSE	32.6973	34.1433	-0.062428	0.95706	0.99427	FALSE	32.9484	27.0568	0.28421	0.41312	0.9982	FALSE	1053	A3RCV9.1	1067	1.96515e-143	RecName: Full=Eukaryotic translation initiation factor NCBP; AltName: Full=Novel cap-binding protein; Short=nCBP; AltName: Full=mRNA cap-binding protein	AK331918.1	878	0	Triticum aestivum cDNA, clone: WT002_L02, cultivar: Chinese Spring	K03259	EIF4E	translation initiation factor 4E	http://www.genome.jp/dbget-bin/www_bget?ko:K03259
comp257485_c0	25.7224	1.62082	3.9882	1.0105e-06	0.00011134	TRUE	28.9226	0	5.4802	1.9443e-07	1.4615e-05	TRUE	6.63873	1.71638	1.9515	0.064267	0.71054	FALSE	6.7837	25.523	-1.9117	0.00087667	0.021644	FALSE	6.68756	0	3.1263	0.017998	0.43491	FALSE	0	1.66874	-1.175	0.55127	0.9982	FALSE	1379	AAT99294.1	1288	1.35621e-174	beta-expansin TaEXPB3 [Triticum aestivum]	AY543541.1	915	0	Triticum aestivum expansin EXPB7 mRNA, complete cds	--	--	--	--
comp269151_c3	227.669	111.02	1.0361	1.7782e-09	3.0558e-07	TRUE	255.994	146.071	0.80944	0.0051547	0.11463	FALSE	104.132	117.565	-0.17504	0.70858	0.99628	FALSE	106.406	225.904	-1.0861	1.7287e-10	1.5938e-08	TRUE	104.898	172.656	-0.71892	0.00028824	0.014609	FALSE	166.614	114.302	0.54366	0.0011399	0.049934	FALSE	5270	XP_003562133.1	860	1.41848e-101	PREDICTED: expansin-like A1-like [Brachypodium distachyon]	AK357013.1	495	0	Hordeum vulgare subsp. vulgare mRNA for predicted protein, complete cds, clone: NIASHv1044A22	--	--	--	--
comp256748_c0	85.3188	15.5136	2.4593	1.3791e-12	3.4294e-10	TRUE	95.9334	9.39516	3.352	1.6745e-15	3.3529e-13	TRUE	42.0719	16.4282	1.3567	0.00024403	0.0078671	FALSE	42.9907	84.6572	-0.97761	0.00035872	0.010029	FALSE	42.3814	11.1051	1.9322	4.2683e-06	0.0003438	TRUE	10.7165	15.9722	-0.57573	0.32569	0.9982	FALSE	4009	BAK04323.1	3260	0	predicted protein [Hordeum vulgare subsp. vulgare]	AK373126.1	63	7.67727e-22	Hordeum vulgare subsp. vulgare mRNA for predicted protein, complete cds, clone: NIASHv3021N16	--	--	--	--
comp257389_c1	62.1002	16.2655	1.9328	2.3668e-07	2.9333e-05	TRUE	69.8262	18.9361	1.8826	1.082e-05	0.00058362	TRUE	21.5959	17.2244	0.3263	0.35578	0.99628	FALSE	22.0675	61.6187	-1.4814	1.7888e-05	0.00070977	TRUE	21.7547	22.3826	-0.041048	0.92591	0.99427	FALSE	21.5992	16.7464	0.36713	0.40631	0.9982	FALSE	1710	BAJ92240.1	1408	0	predicted protein [Hordeum vulgare subsp. vulgare]	AK361033.1	115	4.01593e-51	Hordeum vulgare subsp. vulgare mRNA for predicted protein, complete cds, clone: NIASHv1130P08	--	--	--	--
comp256017_c0	92.2905	18.4079	2.3259	1.0608e-12	2.6679e-10	TRUE	103.773	22.7428	2.1899	8.2074e-10	8.8836e-08	TRUE	31.9139	19.4931	0.71122	0.046299	0.55522	FALSE	32.6108	91.5749	-1.4896	1.5066e-07	9.0855e-06	TRUE	32.1486	26.8821	0.25811	0.36678	0.99427	FALSE	25.9413	18.9521	0.45289	0.27371	0.9982	FALSE	2699	BAK04381.1	1495	0	predicted protein [Hordeum vulgare subsp. vulgare]	AK334043.1	1003	0	Triticum aestivum cDNA, clone: WT008_P10, cultivar: Chinese Spring	--	--	--	--
comp259248_c0	295.046	87.2072	1.7584	6.3945e-26	4.0821e-23	TRUE	331.753	71.4823	2.2145	1.5057e-28	6.9231e-26	TRUE	87.4728	92.3484	-0.078252	0.90998	0.99628	FALSE	89.383	292.758	-1.7116	2.0001e-25	6.0237e-23	TRUE	88.1163	84.4924	0.060587	0.51781	0.99427	FALSE	81.5354	89.7853	-0.13905	0.59362	0.9982	FALSE	1985	BAJ89892.1	2198	0	predicted protein [Hordeum vulgare subsp. vulgare]	AK359967.1	1459	0	Hordeum vulgare subsp. vulgare mRNA for predicted protein, complete cds, clone: NIASHv1107I09	--	--	--	--
comp138612_c0	77.2141	28.7117	1.4272	4.4373e-06	0.00042987	TRUE	86.8204	19.4959	2.1549	3.0189e-08	2.5971e-06	TRUE	24.8648	30.4044	-0.29017	0.6296	0.99628	FALSE	25.4078	76.6154	-1.5924	4.3393e-07	2.394e-05	TRUE	25.0477	23.0443	0.12027	0.62792	0.99427	FALSE	22.2378	29.5605	-0.41066	0.33396	0.9982	FALSE	1976	XP_003573661.1	83	2.58856e-98	PREDICTED: F-box/FBD/LRR-repeat protein At1g66290-like [Brachypodium distachyon]	XM_003573613.1	119	2.78082e-53	PREDICTED: Brachypodium distachyon F-box/FBD/LRR-repeat protein At1g66290-like (LOC100844794), mRNA	--	--	--	--
comp266888_c0	39.5123	7.52525	2.3925	2.1124e-06	0.00021831	TRUE	44.428	5.11874	3.1176	2.0414e-07	1.5316e-05	TRUE	11.5978	7.96889	0.5414	0.3276	0.99628	FALSE	11.851	39.2059	-1.7261	0.00012486	0.004007	TRUE	11.6831	6.05038	0.94932	0.14287	0.99427	FALSE	5.83863	7.74772	-0.40814	0.62297	0.9982	FALSE	4130	XP_003558382.1	4463	0	PREDICTED: filament-like plant protein 4-like [Brachypodium distachyon]	XM_003558334.1	2286	0	PREDICTED: Brachypodium distachyon filament-like plant protein 4-like (LOC100823614), mRNA	--	--	--	--
comp264715_c0	46.0572	12.3298	1.9013	1.0846e-05	0.0009595	TRUE	51.7872	4.99434	3.3742	4.3001e-09	4.2238e-07	TRUE	15.517	13.0567	0.24906	0.51541	0.99628	FALSE	15.8559	45.7001	-1.5272	0.00015593	0.0048708	TRUE	15.6312	5.90333	1.4048	0.023933	0.53771	FALSE	5.69673	12.6943	-1.156	0.10486	0.9982	FALSE	3315	XP_003580689.1	3354	0	PREDICTED: filament-like plant protein 7-like [Brachypodium distachyon]	XM_003580641.1	1328	0	PREDICTED: Brachypodium distachyon filament-like plant protein 7-like (LOC100833348), mRNA	--	--	--	--
comp252180_c0	470.02	172.037	1.45	1.8866e-30	1.5055e-27	TRUE	528.496	155.178	1.768	4.4784e-30	2.1704e-27	TRUE	199.743	182.179	0.13279	0.11095	0.99628	FALSE	204.105	466.376	-1.1922	3.4368e-23	8.962e-21	TRUE	201.213	183.421	0.13356	0.14403	0.99427	FALSE	177.001	177.123	-0.00099011	0.89429	0.9982	FALSE	3648	BAK05702.1	1052	1.76121e-128	predicted protein [Hordeum vulgare subsp. vulgare]	AK332634.1	1156	0	Triticum aestivum cDNA, clone: WT004_H19, cultivar: Chinese Spring	--	--	--	--
comp255384_c0	142.013	33.8428	2.0691	2.6297e-16	8.7976e-14	TRUE	159.681	23.9739	2.7357	1.5058e-19	4.0502e-17	TRUE	34.2334	35.8379	-0.066081	0.91567	0.99628	FALSE	34.981	140.911	-2.0101	5.9326e-16	9.3938e-14	TRUE	34.4853	28.3372	0.28328	0.31748	0.99427	FALSE	27.3455	34.8433	-0.34958	0.37144	0.9982	FALSE	2505	BAK01755.1	139	2.91264e-06	predicted protein [Hordeum vulgare subsp. vulgare]	AK370556.1	524	0	Hordeum vulgare subsp. vulgare mRNA for predicted protein, complete cds, clone: NIASHv2112G23	K13207	CUGBP, BRUNOL, CELF	CUG-BP- and ETR3-like factor	http://www.genome.jp/dbget-bin/www_bget?ko:K13207
comp252483_c0	134.922	43.7043	1.6263	1.8601e-11	3.9887e-09	TRUE	151.708	30.3911	2.3196	6.9066e-15	1.3144e-12	TRUE	52.1452	46.2809	0.17212	0.34518	0.99628	FALSE	53.2839	133.876	-1.3291	6.3927e-09	4.7757e-07	TRUE	52.5288	35.9224	0.54822	0.041906	0.80752	FALSE	34.6652	44.9964	-0.37632	0.27423	0.9982	FALSE	3367	BAJ97050.1	2009	0	predicted protein [Hordeum vulgare subsp. vulgare]	AK365847.1	1351	0	Hordeum vulgare subsp. vulgare mRNA for predicted protein, complete cds, clone: NIASHv2038D20	K00817	hisC	histidinol-phosphate aminotransferase	http://www.genome.jp/dbget-bin/www_bget?ko:K00817
comp261934_c0	177.575	78.0455	1.186	2.3024e-09	3.8779e-07	TRUE	199.667	44.384	2.1695	2.8939e-17	6.7491e-15	TRUE	85.1069	82.6466	0.042321	0.5153	0.99628	FALSE	86.9654	176.198	-1.0187	9.4926e-08	5.9052e-06	TRUE	85.7329	52.4621	0.70857	0.0015157	0.060042	FALSE	50.6261	80.3528	-0.66647	0.011562	0.32027	FALSE	2408	XP_003576586.1	2973	0	PREDICTED: formate--tetrahydrofolate ligase-like [Brachypodium distachyon]	AK332407.1	2033	0	Triticum aestivum cDNA, clone: WT003_O12, cultivar: Chinese Spring	K01938	fhs	formate--tetrahydrofolate ligase	http://www.genome.jp/dbget-bin/www_bget?ko:K01938
comp249359_c0	70.3014	16.9029	2.0563	9.5998e-09	1.4858e-06	TRUE	79.0477	16.4577	2.264	3.5845e-08	3.0494e-06	TRUE	29.3544	17.8994	0.71367	0.055363	0.63381	FALSE	29.9954	69.7563	-1.2176	9.4995e-05	0.0031462	TRUE	29.5703	19.4531	0.60415	0.099772	0.99427	FALSE	18.7723	17.4026	0.10931	0.7854	0.9982	FALSE	1535	XP_003562338.1	1380	0	PREDICTED: formimidoyltransferase-cyclodeaminase-like [Brachypodium distachyon]	BT009581.1	1073	0	Triticum aestivum clone wre1n.pk0041.e8:fis, full insert mRNA sequence	--	--	--	--
comp267559_c0	207.996	426.891	-1.0373	1.2864e-20	5.7577e-18	TRUE	233.873	352.164	-0.59052	1.2953e-16	2.8481e-14	FALSE	330.421	452.058	-0.4522	0.00075021	0.020583	FALSE	337.637	206.383	0.71015	2.2777e-09	1.8042e-07	FALSE	332.852	416.259	-0.3226	0.022522	0.51403	FALSE	401.691	439.511	-0.12981	0.27579	0.9982	FALSE	1565	ACO44683.1	1884	0	fructose-bisphosphate aldolase [Secale cereale]	AK365160.1	1133	0	Hordeum vulgare subsp. vulgare mRNA for predicted protein, complete cds, clone: NIASHv2031I19	K01623	ALDO	fructose-bisphosphate aldolase, class I	http://www.genome.jp/dbget-bin/www_bget?ko:K01623
comp269121_c0	134.874	65.3539	1.0453	3.0559e-06	0.00030526	TRUE	151.653	38.4223	1.9808	1.0637e-11	1.4414e-09	TRUE	59.3486	69.2067	-0.2217	0.64009	0.99628	FALSE	60.6446	133.828	-1.1419	2.9665e-07	1.6982e-05	TRUE	59.7852	45.4154	0.39661	0.090707	0.99427	FALSE	43.826	67.286	-0.61852	0.031013	0.65297	FALSE	7246	XP_003573164.1	10359	0	PREDICTED: protein furry homolog-like [Brachypodium distachyon]	XM_003573116.1	4678	0	PREDICTED: Brachypodium distachyon protein furry homolog-like (LOC100845707), mRNA	--	--	--	--
comp253407_c0	140.352	45.6968	1.6189	8.686e-12	1.9484e-09	TRUE	157.813	30.5181	2.3705	6.4552e-16	1.3442e-13	TRUE	53.9385	48.3908	0.15658	0.36376	0.99628	FALSE	55.1163	139.263	-1.3373	2.6681e-09	2.0887e-07	TRUE	54.3352	36.0725	0.59099	0.028282	0.60742	FALSE	34.8101	47.0477	-0.43462	0.19755	0.9982	FALSE	1920	XP_003581124.1	1251	5.44534e-163	PREDICTED: ras GTPase-activating protein-binding protein 1-like [Brachypodium distachyon]	AK358878.1	1256	0	Hordeum vulgare subsp. vulgare mRNA for predicted protein, complete cds, clone: NIASHv1084P08	--	--	--	--
comp256543_c1	61.284	23.5598	1.3792	6.9501e-05	0.0049842	TRUE	68.9084	21.9004	1.6537	0.00012041	0.0049902	TRUE	22.6357	24.9488	-0.14037	0.92802	0.99628	FALSE	23.13	60.8088	-1.3945	4.7992e-05	0.0017123	TRUE	22.8022	25.8864	-0.18303	0.80607	0.99427	FALSE	24.9805	24.2563	0.04244	0.8767	0.9982	FALSE	1969	XP_003559571.1	292	2.23821e-98	PREDICTED: GATA transcription factor 24-like [Brachypodium distachyon]	AK354746.1	953	0	Hordeum vulgare subsp. vulgare mRNA for predicted protein, partial cds, clone: NIASHv1010K24	--	--	--	--
comp240347_c0	15.8364	0	4.9852	5.1737e-05	0.0038404	TRUE	17.8066	0	5.1543	5.2602e-05	0.0023988	TRUE	2.87945	0	NA	NA	NA	NA	2.94233	15.7136	-2.417	0.0023833	0.050206	FALSE	2.90063	0	NA	NA	NA	NA	NA	NA	NA	NA	NA	NA	1426	BAK00039.1	1715	0	predicted protein [Hordeum vulgare subsp. vulgare]	AK368835.1	898	0	Hordeum vulgare subsp. vulgare mRNA for predicted protein, complete cds, clone: NIASHv2080N02	--	--	--	--
comp257234_c0	615.819	204.222	1.5924	2.7441e-45	4.1099e-42	TRUE	692.434	124.534	2.4751	1.2691e-68	1.862e-65	TRUE	214.279	216.262	-0.013287	0.52064	0.99628	FALSE	218.958	611.045	-1.4806	1.4603e-41	8.3691e-39	TRUE	215.855	147.2	0.55228	3.3531e-05	0.0021745	FALSE	142.049	210.259	-0.56578	0.0004511	0.022658	FALSE	1499	XP_003564307.1	1668	0	PREDICTED: GDSL esterase/lipase At5g45910-like isoform 1 [Brachypodium distachyon]	BT009201.1	1128	0	Triticum aestivum clone wle1n.pk0009.e6:fis, full insert mRNA sequence	--	--	--	--
comp260368_c0	95.0436	31.0758	1.6128	2.1229e-08	3.1148e-06	TRUE	106.868	37.97	1.4929	1.7713e-05	0.00090636	TRUE	29.3544	32.9078	-0.16486	0.86483	0.99628	FALSE	29.9954	94.3067	-1.6526	8.2245e-09	6.0412e-07	TRUE	29.5703	44.8808	-0.60195	0.12352	0.99427	FALSE	43.3101	31.9945	0.43688	0.17058	0.9982	FALSE	1076	BAJ98137.1	861	2.24564e-112	predicted protein [Hordeum vulgare subsp. vulgare]	AK366934.1	606	0	Hordeum vulgare subsp. vulgare mRNA for predicted protein, complete cds, clone: NIASHv2048J23	--	--	--	--
comp242168_c0	22.9581	74.5862	-1.6999	2.7274e-08	3.9395e-06	TRUE	25.8143	120.509	-2.2229	4.8525e-22	1.5446e-19	TRUE	73.2644	78.9833	-0.10844	0.98	0.99628	FALSE	74.8642	22.7801	1.7165	3.1372e-08	2.1162e-06	TRUE	73.8033	142.442	-0.94862	1.6707e-05	0.0011752	FALSE	137.457	76.7912	0.83997	1.8745e-05	0.0013705	FALSE	1841	BAK00669.1	952	2.81113e-122	predicted protein [Hordeum vulgare subsp. vulgare]	AK369468.1	627	0	Hordeum vulgare subsp. vulgare mRNA for predicted protein, complete cds, clone: NIASHv2091O05	--	--	--	--
comp261346_c0	1286.36	188.479	2.7708	8.3139e-191	1.349e-186	TRUE	1446.4	89.4257	4.0156	6.284e-250	5.9655e-246	TRUE	108.539	199.591	-0.87883	3.8824e-06	0.00019447	FALSE	110.909	1276.39	-3.5246	9.5939e-241	8.6679e-237	TRUE	109.338	105.702	0.048792	0.50802	0.99427	FALSE	102.002	194.051	-0.92783	1.3622e-07	1.5465e-05	FALSE	1249	Q7XSN6.2	776	4.4002e-98	RecName: Full=Germin-like protein 4-1; Flags: Precursor	AK250169.1	740	0	Hordeum vulgare subsp. vulgare cDNA clone: FLbaf62d11, mRNA sequence	--	--	--	--
comp250660_c0	44.429	8.74028	2.3458	6.7658e-07	7.7218e-05	TRUE	49.9565	18.5817	1.4268	0.0052956	0.11717	FALSE	13.7942	9.25556	0.57567	0.26366	0.99628	FALSE	14.0954	44.0845	-1.6451	8.5885e-05	0.0028758	TRUE	13.8956	21.9636	-0.66049	0.23542	0.99427	FALSE	21.195	8.99868	1.2359	0.022014	0.51396	FALSE	1558	AEA30111.1	1597	0	gibberellin 2-oxidase [Triticum aestivum]	FR716519.1	1186	0	Triticum aestivum mRNA for GA2ox3-1 protein	K04125	E1.14.11.13	gibberellin 2-oxidase	http://www.genome.jp/dbget-bin/www_bget?ko:K04125
comp247530_c1	31.4385	70.3321	-1.1617	3.8617e-05	0.002979	TRUE	35.3498	66.9324	-0.921	5.5952e-06	0.00031964	FALSE	45.5913	74.4785	-0.70807	0.02344	0.33875	FALSE	46.5868	31.1947	0.57862	0.061078	0.59518	FALSE	45.9266	79.1145	-0.78461	0.0074408	0.21882	FALSE	76.3457	72.4114	0.07633	0.67969	0.9982	FALSE	916	BAJ98053.1	1258	2.14103e-170	predicted protein [Hordeum vulgare subsp. vulgare]	AK365718.1	695	0	Hordeum vulgare subsp. vulgare mRNA for predicted protein, complete cds, clone: NIASHv2036M14	--	--	--	--
comp253693_c0	227.951	107.601	1.083	3.8585e-10	7.1961e-08	TRUE	256.311	85.5931	1.5823	1.4321e-12	2.1681e-10	TRUE	116.058	113.945	0.026509	0.49732	0.99628	FALSE	118.592	226.184	-0.93149	2.2572e-08	1.5519e-06	FALSE	116.911	101.172	0.20861	0.1381	0.99427	FALSE	97.6308	110.782	-0.18232	0.42107	0.9982	FALSE	1593	BAK01141.1	1577	0	predicted protein [Hordeum vulgare subsp. vulgare]	AK369940.1	1226	0	Hordeum vulgare subsp. vulgare mRNA for predicted protein, complete cds, clone: NIASHv2101J05	K01792	E5.1.3.15	glucose-6-phosphate 1-epimerase	http://www.genome.jp/dbget-bin/www_bget?ko:K01792
comp260213_c0	83.9778	9.95301	3.0768	1.953e-15	6.055e-13	TRUE	94.4256	11.2943	3.0636	6.6997e-14	1.1576e-11	TRUE	23.9954	10.5398	1.1869	0.011695	0.19867	FALSE	24.5194	83.3267	-1.7649	1.3207e-08	9.4346e-07	TRUE	24.1719	13.3499	0.8565	0.051318	0.92897	FALSE	12.8827	10.2473	0.3302	0.55917	0.9982	FALSE	1789	ADW95819.1	2191	0	glutamate dehydrogenase [Triticum aestivum]	HQ658905.1	1512	0	Triticum turgidum subsp. durum x Secale cereale glutamate dehydrogenase (GDH1) mRNA, complete cds	K00261	E1.4.1.3	glutamate dehydrogenase (NAD(P)+)	http://www.genome.jp/dbget-bin/www_bget?ko:K00261
comp268822_c0	258.301	596.06	-1.2064	6.6149e-35	6.7787e-32	TRUE	290.437	403.774	-0.47532	1.3671e-15	2.7647e-13	FALSE	351.365	631.2	-0.84513	2.7358e-15	4.388e-13	FALSE	359.037	256.299	0.48631	6.9293e-06	0.00030253	FALSE	353.949	477.263	-0.43124	0.00050641	0.023673	FALSE	460.56	613.682	-0.4141	9.0125e-06	0.00071486	FALSE	7151	XP_003566997.1	10407	0	PREDICTED: glutamate synthase 1 [NADH], chloroplastic-like [Brachypodium distachyon]	XM_003566949.1	4694	0	PREDICTED: Brachypodium distachyon glutamate synthase 1 [NADH], chloroplastic-like (LOC100832857), mRNA	K00264	GLT1	glutamate synthase (NADPH/NADH)	http://www.genome.jp/dbget-bin/www_bget?ko:K00264
comp167112_c0	60.019	5.61499	3.4181	1.8261e-12	4.512e-10	TRUE	67.486	6.93298	3.283	4.0743e-11	5.1289e-09	TRUE	12.4776	5.94602	1.0693	0.091736	0.91835	FALSE	12.7501	59.5536	-2.2237	1.9315e-08	1.3394e-06	TRUE	12.5694	8.19482	0.61713	0.27528	0.99427	FALSE	7.90802	5.78099	0.452	0.54631	0.9982	FALSE	733	BAK00688.1	510	1.29379e-62	predicted protein [Hordeum vulgare subsp. vulgare]	AK369487.1	395	0	Hordeum vulgare subsp. vulgare mRNA for predicted protein, complete cds, clone: NIASHv2092F07	--	--	--	--
comp270080_c0	91.926	186.163	-1.018	1.3652e-09	2.3883e-07	TRUE	103.363	204.03	-0.98106	2.3385e-16	5.0521e-14	FALSE	185.804	197.138	-0.085422	0.90737	0.99628	FALSE	189.862	91.2132	1.0576	6.6751e-10	5.7181e-08	TRUE	187.171	241.164	-0.36566	0.042236	0.81129	FALSE	232.724	191.667	0.28002	0.031795	0.66259	FALSE	953	ABR25713.1	689	4.953e-87	glutathione s-transferase gstf2 [Oryza sativa Indica Group]	--	--	--	--	--	--	--	--
comp262123_c0	234.213	74.317	1.6561	2.9183e-19	1.2038e-16	TRUE	263.352	96.5207	1.4481	7.4356e-11	9.1047e-09	TRUE	104.008	78.6983	0.40229	0.018547	0.28348	FALSE	106.279	232.397	-1.1287	2.2476e-11	2.2923e-09	TRUE	104.773	114.088	-0.12288	0.83174	0.99427	FALSE	110.095	76.5141	0.52495	0.010305	0.29315	FALSE	1191	P30111.1	1222	3.11581e-165	RecName: Full=Glutathione S-transferase 2; AltName: Full=GST class-phi	DQ245145.1	884	0	Zea mays clone 13293 mRNA sequence	K00799	GST, gst	glutathione S-transferase	http://www.genome.jp/dbget-bin/www_bget?ko:K00799
comp258739_c0	206.928	580.437	-1.488	1.7774e-45	2.6827e-42	TRUE	232.672	670.467	-1.5269	1.8801e-79	3.6121e-76	TRUE	504.672	614.656	-0.28443	0.035308	0.4555	FALSE	515.693	205.323	1.3286	9.925e-34	4.2345e-31	TRUE	508.384	792.495	-0.64048	4.9519e-12	9.2155e-10	FALSE	764.76	597.597	0.35583	1.5203e-06	0.00014118	FALSE	4105	BAK02040.1	705	1.19261e-81	predicted protein [Hordeum vulgare subsp. vulgare]	AK330265.1	602	0	Triticum aestivum cDNA, clone: SET4_A15, cultivar: Chinese Spring	--	--	--	--
comp249955_c0	50.6483	141.417	-1.4814	3.3244e-12	7.9715e-10	TRUE	56.9496	162.745	-1.5149	2.0717e-20	5.8863e-18	TRUE	109.722	149.754	-0.44874	0.05465	0.62891	FALSE	112.118	50.2556	1.1577	3.6321e-07	2.0383e-05	TRUE	110.529	192.365	-0.79942	2.1321e-05	0.0014592	FALSE	185.633	145.598	0.35047	0.019442	0.47008	FALSE	1422	AAL47688.1	1144	2.2946e-153	glutathione-S-transferase 19E50 [Triticum aestivum]	AJ441055.1	698	0	Triticum aestivum mRNA for glutathione transferase (gstf6b gene)	K00799	GST, gst	glutathione S-transferase	http://www.genome.jp/dbget-bin/www_bget?ko:K00799
comp256282_c1	336.401	689.808	-1.036	2.9499e-32	2.6107e-29	TRUE	378.254	858.974	-1.1833	1.705e-77	3.1269e-74	TRUE	404.318	730.474	-0.85334	9.2197e-18	1.7706e-15	FALSE	413.147	333.793	0.3077	0.0010121	0.024461	FALSE	407.292	1015.31	-1.3178	2.4182e-53	3.5169e-50	TRUE	979.779	710.201	0.46423	6.1151e-12	1.2976e-09	FALSE	3727	CAC94001.1	1153	1.23278e-145	glutathione transferase [Triticum aestivum]	AJ414697.1	1044	0	Triticum aestivum mRNA for glutathione transferase (gstu1A gene)	K00799	GST, gst	glutathione S-transferase	http://www.genome.jp/dbget-bin/www_bget?ko:K00799
comp169916_c0	123.755	49.0878	1.334	3.7536e-08	5.2807e-06	TRUE	139.151	64.211	1.1158	0.00062072	0.020595	FALSE	49.2706	51.9817	-0.077278	0.92969	0.99628	FALSE	50.3465	122.795	-1.2863	6.098e-08	3.9173e-06	TRUE	49.633	75.8978	-0.61276	0.041283	0.80052	FALSE	73.2416	50.539	0.53527	0.033329	0.68518	FALSE	994	EEC72161.1	896	7.36308e-118	hypothetical protein OsI_05201 [Oryza sativa Indica Group]	BT129111.1	249	7.45107e-126	Oryza sativa clone RRlibA00095 mRNA sequence	--	--	--	--
comp252022_c0	318.886	146.447	1.1227	2.1921e-14	6.3609e-12	TRUE	358.559	117.771	1.6062	1.7486e-17	4.15e-15	TRUE	145.67	155.081	-0.090311	0.94123	0.99628	FALSE	148.852	316.414	-1.0879	3.8495e-14	5.265e-12	TRUE	146.742	139.206	0.076059	0.35598	0.99427	FALSE	134.334	150.777	-0.16658	0.39577	0.9982	FALSE	2262	XP_003580683.1	2561	0	PREDICTED: glycerol kinase-like [Brachypodium distachyon]	AK252700.1	1477	0	Hordeum vulgare subsp. vulgare cDNA clone: FLbaf169e06, mRNA sequence	K00864	E2.7.1.30, glpK	glycerol kinase	http://www.genome.jp/dbget-bin/www_bget?ko:K00864
comp262527_c0	187.385	90.5571	1.0491	3.4101e-08	4.8262e-06	TRUE	210.698	86.2819	1.288	3.9198e-07	2.8191e-05	TRUE	86.6202	95.8958	-0.14676	0.83614	0.99628	FALSE	88.5117	185.932	-1.0708	1.054e-08	7.6143e-07	TRUE	87.2574	101.986	-0.22502	0.49416	0.99427	FALSE	98.4164	93.2343	0.078039	0.63346	0.9982	FALSE	2723	BAJ89685.1	1955	0	predicted protein [Hordeum vulgare subsp. vulgare]	AK331829.1	1701	0	Triticum aestivum cDNA, clone: WT002_H10, cultivar: Chinese Spring	--	--	--	--
comp243598_c0	132.158	46.3179	1.5126	3.2393e-10	6.0997e-08	TRUE	148.6	44.9024	1.7266	3.6264e-09	3.6126e-07	TRUE	63.7678	49.0485	0.37862	0.077672	0.81599	FALSE	65.1603	131.134	-1.009	4.9856e-06	0.00022482	TRUE	64.2368	53.0748	0.27537	0.18135	0.99427	FALSE	51.2174	47.6872	0.10303	0.6682	0.9982	FALSE	1479	BAJ84850.1	565	3.38699e-65	predicted protein [Hordeum vulgare subsp. vulgare]	AK331254.1	1034	0	Triticum aestivum cDNA, clone: WT007_A12, cultivar: Chinese Spring	K12741	HNRNPA1_3	heterogeneous nuclear ribonucleoprotein A1/A3	http://www.genome.jp/dbget-bin/www_bget?ko:K12741
comp211893_c1	40.2938	8.05201	2.3231	2.5681e-06	0.00026083	TRUE	45.3068	5.83148	2.9578	3.8412e-07	2.7675e-05	TRUE	19.1163	8.52671	1.1647	0.026408	0.36887	FALSE	19.5338	39.9813	-1.0334	0.010072	0.15974	FALSE	19.257	6.89284	1.4822	0.0092723	0.26039	FALSE	6.65161	8.29006	-0.31768	0.69227	0.9982	FALSE	605	XP_003564921.1	403	1.63892e-46	PREDICTED: glycine-rich RNA-binding protein 2, mitochondrial-like [Brachypodium distachyon]	DQ245844.1	358	0	Zea mays clone 20816 mRNA sequence	--	--	--	--
comp256226_c0	114.46	19.9952	2.5171	8.6686e-17	2.982e-14	TRUE	128.7	10.6262	3.5983	1.0104e-21	3.1601e-19	TRUE	33.9951	21.174	0.68304	0.046032	0.55347	FALSE	34.7374	113.572	-1.709	8.9996e-11	8.559e-09	TRUE	34.2452	12.5603	1.447	0.00064403	0.029035	FALSE	12.1207	20.5863	-0.76421	0.14787	0.9982	FALSE	2466	BAJ98760.1	3446	0	predicted protein [Hordeum vulgare subsp. vulgare]	AK331905.1	2202	0	Triticum aestivum cDNA, clone: WT002_K14, cultivar: Chinese Spring	K01880	GARS, glyS1	glycyl-tRNA synthetase	http://www.genome.jp/dbget-bin/www_bget?ko:K01880
comp265833_c0	418.629	209.065	1.0017	2.4099e-15	7.4127e-13	TRUE	470.711	168.467	1.4824	3.9639e-19	1.0351e-16	TRUE	231.806	221.39	0.066325	0.21258	0.99628	FALSE	236.868	415.383	-0.81036	2.287e-11	2.3294e-09	FALSE	233.511	199.129	0.22979	0.02505	0.55712	FALSE	192.16	215.246	-0.16368	0.31979	0.9982	FALSE	1193	AAL30396.1	1047	8.98282e-140	small Ras-related GTP-binding protein [Triticum aestivum]	JQ673330.1	1011	0	Triticum aestivum Ran-related GTP-binding protein 1-3 (Ran1-3) mRNA, complete cds	K07936	RAN	GTP-binding nuclear protein Ran	http://www.genome.jp/dbget-bin/www_bget?ko:K07936
comp255268_c0	255.981	61.7585	2.0513	8.178e-28	5.8113e-25	TRUE	287.828	65.9015	2.1268	1.9565e-23	6.8494e-21	TRUE	79.9703	65.3995	0.29019	0.1015	0.98401	FALSE	81.7166	253.996	-1.6361	6.0295e-21	1.3926e-18	TRUE	80.5585	77.8959	0.048489	0.5708	0.99427	FALSE	75.1698	63.5843	0.24148	0.28407	0.9982	FALSE	1716	BAJ98167.1	1567	0	predicted protein [Hordeum vulgare subsp. vulgare]	AK332651.1	876	0	Triticum aestivum cDNA, clone: WT004_I10, cultivar: Chinese Spring	K14753	RACK1	guanine nucleotide-binding protein subunit beta-2-like 1 protein	http://www.genome.jp/dbget-bin/www_bget?ko:K14753
comp258874_c0	31.4385	4.86247	2.6928	5.8079e-06	0.00054735	TRUE	35.3498	5.11874	2.7878	1.623e-05	0.00083739	TRUE	14.0773	5.14913	1.451	0.026251	0.36754	FALSE	14.3847	31.1947	-1.1168	0.015158	0.21729	FALSE	14.1809	6.05038	1.2288	0.050591	0.92002	FALSE	5.83863	5.00622	0.22191	0.78159	0.9982	FALSE	2176	BAJ85641.1	2472	0	predicted protein [Hordeum vulgare subsp. vulgare]	AK335200.1	2041	0	Triticum aestivum cDNA, clone: WT012_F01, cultivar: Chinese Spring	K14538	NUG1, GNL3	nuclear GTP-binding protein	http://www.genome.jp/dbget-bin/www_bget?ko:K14538
comp260342_c0	47.9346	6.32873	2.9211	4.9878e-09	8.0593e-07	TRUE	53.8982	5.37792	3.3251	2.8139e-09	2.8347e-07	TRUE	14.0741	6.70184	1.0704	0.073093	0.78043	FALSE	14.3814	47.5629	-1.7256	2.3918e-05	0.00092069	TRUE	14.1776	6.35673	1.1573	0.061347	0.99427	FALSE	6.13426	6.51583	-0.08706	0.93547	0.9982	FALSE	974	BAJ84982.1	547	5.17574e-66	predicted protein [Hordeum vulgare subsp. vulgare]	AK330548.1	750	0	Triticum aestivum cDNA, clone: SET4_L12, cultivar: Chinese Spring	K11128	GAR1, NOLA1	H/ACA ribonucleoprotein complex subunit 1	http://www.genome.jp/dbget-bin/www_bget?ko:K11128
comp211882_c0	44.728	6.31252	2.8249	2.8524e-08	4.1018e-06	TRUE	50.2926	8.55348	2.5558	1.3456e-06	8.7245e-05	TRUE	14.2365	6.68467	1.0907	0.067662	0.7383	FALSE	14.5474	44.3811	-1.6092	0.00010597	0.0034629	TRUE	14.3412	10.1103	0.50435	0.31902	0.99427	FALSE	9.75643	6.49914	0.5861	0.4008	0.9982	FALSE	741	XP_003570455.1	719	1.79777e-93	PREDICTED: H/ACA ribonucleoprotein complex subunit 2-like protein-like isoform 1 [Brachypodium distachyon]	AK336095.1	668	0	Triticum aestivum cDNA, clone: SET3_D13, cultivar: Chinese Spring	K11129	NHP2, NOLA2	H/ACA ribonucleoprotein complex subunit 2	http://www.genome.jp/dbget-bin/www_bget?ko:K11129
comp218169_c1	0	25.4701	-4.999	1.396e-07	1.8001e-05	TRUE	0	12.5532	-3.8091	0.0001466	0.0059327	FALSE	6.87868	26.9716	-1.9712	0.00072142	0.019965	FALSE	7.02889	0	3.1528	0.016273	0.22913	FALSE	6.92928	14.838	-1.0985	0.11235	0.99427	FALSE	14.3187	26.223	-0.87294	0.06616	0.9982	FALSE	384	ADF31775.1	365	1.72811e-38	heat shock protein 90 [Aegilops tauschii]	GQ240790.1	378	0	Triticum urartu heat shock protein 90 (Hsp90.1-A1) gene, complete cds	K04079	htpG, HSP90A	molecular chaperone HtpG	http://www.genome.jp/dbget-bin/www_bget?ko:K04079
comp256756_c0	135.379	47.0473	1.5248	1.5239e-10	2.9794e-08	TRUE	152.221	36.8685	2.0457	2.3669e-12	3.4946e-10	TRUE	47.6717	49.8209	-0.063619	0.89392	0.99628	FALSE	48.7127	134.329	-1.4634	3.5156e-10	3.1212e-08	TRUE	48.0223	43.5788	0.14008	0.46266	0.99427	FALSE	42.0537	48.4381	-0.20391	0.54776	0.9982	FALSE	2034	XP_003579728.1	2187	0	PREDICTED: histidine decarboxylase-like [Brachypodium distachyon]	AK250891.1	1421	0	Hordeum vulgare subsp. vulgare cDNA clone: FLbaf100e03, mRNA sequence	K01590	E4.1.1.22, HDC	histidine decarboxylase	http://www.genome.jp/dbget-bin/www_bget?ko:K01590
comp243806_c0	128.032	25.5621	2.3244	5.0401e-17	1.7555e-14	TRUE	143.961	18.7268	2.9425	1.8934e-19	5.0424e-17	TRUE	51.5901	27.0691	0.93045	0.0019603	0.046446	FALSE	52.7167	127.039	-1.2689	5.0835e-08	3.3112e-06	TRUE	51.9696	22.1352	1.2313	0.00017827	0.0095534	FALSE	21.3605	26.3178	-0.30109	0.50438	0.9982	FALSE	1346	ABG43091.1	1048	7.35109e-138	histone deacetylase HDAC2 [Triticum aestivum]	AK331859.1	1272	0	Triticum aestivum cDNA, clone: WT002_I18, cultivar: Chinese Spring	--	--	--	--
comp252391_c0	113.868	53.941	1.0779	1.0546e-05	0.00093547	TRUE	128.034	68.6799	0.89857	0.01765	0.29296	FALSE	49.832	57.121	-0.19695	0.73539	0.99628	FALSE	50.9202	112.985	-1.1498	2.1715e-06	0.00010608	TRUE	50.1986	81.18	-0.69348	0.016514	0.40829	FALSE	78.3389	55.5357	0.49632	0.039326	0.76683	FALSE	912	BAJ86953.1	318	3.26153e-32	predicted protein [Hordeum vulgare subsp. vulgare]	AK332555.1	692	0	Triticum aestivum cDNA, clone: WT004_E10, cultivar: Chinese Spring	K11275	H1_5	histone H1/5	http://www.genome.jp/dbget-bin/www_bget?ko:K11275
comp230255_c0	104.789	18.1775	2.5273	1.4482e-15	4.5406e-13	TRUE	117.826	34.8677	1.7567	9.0223e-08	7.219e-06	TRUE	29.416	19.2492	0.6118	0.087532	0.88766	FALSE	30.0583	103.977	-1.7904	1.4145e-10	1.3135e-08	TRUE	29.6323	41.2138	-0.47595	0.25289	0.99427	FALSE	39.7714	18.7149	1.0875	0.0045263	0.1547	FALSE	689	BAJ96803.1	274	4.31303e-27	predicted protein [Hordeum vulgare subsp. vulgare]	AK365600.1	258	5.05041e-131	Hordeum vulgare subsp. vulgare mRNA for predicted protein, complete cds, clone: NIASHv2035G01	K11251	H2A	histone H2A	http://www.genome.jp/dbget-bin/www_bget?ko:K11251
comp267514_c0	347.953	133.692	1.38	2.448e-21	1.1322e-18	TRUE	391.242	205.407	0.92957	1.1692e-05	0.00062438	FALSE	156.661	141.574	0.14609	0.13677	0.99628	FALSE	160.082	345.255	-1.1088	9.5952e-16	1.4992e-13	TRUE	157.814	242.793	-0.6215	0.00021175	0.011101	FALSE	234.295	137.645	0.76738	2.206e-07	2.4237e-05	FALSE	1639	XP_002461154.1	519	6.9761e-60	hypothetical protein SORBIDRAFT_02g041800 [Sorghum bicolor]	X59873.1	367	0	T.aestivum L mRNA for histone H2B	K11252	H2B	histone H2B	http://www.genome.jp/dbget-bin/www_bget?ko:K11252
comp256209_c1	63.4908	13.1981	2.2662	6.1912e-09	9.8085e-07	TRUE	71.3898	32.4126	1.1392	0.011692	0.21689	FALSE	18.0765	13.9762	0.37115	0.35446	0.99628	FALSE	18.4713	62.9985	-1.77	7.3418e-07	3.8671e-05	TRUE	18.2095	38.3119	-1.0731	0.012472	0.3299	FALSE	36.9711	13.5883	1.444	0.00067282	0.031806	FALSE	303	BAJ87490.1	117	2.49999e-06	predicted protein [Hordeum vulgare subsp. vulgare]	AK356272.1	188	1.70746e-92	Hordeum vulgare subsp. vulgare mRNA for predicted protein, complete cds, clone: NIASHv1032G06	--	--	--	--
comp239093_c0	28.7679	5.26767	2.4492	4.0519e-05	0.0031133	TRUE	32.3469	4.01724	3.0094	1.4435e-05	0.00075369	TRUE	9.83811	5.57822	0.81858	0.21899	0.99628	FALSE	10.053	28.5448	-1.5056	0.0031144	0.06257	FALSE	9.91048	4.7484	1.0615	0.14224	0.99427	FALSE	4.58222	5.4234	-0.24315	0.80823	0.9982	FALSE	1920	BAJ86121.1	2236	0	predicted protein [Hordeum vulgare subsp. vulgare]	AK335845.1	1534	0	Triticum aestivum cDNA, clone: WT013_O19, cultivar: Chinese Spring	--	--	--	--
comp262892_c0	78.7425	15.5142	2.3436	3.8435e-11	7.9781e-09	TRUE	88.5389	7.06257	3.648	1.2775e-15	2.5932e-13	TRUE	21.9982	16.4288	0.42116	0.26289	0.99628	FALSE	22.4786	78.1319	-1.7974	2.4669e-08	1.69e-06	TRUE	22.16	8.34799	1.4085	0.0070675	0.2105	FALSE	8.05584	15.9728	-0.98751	0.11073	0.9982	FALSE	3146	BAK07224.1	3836	0	predicted protein [Hordeum vulgare subsp. vulgare]	AK333464.1	2792	0	Triticum aestivum cDNA, clone: WT006_I15, cultivar: Chinese Spring	K11420	EHMT	euchromatic histone-lysine N-methyltransferase	http://www.genome.jp/dbget-bin/www_bget?ko:K11420
comp234427_c0	27.8317	2.60489	3.4174	1.5987e-06	0.00017028	TRUE	31.2943	7.12736	2.1345	0.00096967	0.029808	FALSE	6.87708	2.75846	1.3179	0.14609	0.99628	FALSE	7.02726	27.6159	-1.9745	0.0004023	0.011093	FALSE	6.92767	8.42458	-0.28223	0.78555	0.99427	FALSE	8.12974	2.6819	1.6	0.085947	0.9982	FALSE	873	AAM93217.1	395	1.67792e-44	nucleasome/chromatin assembly factor D protein NFD101 [Zea mays]	AK249961.1	484	0	Hordeum vulgare subsp. vulgare cDNA clone: FLbaf56i01, mRNA sequence	--	--	--	--
comp242446_c0	38.511	6.30963	2.6096	8.2546e-07	9.2528e-05	TRUE	43.3022	12.9718	1.7391	0.0013362	0.038883	FALSE	10.398	6.68161	0.63804	0.29448	0.99628	FALSE	10.6251	38.2124	-1.8466	7.0573e-05	0.0024228	TRUE	10.4745	15.3327	-0.54973	0.41377	0.99427	FALSE	14.7961	6.49616	1.1876	0.063551	0.9982	FALSE	1125	AAM22691.1	687	2.59577e-86	HMG-I/Y protein HMGa [Triticum aestivum]	AK336231.1	871	0	Triticum aestivum cDNA, clone: SET1_E01, cultivar: Chinese Spring	--	--	--	--
comp231198_c0	110.625	49.4964	1.1603	3.6876e-06	0.00036153	TRUE	124.388	38.9672	1.6745	1.6654e-07	1.269e-05	TRUE	42.871	52.4145	-0.28996	0.52702	0.99628	FALSE	43.8072	109.767	-1.3252	1.5633e-07	9.387e-06	TRUE	43.1863	46.0595	-0.092923	0.96998	0.99427	FALSE	44.4475	50.9597	-0.19725	0.552	0.9982	FALSE	4334	BAJ96997.1	1075	2.11489e-125	predicted protein [Hordeum vulgare subsp. vulgare]	--	--	--	--	--	--	--	--
comp268746_c0	80.6386	34.7892	1.2128	4.0759e-05	0.0031293	TRUE	90.671	36.3372	1.3192	0.00061265	0.020365	FALSE	54.2152	36.8402	0.55742	0.030522	0.40948	FALSE	55.3991	80.0134	-0.53038	0.049959	0.5176	FALSE	54.614	42.9508	0.34659	0.14421	0.99427	FALSE	41.4476	35.8177	0.21062	0.48032	0.9982	FALSE	3266	BAJ95418.1	4126	0	predicted protein [Hordeum vulgare subsp. vulgare]	AK364215.1	1843	0	Hordeum vulgare subsp. vulgare mRNA for predicted protein, complete cds, clone: NIASHv2022L20	K09338	HD-ZIP	homeobox-leucine zipper protein	http://www.genome.jp/dbget-bin/www_bget?ko:K09338
comp256558_c0	529.157	228.402	1.2121	8.0036e-26	5.076e-23	TRUE	594.991	174.48	1.7698	1.0285e-33	5.7837e-31	TRUE	238.282	241.867	-0.021541	0.53812	0.99628	FALSE	243.486	525.055	-1.1086	4.0032e-23	1.0386e-20	TRUE	240.035	206.236	0.21895	0.028041	0.60387	FALSE	199.018	235.154	-0.2407	0.11378	0.9982	FALSE	1911	BAK02976.1	200	2.57822e-14	predicted protein [Hordeum vulgare subsp. vulgare]	AK371778.1	227	2.46899e-113	Hordeum vulgare subsp. vulgare mRNA for predicted protein, complete cds, clone: NIASHv2141F18	K00547	E2.1.1.10, mmuM	homocysteine S-methyltransferase	http://www.genome.jp/dbget-bin/www_bget?ko:K00547
comp243841_c0	31.9558	88.0564	-1.4624	5.1847e-08	7.1342e-06	TRUE	35.9314	94.8587	-1.4005	1.205e-11	1.6192e-09	TRUE	63.4278	93.2477	-0.55595	0.051247	0.59914	FALSE	64.8129	31.708	1.0314	0.00040496	0.011145	FALSE	63.8944	112.123	-0.81133	0.00099457	0.041915	FALSE	108.199	90.6596	0.25516	0.17737	0.9982	FALSE	1759	NP_001146403.1	1583	0	uncharacterized protein LOC100279983 [Zea mays]	AK251725.1	1071	0	Hordeum vulgare subsp. vulgare cDNA clone: FLbaf129l17, mRNA sequence	K09562	HSPBP1	hsp70-interacting protein	http://www.genome.jp/dbget-bin/www_bget?ko:K09562
comp238580_c0	33.1721	3.82051	3.1181	5.0271e-07	5.8717e-05	TRUE	37.2991	2.72136	3.7767	1.3131e-07	1.0197e-05	TRUE	9.99808	4.04574	1.3052	0.081735	0.84564	FALSE	10.2164	32.9149	-1.6879	0.00054361	0.014339	FALSE	10.0716	3.21666	1.6467	0.043268	0.82462	FALSE	3.10408	3.93346	-0.34163	0.76919	0.9982	FALSE	1422	XP_003564274.1	1535	0	PREDICTED: uncharacterized protein LOC100823663 [Brachypodium distachyon]	AK332903.1	1041	0	Triticum aestivum cDNA, clone: WT005_C15, cultivar: Chinese Spring	--	--	--	--
comp249889_c0	167.951	83.2009	1.0134	4.0433e-07	4.8062e-05	TRUE	188.846	94.8205	0.99394	0.00073013	0.023609	FALSE	84.3054	88.1059	-0.063613	0.85923	0.99628	FALSE	86.1464	166.649	-0.95195	9.9906e-07	5.1528e-05	FALSE	84.9256	112.078	-0.40024	0.12264	0.99427	FALSE	108.156	85.6606	0.33641	0.085345	0.9982	FALSE	1600	BAK05254.1	240	9.78602e-20	predicted protein [Hordeum vulgare subsp. vulgare]	AK374057.1	184	1.64974e-89	Hordeum vulgare subsp. vulgare mRNA for predicted protein, complete cds, clone: NIASHv3052I06	--	--	--	--
comp251796_c0	77.4456	24.541	1.658	2.4257e-07	2.9968e-05	TRUE	87.0807	21.6309	2.0093	1.8087e-07	1.3685e-05	TRUE	33.7527	25.9878	0.37717	0.20052	0.99628	FALSE	34.4898	76.8451	-1.1558	8.7336e-05	0.0029219	TRUE	34.001	25.5678	0.41125	0.1897	0.99427	FALSE	24.673	25.2665	-0.034291	0.97474	0.9982	FALSE	1197	XP_003566399.1	1191	4.46267e-157	PREDICTED: importin subunit alpha-1a-like [Brachypodium distachyon]	AK332716.1	1113	0	Triticum aestivum cDNA, clone: WT004_L01, cultivar: Chinese Spring	--	--	--	--
comp264861_c0	83.3031	20.3135	2.0359	5.5109e-10	1.0113e-07	TRUE	93.667	10.7558	3.1224	4.3192e-14	7.5933e-12	TRUE	34.6342	21.5111	0.68711	0.043094	0.5271	FALSE	35.3905	82.6572	-1.2238	1.9861e-05	0.00077808	TRUE	34.8889	12.7135	1.4564	0.00054058	0.025017	FALSE	12.2685	20.9141	-0.76951	0.1422	0.9982	FALSE	3094	XP_003575505.1	3635	0	PREDICTED: importin subunit beta-1-like [Brachypodium distachyon]	AK249047.1	1813	0	Hordeum vulgare subsp. vulgare cDNA clone: FLbaf13c03, mRNA sequence	K14293	KPNB1	importin subunit beta-1	http://www.genome.jp/dbget-bin/www_bget?ko:K14293
comp262315_c1	148.211	312.126	-1.0745	2.9338e-16	9.7813e-14	TRUE	166.65	553.653	-1.7322	6.5126e-75	1.1064e-71	TRUE	294.972	330.527	-0.16419	0.59342	0.99628	FALSE	301.414	147.062	1.0353	2.0044e-14	2.7886e-12	TRUE	297.142	654.42	-1.1391	1.2841e-27	7.4424e-25	TRUE	631.518	321.354	0.97466	3.6172e-25	2.1366e-22	FALSE	2100	XP_003561862.1	1922	0	PREDICTED: inactive poly [ADP-ribose] polymerase RCD1-like [Brachypodium distachyon]	XM_003561814.1	1014	0	PREDICTED: Brachypodium distachyon inactive poly [ADP-ribose] polymerase RCD1-like (LOC100834378), mRNA	--	--	--	--
comp180695_c0	115.165	275.416	-1.2579	5.6319e-18	2.0847e-15	TRUE	129.493	132.699	-0.035277	0.013876	0.24671	FALSE	152.211	291.653	-0.93818	2.7254e-09	2.3131e-07	FALSE	155.535	114.272	0.44476	0.0060503	0.10658	FALSE	153.33	156.85	-0.032744	0.76629	0.99427	FALSE	151.361	283.558	-0.90565	4.4018e-10	7.4249e-08	FALSE	1879	BAJ97370.1	2360	0	predicted protein [Hordeum vulgare subsp. vulgare]	AK366167.1	1113	0	Hordeum vulgare subsp. vulgare mRNA for predicted protein, complete cds, clone: NIASHv2040N06	--	--	--	--
comp261502_c0	29.7986	3.58896	3.0536	2.4202e-06	0.00024749	TRUE	33.5059	2.39739	3.8049	5.2035e-07	3.6575e-05	TRUE	6.16122	3.80055	0.69701	0.38849	0.99628	FALSE	6.29576	29.5676	-2.2316	7.266e-05	0.0024852	TRUE	6.20654	2.83372	1.1311	0.2235	0.99427	FALSE	2.73455	3.69507	-0.4343	0.71821	0.9982	FALSE	2345	BAJ85306.1	2623	0	predicted protein [Hordeum vulgare subsp. vulgare]	AK354087.1	72	4.43486e-27	Hordeum vulgare subsp. vulgare mRNA for predicted protein, complete cds, clone: NIASHv1004O22	--	--	--	--
comp204672_c0	0	14.5295	-5.4693	6.1627e-05	0.0044773	TRUE	0	5.44271	-3.8835	0.012018	0.22151	FALSE	3.51933	15.3861	-2.1283	0.0070575	0.13325	FALSE	3.59618	0	3.466	0.073851	0.67857	FALSE	3.54521	6.43331	-0.85969	0.40441	0.99427	FALSE	6.20817	14.9591	-1.2688	0.057695	0.9982	FALSE	1685	XP_003562778.1	331	3.28628e-30	PREDICTED: indole-3-acetic acid-amido synthetase GH3.8-like [Brachypodium distachyon]	--	--	--	--	K14487	GH3	auxin responsive GH3 gene family	http://www.genome.jp/dbget-bin/www_bget?ko:K14487
comp256273_c0	30.0324	106.801	-1.8303	2.8785e-12	6.9622e-10	TRUE	33.7688	144.375	-2.0961	8.9724e-25	3.3753e-22	TRUE	76.2198	113.098	-0.56933	0.027444	0.37931	FALSE	77.8842	29.7996	1.386	1.2193e-06	6.1891e-05	TRUE	76.7805	170.652	-1.1522	1.9468e-08	2.3414e-06	TRUE	164.68	109.959	0.5827	0.00059309	0.028627	FALSE	1746	BAJ90551.1	1694	0	predicted protein [Hordeum vulgare subsp. vulgare]	AK359340.1	1075	0	Hordeum vulgare subsp. vulgare mRNA for predicted protein, complete cds, clone: NIASHv1094K04	K01609	trpC	indole-3-glycerol phosphate synthase	http://www.genome.jp/dbget-bin/www_bget?ko:K01609
comp257878_c0	39.4973	92.6792	-1.2305	8.1848e-07	9.1828e-05	TRUE	44.4112	124.209	-1.4838	1.2425e-15	2.5286e-13	TRUE	83.9031	98.143	-0.22616	0.56379	0.99628	FALSE	85.7353	39.191	1.1294	1.2719e-05	0.00052417	TRUE	84.5203	146.816	-0.79664	0.00021497	0.011242	FALSE	141.678	95.4191	0.57026	0.0017663	0.072353	FALSE	1584	BAJ98041.1	1691	0	predicted protein [Hordeum vulgare subsp. vulgare]	AK334323.1	1189	0	Triticum aestivum cDNA, clone: WT009_L07, cultivar: Chinese Spring	K01609	trpC	indole-3-glycerol phosphate synthase	http://www.genome.jp/dbget-bin/www_bget?ko:K01609
comp254214_c0	143.611	67.8222	1.0823	6.8513e-07	7.8056e-05	TRUE	161.478	66.2261	1.2859	9.3529e-06	0.00051236	TRUE	62.7344	71.8205	-0.19514	0.71002	0.99628	FALSE	64.1043	142.497	-1.1524	9.8347e-08	6.0983e-06	TRUE	63.1958	78.2797	-0.30881	0.34986	0.99427	FALSE	75.5401	69.8272	0.11345	0.57334	0.9982	FALSE	1888	BAJ97420.1	2363	0	predicted protein [Hordeum vulgare subsp. vulgare]	AK330699.1	1593	0	Triticum aestivum cDNA, clone: SET5_B11, cultivar: Chinese Spring	K00088	E1.1.1.205, guaB	IMP dehydrogenase	http://www.genome.jp/dbget-bin/www_bget?ko:K00088
comp267815_c0	103.704	33.8098	1.617	4.55e-09	7.3887e-07	TRUE	116.606	20.7341	2.4916	5.2103e-13	8.2518e-11	TRUE	45.8312	35.803	0.35625	0.15221	0.99628	FALSE	46.832	102.9	-1.1357	7.6853e-06	0.00033242	TRUE	46.1683	24.5079	0.91366	0.0046651	0.15124	FALSE	23.6502	34.8093	-0.55762	0.15915	0.9982	FALSE	5714	XP_003557801.1	7502	0	PREDICTED: intron-binding protein aquarius [Brachypodium distachyon]	XM_003557753.1	3386	0	PREDICTED: Brachypodium distachyon aquarius homolog (mouse) (AQR), mRNA	K12874	AQR	intron-binding protein aquarius	http://www.genome.jp/dbget-bin/www_bget?ko:K12874
comp264741_c0	71.3673	7.8772	3.1795	1.0106e-13	2.799e-11	TRUE	80.2462	3.69327	4.4415	1.5015e-16	3.2878e-14	TRUE	14.7884	8.34159	0.82607	0.12917	0.99628	FALSE	15.1113	70.8139	-2.2284	8.5474e-10	7.1975e-08	TRUE	14.8971	4.36546	1.7708	0.0099202	0.2751	FALSE	4.21268	8.11007	-0.94498	0.27375	0.9982	FALSE	2432	BAJ93535.1	2785	0	predicted protein [Hordeum vulgare subsp. vulgare]	AK332961.1	2076	0	Triticum aestivum cDNA, clone: WT005_E21, cultivar: Chinese Spring	--	--	--	--
comp251046_c0	72.2228	29.9933	1.2678	5.5737e-05	0.0040936	TRUE	81.2082	27.6269	1.5555	9.1053e-05	0.0039071	TRUE	28.2338	31.7615	-0.16986	0.85674	0.99628	FALSE	28.8503	71.6628	-1.3126	2.6044e-05	0.00099531	TRUE	28.4415	32.6552	-0.19932	0.74969	0.99427	FALSE	31.5124	30.88	0.029244	0.88982	0.9982	FALSE	1879	XP_003567545.1	2020	0	PREDICTED: isopenicillin N epimerase-like [Brachypodium distachyon]	AK366122.1	211	1.90284e-104	Hordeum vulgare subsp. vulgare mRNA for predicted protein, partial cds, clone: NIASHv2040H20	--	--	--	--
comp193014_c0	115.298	52.5031	1.1349	3.5503e-06	0.00034948	TRUE	129.643	44.0575	1.5571	7.4315e-07	5.0626e-05	TRUE	63.1079	55.5983	0.18278	0.28157	0.99628	FALSE	64.486	114.404	-0.82708	0.00035093	0.0098393	FALSE	63.5721	52.0761	0.28777	0.16978	0.99427	FALSE	50.2536	54.0552	-0.10521	0.7667	0.9982	FALSE	1285	EEC76298.1	180	1.57557e-12	hypothetical protein OsI_13816 [Oryza sativa Indica Group]	AK330639.1	879	0	Triticum aestivum cDNA, clone: SET4_P03, cultivar: Chinese Spring	K16292	CEP, CYSEP	KDEL-tailed cysteine endopeptidase	http://www.genome.jp/dbget-bin/www_bget?ko:K16292
comp261354_c0	468.525	148.001	1.6625	4.1689e-37	4.803e-34	TRUE	526.815	131.027	2.0074	1.1858e-37	7.6547e-35	TRUE	183.003	156.727	0.22361	0.037398	0.47539	FALSE	186.999	464.892	-1.3139	8.1155e-27	2.6187e-24	TRUE	184.349	154.875	0.25133	0.033951	0.69192	FALSE	149.455	152.377	-0.027932	0.96844	0.9982	FALSE	2174	BAJ92898.1	2509	0	predicted protein [Hordeum vulgare subsp. vulgare]	AK361694.1	1582	0	Hordeum vulgare subsp. vulgare mRNA for predicted protein, complete cds, clone: NIASHv1146K24	K00053	ilvC	ketol-acid reductoisomerase	http://www.genome.jp/dbget-bin/www_bget?ko:K00053
comp264674_c0	93.5439	20.1445	2.2153	3.5981e-12	8.5855e-10	TRUE	105.182	14.1251	2.8965	2.339e-14	4.2083e-12	TRUE	24.7153	21.3321	0.21238	0.45934	0.99628	FALSE	25.255	92.8185	-1.8778	3.6708e-10	3.2478e-08	TRUE	24.8971	16.696	0.57647	0.14531	0.99427	FALSE	16.1117	20.74	-0.36431	0.47233	0.9982	FALSE	2829	XP_003580270.1	3276	0	PREDICTED: protein kinase G11A-like [Brachypodium distachyon]	AK252644.1	2040	0	Hordeum vulgare subsp. vulgare cDNA clone: FLbaf163j20, mRNA sequence	--	--	--	--
comp249768_c0	68.3588	27.6651	1.3051	5.9182e-05	0.0043125	TRUE	76.8635	21.6413	1.8285	7.1288e-06	0.00039768	TRUE	35.1133	29.2961	0.26131	0.31231	0.99628	FALSE	35.88	67.8288	-0.91872	0.0024914	0.052123	FALSE	35.3716	25.5801	0.46757	0.13992	0.99427	FALSE	24.6849	28.483	-0.20648	0.64035	0.9982	FALSE	1550	XP_003570941.1	1115	2.09193e-147	PREDICTED: kynurenine formamidase-like [Brachypodium distachyon]	XM_003570893.1	588	0	PREDICTED: Brachypodium distachyon kynurenine formamidase-like (LOC100829303), mRNA	--	--	--	--
comp251761_c1	43.6677	10.3038	2.0834	5.0671e-06	0.00048536	TRUE	49.1004	10.4319	2.2347	1.7367e-05	0.00089147	TRUE	17.1167	10.9112	0.64959	0.17279	0.99628	FALSE	17.4905	43.3291	-1.3088	0.0011049	0.026324	FALSE	17.2426	12.3305	0.48375	0.29006	0.99427	FALSE	11.899	10.6084	0.16563	0.75869	0.9982	FALSE	2038	CBW38080.1	2932	0	laccase-like multicopper oxidase [Hordeum vulgare subsp. vulgare]	AK252621.1	1641	0	Hordeum vulgare subsp. vulgare cDNA clone: FLbaf170l04, mRNA sequence	--	--	--	--
comp247586_c0	138.75	44.1095	1.6533	5.3257e-12	1.2315e-09	TRUE	156.012	27.2136	2.5193	3.7285e-17	8.5716e-15	TRUE	75.9838	46.71	0.70196	0.0023294	0.053578	FALSE	77.6431	137.674	-0.82633	8.9303e-05	0.0029805	FALSE	76.5428	32.1666	1.2507	4.2197e-06	0.00034041	TRUE	31.0408	45.4136	-0.54896	0.11307	0.9982	FALSE	1359	BAJ85169.1	1530	0	predicted protein [Hordeum vulgare subsp. vulgare]	AK332640.1	50	4.31547e-15	Triticum aestivum cDNA, clone: WT004_H24, cultivar: Chinese Spring	K01759	E4.4.1.5, GLO1, gloA	lactoylglutathione lyase	http://www.genome.jp/dbget-bin/www_bget?ko:K01759
comp265476_c0	55.2282	19.3121	1.5159	4.6831e-05	0.0035192	TRUE	62.0993	10.8342	2.519	1.0819e-07	8.5091e-06	TRUE	10.0085	20.4506	-1.0309	0.085144	0.86955	FALSE	10.227	54.8	-2.4218	1.3491e-08	9.6063e-07	TRUE	10.0821	12.8061	-0.34504	0.66312	0.99427	FALSE	12.3579	19.883	-0.6861	0.19706	0.9982	FALSE	1662	XP_003574129.1	1682	0	PREDICTED: lanC-like protein 2-like [Brachypodium distachyon]	AK364845.1	1240	0	Hordeum vulgare subsp. vulgare mRNA for predicted protein, complete cds, clone: NIASHv2028M13	--	--	--	--
comp263860_c0	236.479	80.0825	1.5622	6.5253e-18	2.4017e-15	TRUE	265.9	49.1192	2.4365	8.4443e-27	3.5863e-24	TRUE	65.2667	84.8037	-0.37778	0.24449	0.99628	FALSE	66.6919	234.645	-1.8149	2.2555e-22	5.5965e-20	TRUE	65.7468	58.0591	0.1794	0.31486	0.99427	FALSE	56.0272	82.45	-0.55739	0.030307	0.64239	FALSE	3545	BAJ94139.1	5131	0	predicted protein [Hordeum vulgare subsp. vulgare]	AK333086.1	3345	0	Triticum aestivum cDNA, clone: WT005_J19, cultivar: Chinese Spring	K12446	E2.7.1.46	L-arabinokinase	http://www.genome.jp/dbget-bin/www_bget?ko:K12446
comp266582_c0	38.4656	7.17793	2.4219	2.4274e-06	0.00024809	TRUE	43.2511	4.01724	3.4285	6.1894e-08	5.0704e-06	TRUE	17.611	7.60109	1.2122	0.028333	0.38782	FALSE	17.9956	38.1673	-1.0847	0.0087716	0.14322	FALSE	17.7406	4.7484	1.9015	0.003229	0.11227	FALSE	4.58222	7.39013	-0.68955	0.4295	0.9982	FALSE	3572	BAJ97323.1	4252	0	predicted protein [Hordeum vulgare subsp. vulgare]	AK366120.1	2955	0	Hordeum vulgare subsp. vulgare mRNA for predicted protein, complete cds, clone: NIASHv2040H16	--	--	--	--
comp256709_c0	98.7666	35.4069	1.48	9.1592e-08	1.2099e-05	TRUE	111.054	42.0514	1.401	4.6734e-05	0.0021586	TRUE	43.6724	37.4942	0.22005	0.3143	0.99628	FALSE	44.6261	98.0008	-1.1349	1.2803e-05	0.0005269	TRUE	43.9937	49.705	-0.1761	0.75097	0.99427	FALSE	47.9655	36.4536	0.39593	0.18596	0.9982	FALSE	1194	BAJ93460.1	1402	0	predicted protein [Hordeum vulgare subsp. vulgare]	AK330667.1	1156	0	Triticum aestivum cDNA, clone: SET5_A05, cultivar: Chinese Spring	--	--	--	--
comp269307_c0	81.9697	34.7192	1.2394	2.5215e-05	0.0020456	TRUE	92.1677	20.475	2.1704	9.2742e-09	8.6817e-07	TRUE	34.0735	36.766	-0.10972	0.98337	0.99628	FALSE	34.8175	81.3341	-1.224	2.3068e-05	0.00089133	TRUE	34.3241	24.2015	0.50412	0.12329	0.99427	FALSE	23.3545	35.7456	-0.61406	0.11839	0.9982	FALSE	2696	BAJ99101.1	4030	0	predicted protein [Hordeum vulgare subsp. vulgare]	AK356763.1	2243	0	Hordeum vulgare subsp. vulgare mRNA for predicted protein, complete cds, clone: NIASHv1039G23	K01869	LARS, leuS	leucyl-tRNA synthetase	http://www.genome.jp/dbget-bin/www_bget?ko:K01869
comp227027_c0	93.0486	12.3298	2.9158	3.9634e-16	1.2991e-13	TRUE	104.625	11.0798	3.2392	3.4561e-16	7.3584e-14	TRUE	24.7952	13.0567	0.92527	0.032548	0.42927	FALSE	25.3367	92.3271	-1.8655	4.9033e-10	4.2669e-08	TRUE	24.9776	13.0964	0.93147	0.034708	0.70319	FALSE	12.6381	12.6943	-0.0064112	0.97919	0.9982	FALSE	1558	BAJ88002.1	1773	0	predicted protein [Hordeum vulgare subsp. vulgare]	AK332244.1	1151	0	Triticum aestivum cDNA, clone: WT003_I04, cultivar: Chinese Spring	K00008	E1.1.1.14, gutB	L-iditol 2-dehydrogenase	http://www.genome.jp/dbget-bin/www_bget?ko:K00008
comp256321_c0	200.787	15.6872	3.678	3.1628e-40	3.9988e-37	TRUE	225.767	13.8012	4.032	1.0278e-40	7.3071e-38	TRUE	19.8362	16.6121	0.2559	0.45396	0.99628	FALSE	20.2694	199.23	-3.2971	4.2476e-37	2.0777e-34	TRUE	19.9821	16.313	0.29268	0.43581	0.99427	FALSE	15.7421	16.151	-0.036993	0.97559	0.9982	FALSE	1450	BAJ91632.1	2493	0	predicted protein [Hordeum vulgare subsp. vulgare]	AK360423.1	1241	0	Hordeum vulgare subsp. vulgare mRNA for predicted protein, complete cds, clone: NIASHv1117N01	K15718	LOX1_5	linoleate 9S-lipoxygenase	http://www.genome.jp/dbget-bin/www_bget?ko:K15718
comp265768_c0	449.513	156.52	1.522	2.2456e-31	1.8765e-28	TRUE	505.438	135.093	1.9036	5.5178e-33	3.0186e-30	TRUE	153.907	165.748	-0.10693	0.97847	0.99628	FALSE	157.268	446.028	-1.5039	1.6713e-31	6.51e-29	TRUE	155.039	159.68	-0.04255	0.81104	0.99427	FALSE	154.092	161.148	-0.064594	0.79023	0.9982	FALSE	3181	ADZ31265.1	4107	0	lipoxygenase 3 [Triticum aestivum]	HQ913602.1	1884	0	Triticum aestivum lipoxygenase 3 (LOX3) mRNA, complete cds	K15718	LOX1_5	linoleate 9S-lipoxygenase	http://www.genome.jp/dbget-bin/www_bget?ko:K15718
comp243632_c0	69.905	16.9029	2.0481	1.1559e-08	1.7722e-06	TRUE	78.602	11.663	2.7526	1.8562e-10	2.1771e-08	TRUE	23.7554	17.8994	0.40835	0.25532	0.99628	FALSE	24.2742	69.363	-1.5147	3.662e-06	0.00017091	TRUE	23.9302	13.7857	0.79566	0.06688	0.99427	FALSE	13.3032	17.4026	-0.38753	0.48389	0.9982	FALSE	2462	BAK07166.1	1249	5.36849e-163	predicted protein [Hordeum vulgare subsp. vulgare]	AK375971.1	369	0	Hordeum vulgare subsp. vulgare mRNA for predicted protein, complete cds, clone: NIASHv3111G12	K03801	lipB	lipoyl(octanoyl) transferase	http://www.genome.jp/dbget-bin/www_bget?ko:K03801
comp231570_c0	26.2847	69.344	-1.3996	2.82e-06	0.00028434	TRUE	29.5548	63.1782	-1.096	1.2547e-06	8.1899e-05	TRUE	51.4301	73.4321	-0.5138	0.11398	0.99628	FALSE	52.5532	26.0809	1.0108	0.0017207	0.038286	FALSE	51.8085	74.677	-0.52748	0.084599	0.99427	FALSE	72.0635	71.394	0.013465	0.88505	0.9982	FALSE	2566	BAK07167.1	1053	1.41205e-132	predicted protein [Hordeum vulgare subsp. vulgare]	AK375972.1	549	0	Hordeum vulgare subsp. vulgare mRNA for predicted protein, complete cds, clone: NIASHv3111I03	K00016	LDH, ldh	L-lactate dehydrogenase	http://www.genome.jp/dbget-bin/www_bget?ko:K00016
comp250382_c0	127.549	53.42	1.2556	1.0791e-07	1.4148e-05	TRUE	143.418	53.2485	1.4294	2.1932e-06	0.00013635	TRUE	55.4206	56.5693	-0.029598	0.7889	0.99628	FALSE	56.6308	126.56	-1.1602	4.3954e-07	2.4206e-05	TRUE	55.8282	62.94	-0.17298	0.72967	0.99427	FALSE	60.7373	54.9993	0.14317	0.53981	0.9982	FALSE	1998	BAJ95062.1	978	2.61397e-125	predicted protein [Hordeum vulgare subsp. vulgare]	AK354616.1	780	0	Hordeum vulgare subsp. vulgare mRNA for predicted protein, complete cds, clone: NIASHv1009C16	--	--	--	--
comp237474_c0	33.0835	2.89433	3.5148	1.2003e-07	1.5643e-05	TRUE	37.1995	3.3045	3.4928	3.9761e-07	2.8557e-05	TRUE	8.95828	3.06496	1.5474	0.064065	0.70868	FALSE	9.15391	32.827	-1.8424	0.00023522	0.0069853	FALSE	9.02418	3.90594	1.2081	0.12347	0.99427	FALSE	3.76924	2.97989	0.33902	0.74642	0.9982	FALSE	1157	BAJ98368.1	313	7.92517e-31	predicted protein [Hordeum vulgare subsp. vulgare]	AK367165.1	207	1.93809e-102	Hordeum vulgare subsp. vulgare mRNA for predicted protein, complete cds, clone: NIASHv2052F18	--	--	--	--
comp260892_c0	148.201	25.4695	2.5407	1.71e-21	8.0424e-19	TRUE	166.639	13.7927	3.5947	1.2739e-27	5.5715e-25	TRUE	46.4303	26.971	0.78366	0.0097434	0.17221	FALSE	47.4442	147.052	-1.632	9.9686e-13	1.2065e-10	TRUE	46.7718	16.3031	1.5205	3.6793e-05	0.0023626	TRUE	15.7325	26.2225	-0.73705	0.11389	0.9982	FALSE	2325	XP_003562329.1	2726	0	PREDICTED: lysyl-tRNA synthetase-like [Brachypodium distachyon]	AK333077.1	2112	0	Triticum aestivum cDNA, clone: WT005_J11, cultivar: Chinese Spring	K04567	KARS, lysS	lysyl-tRNA synthetase, class II	http://www.genome.jp/dbget-bin/www_bget?ko:K04567
comp264736_c0	127.683	43.2522	1.5617	2.3799e-10	4.5519e-08	TRUE	143.568	57.0746	1.3308	1.3197e-05	0.00069577	TRUE	53.5417	45.8021	0.22525	0.25802	0.99628	FALSE	54.7109	126.693	-1.2114	1.6216e-07	9.7175e-06	TRUE	53.9356	67.4625	-0.32285	0.35798	0.99427	FALSE	65.1015	44.5309	0.54788	0.040624	0.78343	FALSE	2467	BAJ98199.1	1095	4.52565e-136	predicted protein [Hordeum vulgare subsp. vulgare]	AK353976.1	535	0	Hordeum vulgare subsp. vulgare mRNA for predicted protein, complete cds, clone: NIASHv1004C21	K04567	KARS, lysS	lysyl-tRNA synthetase, class II	http://www.genome.jp/dbget-bin/www_bget?ko:K04567
comp268301_c0	193.21	72.0988	1.4221	4.4916e-13	1.1676e-10	TRUE	217.248	52.2773	2.0551	4.1059e-17	9.4258e-15	TRUE	99.5609	76.3493	0.38296	0.026224	0.36729	FALSE	101.735	191.712	-0.91412	4.1435e-07	2.2967e-05	FALSE	100.293	61.792	0.69873	0.00069002	0.030816	FALSE	59.6294	74.2303	-0.31598	0.23884	0.9982	FALSE	4528	BAJ95309.1	4994	0	predicted protein [Hordeum vulgare subsp. vulgare]	AK364106.1	2576	0	Hordeum vulgare subsp. vulgare mRNA for predicted protein, complete cds, clone: NIASHv2021N01	--	--	--	--
comp263988_c1	130.252	33.7478	1.9484	5.1973e-14	1.4645e-11	TRUE	146.457	23.5203	2.6385	3.1141e-17	7.2207e-15	TRUE	49.9104	35.7374	0.48191	0.062557	0.69494	FALSE	51.0003	129.242	-1.3415	9.0745e-09	6.6213e-07	TRUE	50.2776	27.8011	0.85477	0.0050115	0.16015	FALSE	26.8281	34.7455	-0.37308	0.34081	0.9982	FALSE	1748	AAM13694.1	2549	0	beta-D-glucan exohydrolase [Triticum aestivum]	AY091513.1	1496	0	Triticum aestivum beta-D-glucan exohydrolase mRNA, complete cds	K05349	bglX	beta-glucosidase	http://www.genome.jp/dbget-bin/www_bget?ko:K05349
comp266707_c0	130.068	63.1357	1.0427	4.8002e-06	0.00046222	TRUE	146.25	87.6018	0.7394	0.076232	0.78818	FALSE	107.419	66.8578	0.68408	0.00038429	0.011671	FALSE	109.764	129.059	-0.23362	0.30107	0.99397	FALSE	108.209	103.546	0.063549	0.46462	0.99427	FALSE	99.9219	65.0022	0.62031	0.0047494	0.16029	FALSE	1959	XP_003558980.1	2241	0	PREDICTED: major facilitator superfamily domain-containing protein 5-like [Brachypodium distachyon]	AK250457.1	1126	0	Hordeum vulgare subsp. vulgare cDNA clone: FLbaf80a21, mRNA sequence	--	--	--	--
comp265660_c1	350.618	109.325	1.6813	1.2186e-28	9.0563e-26	TRUE	394.238	108.605	1.86	4.805e-25	1.8332e-22	TRUE	99.8225	115.77	-0.21383	0.57169	0.99628	FALSE	102.002	347.899	-1.7701	2.6319e-31	1.0131e-28	TRUE	100.557	128.371	-0.35231	0.1569	0.99427	FALSE	123.879	112.557	0.13827	0.39517	0.9982	FALSE	1726	BAJ98896.1	450	8.67512e-50	predicted protein [Hordeum vulgare subsp. vulgare]	AK367693.1	59	5.47193e-20	Hordeum vulgare subsp. vulgare mRNA for predicted protein, complete cds, clone: NIASHv2060I17	--	--	--	--
comp251975_c1	107.634	28.3644	1.924	1.1845e-11	2.603e-09	TRUE	121.024	30.3509	1.9955	9.7517e-10	1.045e-07	TRUE	49.0498	30.0366	0.70753	0.013865	0.22688	FALSE	50.1209	106.799	-1.0914	1.047e-05	0.00043984	TRUE	49.4106	35.8749	0.46185	0.083964	0.99427	FALSE	34.6194	29.2029	0.24547	0.46084	0.9982	FALSE	1567	BAJ85181.1	1409	0	predicted protein [Hordeum vulgare subsp. vulgare]	BT009213.1	1258	0	Triticum aestivum clone wle1n.pk0057.g6:fis, full insert mRNA sequence	K00026	MDH2	malate dehydrogenase	http://www.genome.jp/dbget-bin/www_bget?ko:K00026
comp246558_c0	228.516	77.7885	1.5547	3.0372e-17	1.0752e-14	TRUE	256.946	55.6576	2.2068	2.3377e-22	7.5452e-20	TRUE	135.731	82.3744	0.72048	3.329e-05	0.0013385	FALSE	138.695	226.744	-0.70915	1.2625e-05	0.00052112	FALSE	136.729	65.7875	1.0554	5.704e-08	6.3721e-06	TRUE	63.4852	80.0882	-0.33517	0.194	0.9982	FALSE	1521	AAT64932.1	1704	0	cytosolic malate dehydrogenase [Triticum aestivum]	AY538265.1	1279	0	Triticum aestivum cultivar H4564 cytosolic malate dehydrogenase mRNA, complete cds	K00025	MDH1	malate dehydrogenase	http://www.genome.jp/dbget-bin/www_bget?ko:K00025
comp240135_c0	24.7244	3.58896	2.7843	4.229e-05	0.0032329	TRUE	27.8004	3.69327	2.9121	8.2611e-05	0.0035897	TRUE	8.79831	3.80055	1.211	0.12145	0.99628	FALSE	8.99044	24.5327	-1.4482	0.007823	0.1309	FALSE	8.86303	4.36546	1.0217	0.17743	0.99427	FALSE	4.21268	3.69507	0.18914	0.83762	0.9982	FALSE	1053	BAJ90539.1	506	1.61967e-59	predicted protein [Hordeum vulgare subsp. vulgare]	AK333758.1	734	0	Triticum aestivum cDNA, clone: SET2_C12, cultivar: Chinese Spring	--	--	--	--
comp268136_c0	109.779	54.1198	1.0204	3.7625e-05	0.0029106	TRUE	123.437	41.0147	1.5896	7.9073e-07	5.3551e-05	TRUE	56.4692	57.3104	-0.021334	0.76385	0.99628	FALSE	57.7023	108.928	-0.91668	0.00013068	0.0041677	FALSE	56.8846	48.4796	0.23066	0.26755	0.99427	FALSE	46.783	55.7198	-0.25221	0.41881	0.9982	FALSE	5450	XP_002452600.1	2609	0	hypothetical protein SORBIDRAFT_04g028840 [Sorghum bicolor]	XM_003572964.1	1313	0	PREDICTED: Brachypodium distachyon uncharacterized LOC100841446 (LOC100841446), mRNA	K15166	MED23	mediator of RNA polymerase II transcription subunit 23	http://www.genome.jp/dbget-bin/www_bget?ko:K15166
comp253542_c1	68.8864	27.1337	1.3441	3.6237e-05	0.0028188	TRUE	77.4567	22.7389	1.7682	1.2883e-05	0.000681	TRUE	32.5826	28.7334	0.18137	0.44125	0.99628	FALSE	33.2941	68.3523	-1.0377	0.00073291	0.018585	FALSE	32.8222	26.8775	0.28828	0.32328	0.99427	FALSE	25.9368	27.9359	-0.10712	0.82737	0.9982	FALSE	1752	BAJ88583.1	1089	1.89521e-141	predicted protein [Hordeum vulgare subsp. vulgare]	AK357369.1	425	0	Hordeum vulgare subsp. vulgare mRNA for predicted protein, complete cds, clone: NIASHv1051M03	--	--	--	--
comp255165_c0	68.066	9.0303	2.9141	3.4136e-12	8.1653e-10	TRUE	76.5342	10.8206	2.8223	1.5842e-10	1.8744e-08	TRUE	22.0758	9.56267	1.207	0.014391	0.23362	FALSE	22.5578	67.5382	-1.5821	2.34e-06	0.00011377	TRUE	22.2382	12.79	0.79802	0.07664	0.99427	FALSE	12.3424	9.29726	0.40875	0.49021	0.9982	FALSE	2099	BAK03285.1	212	4.87084e-16	predicted protein [Hordeum vulgare subsp. vulgare]	AK334166.1	168	1.70567e-80	Triticum aestivum cDNA, clone: WT009_C02, cultivar: Chinese Spring	K14563	NOP1, FBL	rRNA 2'-O-methyltransferase fibrillarin	http://www.genome.jp/dbget-bin/www_bget?ko:K14563
comp264908_c0	104.384	3.8784	4.7503	6.5437e-25	3.8609e-22	TRUE	117.37	5.24833	4.4831	1.3017e-23	4.6274e-21	TRUE	14.1573	4.10704	1.7854	0.010587	0.18376	FALSE	14.4664	103.574	-2.8399	1.368e-17	2.4925e-15	TRUE	14.2614	6.20355	1.201	0.05385	0.95963	FALSE	5.98645	3.99306	0.58421	0.51163	0.9982	FALSE	1553	BAJ88216.1	1794	0	predicted protein [Hordeum vulgare subsp. vulgare]	AK357001.1	1100	0	Hordeum vulgare subsp. vulgare mRNA for predicted protein, partial cds, clone: NIASHv1043M19	--	--	--	--
comp255792_c0	192.086	394.887	-1.0397	2.99e-19	1.2308e-16	TRUE	215.984	607.429	-1.4918	1.89e-70	2.9049e-67	TRUE	404.091	418.167	-0.049397	0.597	0.99628	FALSE	412.916	190.597	1.1153	2.3518e-21	5.5063e-19	TRUE	407.064	717.984	-0.8187	4.246e-17	1.2088e-14	FALSE	692.857	406.561	0.76908	4.3441e-19	1.7244e-16	FALSE	3074	BAJ94176.1	646	1.56689e-72	predicted protein [Hordeum vulgare subsp. vulgare]	AK362972.1	503	0	Hordeum vulgare subsp. vulgare mRNA for predicted protein, complete cds, clone: NIASHv2011O09	--	--	--	--
comp199170_c0	211.028	73.8481	1.5148	1.8143e-15	5.6341e-13	TRUE	237.282	73.8563	1.6838	3.6145e-13	5.8508e-11	TRUE	72.9196	78.2018	-0.10089	0.99428	0.9992	FALSE	74.512	209.392	-1.4907	1.9267e-15	2.9563e-13	TRUE	73.456	87.2985	-0.24908	0.46205	0.99427	FALSE	84.2433	76.0313	0.14797	0.45778	0.9982	FALSE	622	AFK12206.1	206	1.98534e-18	metallothionein [Hordeum vulgare]	AK250755.1	291	2.05088e-149	Hordeum vulgare subsp. vulgare cDNA clone: FLbaf85m15, mRNA sequence	--	--	--	--
comp258751_c0	32.4238	7.2937	2.1523	5.8978e-05	0.0043009	TRUE	36.4577	11.7925	1.6283	0.0059165	0.12746	FALSE	5.67891	7.72369	-0.44368	0.66692	0.99628	FALSE	5.80292	32.1724	-2.471	1.0624e-05	0.00044597	TRUE	5.72069	13.9388	-1.2849	0.077912	0.99427	FALSE	13.451	7.50933	0.84096	0.18027	0.9982	FALSE	2117	XP_003580167.1	2364	0	PREDICTED: metal-nicotianamine transporter YSL12-like [Brachypodium distachyon]	XM_003580119.1	1144	0	PREDICTED: Brachypodium distachyon metal-nicotianamine transporter YSL12-like (LOC100826404), mRNA	--	--	--	--
comp253359_c0	78.6862	30.3887	1.3726	7.1196e-06	0.00065512	TRUE	88.4757	10.3023	3.1023	2.672e-13	4.3912e-11	TRUE	16.876	32.1802	-0.9312	0.049853	0.58577	FALSE	17.2445	78.0761	-2.1787	2.1598e-10	1.9687e-08	TRUE	17.0001	12.1773	0.48134	0.29534	0.99427	FALSE	11.7512	31.2871	-1.4128	0.0028237	0.10581	FALSE	2361	BAJ87077.1	370	3.26287e-36	predicted protein [Hordeum vulgare subsp. vulgare]	AK355859.1	308	2.8721e-158	Hordeum vulgare subsp. vulgare mRNA for predicted protein, complete cds, clone: NIASHv1027B09	K14423	SMO1	4,4-dimethyl-9beta,19-cyclopropylsterol-4alpha-methyl oxidase	http://www.genome.jp/dbget-bin/www_bget?ko:K14423
comp262042_c0	92.2254	27.5308	1.7441	4.8925e-09	7.9185e-07	TRUE	103.699	28.0637	1.8856	7.8606e-08	6.3271e-06	TRUE	34.3278	29.1539	0.23569	0.35091	0.99628	FALSE	35.0774	91.5103	-1.3834	7.2127e-07	3.8069e-05	TRUE	34.5803	33.1714	0.060012	0.68656	0.99427	FALSE	32.0105	28.3447	0.17546	0.59648	0.9982	FALSE	1847	BAK02290.1	1764	0	predicted protein [Hordeum vulgare subsp. vulgare]	AK331976.1	1027	0	Triticum aestivum cDNA, clone: WT002_N11, cultivar: Chinese Spring	K00899	mtnK	5-methylthioribose kinase	http://www.genome.jp/dbget-bin/www_bget?ko:K00899
comp261315_c0	51.0916	15.8013	1.693	2.0446e-05	0.0016882	TRUE	57.4479	16.5886	1.7921	0.00014102	0.0057317	FALSE	19.0372	16.7328	0.18614	0.54983	0.99628	FALSE	19.4529	50.6954	-1.3819	0.00022854	0.006824	FALSE	19.1772	19.6078	-0.032038	0.91509	0.99427	FALSE	18.9216	16.2684	0.21796	0.62319	0.9982	FALSE	1676	BAJ87212.1	2222	0	predicted protein [Hordeum vulgare subsp. vulgare]	AK355994.1	1332	0	Hordeum vulgare subsp. vulgare mRNA for predicted protein, complete cds, clone: NIASHv1028K09	--	--	--	--
comp268932_c0	369.144	126.404	1.5461	1.1521e-26	7.5783e-24	TRUE	415.07	138.448	1.584	1.8563e-19	4.9518e-17	TRUE	179.252	133.856	0.42131	0.0013887	0.034784	FALSE	183.166	366.282	-0.9998	3.719e-14	5.091e-12	FALSE	180.571	163.647	0.14198	0.15099	0.99427	FALSE	157.919	130.141	0.27912	0.077819	0.9982	FALSE	9607	EEE60529.1	6463	0	hypothetical protein OsJ_13867 [Oryza sativa Japonica Group]	AK332812.1	1927	0	Triticum aestivum cDNA, clone: WT004_P01, cultivar: Chinese Spring	--	--	--	--
comp266244_c0	83.6302	36.9495	1.1785	4.544e-05	0.0034306	TRUE	94.0347	30.6477	1.6174	1.1369e-05	0.00060974	TRUE	35.9931	39.1279	-0.12048	0.95712	0.99628	FALSE	36.7791	82.9817	-1.1739	3.6241e-05	0.0013348	TRUE	36.2579	36.2257	0.0012809	0.80716	0.99427	FALSE	34.9579	38.0419	-0.12197	0.76586	0.9982	FALSE	3049	BAJ91049.1	3566	0	predicted protein [Hordeum vulgare subsp. vulgare]	AK355968.1	2221	0	Hordeum vulgare subsp. vulgare mRNA for predicted protein, complete cds, clone: NIASHv1028G10	--	--	--	--
comp265722_c1	44.6994	10.188	2.1334	2.746e-06	0.00027759	TRUE	50.2605	8.29366	2.5993	9.982e-07	6.6158e-05	TRUE	20.5561	10.7887	0.93005	0.05073	0.59421	FALSE	21.0049	44.3528	-1.0783	0.0049381	0.091	FALSE	20.7073	9.80315	1.0788	0.031797	0.66114	FALSE	9.46006	10.4892	-0.14899	0.84349	0.9982	FALSE	2574	BAJ86805.1	875	8.99772e-102	predicted protein [Hordeum vulgare subsp. vulgare]	AK332381.1	2174	0	Triticum aestivum cDNA, clone: SET1_M22, cultivar: Chinese Spring	--	--	--	--
comp269514_c0	107.622	12.8508	3.066	2.7564e-19	1.1395e-16	TRUE	121.011	6.09065	4.3124	1.0474e-23	3.7481e-21	TRUE	31.194	13.6084	1.1968	0.0038322	0.081131	FALSE	31.8752	106.787	-1.7442	1.7736e-10	1.6322e-08	TRUE	31.4235	7.19919	2.1259	2.7082e-05	0.0018032	TRUE	6.94723	13.2307	-0.92938	0.16819	0.9982	FALSE	16390	XP_003571837.1	840	1.56578e-86	PREDICTED: LOW QUALITY PROTEIN: midasin-like [Brachypodium distachyon]	XM_003571789.1	88	3.99766e-35	PREDICTED: Brachypodium distachyon midasin-like (LOC100834623), mRNA	K14572	MDN1, REA1	midasin	http://www.genome.jp/dbget-bin/www_bget?ko:K14572
comp258790_c0	88.821	39.9081	1.1542	3.6504e-05	0.0028362	TRUE	99.8714	31.6688	1.657	3.5038e-06	0.00020943	TRUE	43.0317	42.2609	0.026079	0.6804	0.99628	FALSE	43.9714	88.1324	-1.0031	0.00019626	0.0059655	FALSE	43.3483	37.4327	0.21168	0.36178	0.99427	FALSE	36.1227	41.0879	-0.18581	0.61686	0.9982	FALSE	1808	BAJ94251.1	1864	0	predicted protein [Hordeum vulgare subsp. vulgare]	AK335892.1	1309	0	Triticum aestivum cDNA, clone: SET2_L13, cultivar: Chinese Spring	K14684	SLC25A23S	solute carrier family 25 (mitochondrial phosphate transporter), member 23/24/25/41	http://www.genome.jp/dbget-bin/www_bget?ko:K14684
comp225818_c0	225.694	83.1829	1.44	2.7157e-15	8.3173e-13	TRUE	253.773	80.6688	1.6535	1.6011e-13	2.6917e-11	TRUE	116.618	88.0869	0.40479	0.012265	0.20618	FALSE	119.164	223.944	-0.91019	5.0257e-08	3.275e-06	FALSE	117.475	95.3509	0.30104	0.05373	0.95933	FALSE	92.0139	85.6421	0.10353	0.56409	0.9982	FALSE	1403	XP_003568748.1	1468	0	PREDICTED: mitochondrial 2-oxoglutarate/malate carrier protein-like [Brachypodium distachyon]	AK251883.1	1079	0	Hordeum vulgare subsp. vulgare cDNA clone: FLbaf133l13, mRNA sequence	K15104	SLC25A11, OGC	solute carrier family 25 (mitochondrial oxoglutarate transporter), member 11	http://www.genome.jp/dbget-bin/www_bget?ko:K15104
comp235377_c0	6.6063	36.74	-2.4754	9.0691e-07	0.00010092	TRUE	7.4282	43.5411	-2.5513	6.9957e-10	7.6491e-08	TRUE	24.5553	38.906	-0.66396	0.12596	0.99628	FALSE	25.0915	6.55508	1.9365	0.00052069	0.013827	FALSE	24.7359	51.4657	-1.057	0.0042795	0.14122	FALSE	49.6646	37.8262	0.39283	0.18136	0.9982	FALSE	2367	BAJ98706.1	555	4.63041e-64	predicted protein [Hordeum vulgare subsp. vulgare]	AK367503.1	376	0	Hordeum vulgare subsp. vulgare mRNA for predicted protein, complete cds, clone: NIASHv2058E08	K09539	DNAJC19	DnaJ homolog subfamily C member 19	http://www.genome.jp/dbget-bin/www_bget?ko:K09539
comp218919_c0	30.7357	4.45726	2.7857	4.9585e-06	0.00047629	TRUE	34.5596	5.44271	2.6667	3.5915e-05	0.0017128	TRUE	10.7179	4.72003	1.1832	0.092728	0.92564	FALSE	10.952	30.4974	-1.4775	0.0025982	0.05395	FALSE	10.7968	6.43331	0.74697	0.24104	0.99427	FALSE	6.20817	4.58903	0.43598	0.60454	0.9982	FALSE	710	XP_002442360.1	453	2.50262e-54	hypothetical protein SORBIDRAFT_08g018820 [Sorghum bicolor]	AK332357.1	437	0	Triticum aestivum cDNA, clone: SET1_A03, cultivar: Chinese Spring	--	--	--	--
comp246273_c0	31.2502	6.30963	2.3082	3.7113e-05	0.0028778	TRUE	35.138	5.76668	2.6072	4.1422e-05	0.0019439	TRUE	13.1975	6.68161	0.98199	0.10321	0.99628	FALSE	13.4857	31.0079	-1.2012	0.010073	0.15974	FALSE	13.2946	6.81625	0.96378	0.1139	0.99427	FALSE	6.5777	6.49616	0.017995	0.96066	0.9982	FALSE	1519	XP_003558013.1	1557	0	PREDICTED: mitochondrial import receptor subunit TOM40 homolog 1-like isoform 1 [Brachypodium distachyon]	AK332364.1	1347	0	Triticum aestivum cDNA, clone: WT003_M21, cultivar: Chinese Spring	K11518	TOM40	mitochondrial import receptor subunit TOM40	http://www.genome.jp/dbget-bin/www_bget?ko:K11518
comp241691_c0	62.043	17.2508	1.8466	5.6833e-07	6.575e-05	TRUE	69.7619	18.5849	1.9083	8.4114e-06	0.00046473	TRUE	27.2748	18.2678	0.57827	0.11477	0.99628	FALSE	27.8704	61.562	-1.1433	0.00050179	0.013394	FALSE	27.4754	21.9675	0.32277	0.32602	0.99427	FALSE	21.1987	17.7608	0.25528	0.55032	0.9982	FALSE	1293	P46274.1	1401	0	RecName: Full=Mitochondrial outer membrane porin; AltName: Full=Voltage-dependent anion-selective channel protein; Short=VDAC	AK335603.1	1083	0	Triticum aestivum cDNA, clone: WT013_F05, cultivar: Chinese Spring	K15040	VDAC2	voltage-dependent anion channel protein 2	http://www.genome.jp/dbget-bin/www_bget?ko:K15040
comp267863_c0	547.209	208.654	1.391	5.0621e-33	4.6491e-30	TRUE	615.288	164.576	1.9025	9.6178e-40	6.6617e-37	TRUE	217.478	220.955	-0.022879	0.56287	0.99628	FALSE	222.227	542.966	-1.2888	3.8068e-30	1.4022e-27	TRUE	219.078	194.53	0.17146	0.074849	0.99427	FALSE	187.722	214.822	-0.19455	0.22897	0.9982	FALSE	4312	BAJ85941.1	3117	0	predicted protein [Hordeum vulgare subsp. vulgare]	AK332629.1	2273	0	Triticum aestivum cDNA, clone: WT004_H14, cultivar: Chinese Spring	K07870	RHOT1, ARHT1	Ras homolog gene family, member T1	http://www.genome.jp/dbget-bin/www_bget?ko:K07870
comp250103_c0	112.621	29.0011	1.9573	2.2035e-12	5.4034e-10	TRUE	126.632	23.5566	2.4264	1.6806e-13	2.8106e-11	TRUE	35.5212	30.7109	0.20993	0.37856	0.99628	FALSE	36.2969	111.747	-1.6223	6.0658e-10	5.2165e-08	TRUE	35.7825	27.844	0.36189	0.22208	0.99427	FALSE	26.8695	29.8585	-0.15217	0.73293	0.9982	FALSE	1154	AAZ80473.1	1051	9.55335e-141	RBP [Triticum aestivum]	EU018460.1	758	0	Triticum aestivum RNA-binding protein (RBP) mRNA, complete cds	K14838	NOP15	nucleolar protein 15	http://www.genome.jp/dbget-bin/www_bget?ko:K14838
comp262859_c0	45.404	11.6352	1.9643	7.8595e-06	0.00071946	TRUE	51.0528	7.96969	2.6794	4.6663e-07	3.3117e-05	TRUE	19.2739	12.3211	0.64551	0.14992	0.99628	FALSE	19.6948	45.052	-1.1938	0.0020293	0.044072	FALSE	19.4157	9.42021	1.0434	0.042575	0.81682	FALSE	9.09053	11.9792	-0.39809	0.55085	0.9982	FALSE	2752	CAD58958.1	3487	0	hexose transporter [Hordeum vulgare subsp. vulgare]	AK250212.1	2354	0	Hordeum vulgare subsp. vulgare cDNA clone: FLbaf64p12, mRNA sequence	--	--	--	--
comp240526_c0	169.235	48.2195	1.8113	3.7245e-16	1.2229e-13	TRUE	190.29	61.4897	1.6298	3.0908e-10	3.5452e-08	TRUE	72.866	51.0622	0.51299	0.018415	0.28162	FALSE	74.4572	167.923	-1.1733	4.2778e-09	3.2635e-07	TRUE	73.402	72.6811	0.014239	0.68855	0.99427	FALSE	70.1375	49.645	0.49854	0.050287	0.91168	FALSE	1097	BAJ96131.1	1210	8.35779e-165	predicted protein [Hordeum vulgare subsp. vulgare]	AK334687.1	955	0	Triticum aestivum cDNA, clone: WT010_L11, cultivar: Chinese Spring	K14815	MRT4	mRNA turnover protein 4	http://www.genome.jp/dbget-bin/www_bget?ko:K14815
comp265542_c0	58.4316	6.89544	3.083	3.2849e-11	6.8848e-09	TRUE	65.7011	5.44271	3.5935	8.074e-12	1.1146e-09	TRUE	12.6176	7.30195	0.78908	0.1756	0.99628	FALSE	12.8931	57.9785	-2.1689	4.8772e-08	3.1823e-06	TRUE	12.7104	6.43331	0.98237	0.11683	0.99427	FALSE	6.20817	7.09929	-0.19351	0.8279	0.9982	FALSE	3045	NP_001055351.1	3870	0	Os05g0370600 [Oryza sativa Japonica Group]	AK331890.1	2953	0	Triticum aestivum cDNA, clone: WT002_K01, cultivar: Chinese Spring	--	--	--	--
comp267082_c0	38.4196	2.1418	4.1649	1.3916e-09	2.43e-07	TRUE	43.1995	2.52697	4.0955	4.0692e-09	4.0141e-07	TRUE	3.91925	2.26807	0.78911	0.45032	0.99628	FALSE	4.00483	38.1217	-3.2508	3.1725e-08	2.1372e-06	TRUE	3.94808	2.9869	0.4025	0.66021	0.99427	FALSE	2.88236	2.20512	0.38639	0.75099	0.9982	FALSE	3370	BAK04937.1	5201	0	predicted protein [Hordeum vulgare subsp. vulgare]	AK373740.1	2858	0	Hordeum vulgare subsp. vulgare mRNA for predicted protein, complete cds, clone: NIASHv3042H17	--	--	--	--
comp214102_c0	107.852	50.0718	1.107	1.1423e-05	0.0010032	TRUE	121.27	41.5467	1.5454	2.0493e-06	0.00012799	TRUE	54.0872	53.0238	0.028649	0.63776	0.99628	FALSE	55.2683	107.016	-0.9533	8.6779e-05	0.0029038	FALSE	54.4851	49.1084	0.14989	0.41473	0.99427	FALSE	47.3897	51.5521	-0.12146	0.73015	0.9982	FALSE	954	ACO36694.1	733	1.2902e-94	multiprotein bridging factor 1 [Triticum aestivum]	FJ800577.1	45	1.80605e-12	Triticum aestivum multiprotein bridging factor 1 (MBF1) mRNA, complete cds	K03627	MBF1	transcription factor	http://www.genome.jp/dbget-bin/www_bget?ko:K03627
comp225256_c0	67.4274	236.705	-1.8117	5.2738e-25	3.1211e-22	TRUE	75.8161	312.189	-2.0418	2.3037e-50	2.1869e-47	TRUE	162.167	250.66	-0.62825	0.00025233	0.0080887	FALSE	165.709	66.9046	1.3085	1.1703e-11	1.2396e-09	TRUE	163.36	369.009	-1.1756	4.2483e-17	1.2088e-14	TRUE	356.095	243.703	0.54714	1.7254e-06	0.00015809	FALSE	932	ACU43593.1	648	7.95232e-82	multiprotein bridging factor 1 [Triticum aestivum]	AK333159.1	678	0	Triticum aestivum cDNA, clone: WT005_M16, cultivar: Chinese Spring	K03627	MBF1	transcription factor	http://www.genome.jp/dbget-bin/www_bget?ko:K03627
comp249837_c0	41.6089	90.2074	-1.1164	6.0698e-06	0.00056818	TRUE	46.7856	64.1657	-0.45574	0.0017873	0.049315	FALSE	55.1526	95.5255	-0.79246	0.0039545	0.083252	FALSE	56.357	41.2863	0.44893	0.09585	0.80787	FALSE	55.5583	75.8442	-0.44904	0.14651	0.99427	FALSE	73.1898	92.8743	-0.34364	0.15148	0.9982	FALSE	1473	ABU93236.1	1471	0	R2R3 Myb-like protein [Triticum aestivum]	EF587267.1	977	0	Triticum aestivum R2R3 Myb-like protein (PIMP1) mRNA, complete cds	K09422	MYBP	myb proto-oncogene protein, plant	http://www.genome.jp/dbget-bin/www_bget?ko:K09422
comp242989_c0	159.233	32.7638	2.281	2.4279e-20	1.0647e-17	TRUE	179.044	7.96969	4.4896	3.5195e-35	2.0805e-32	TRUE	57.1091	34.6953	0.71898	0.0072004	0.13559	FALSE	58.3562	157.999	-1.437	1.9624e-11	2.0229e-09	TRUE	57.5291	9.42021	2.6105	1.9255e-10	3.0003e-08	TRUE	9.09053	33.7324	-1.8917	0.00012496	0.0074607	FALSE	2246	BAJ98421.1	238	2.54439e-95	predicted protein [Hordeum vulgare subsp. vulgare]	AK367218.1	123	1.89287e-55	Hordeum vulgare subsp. vulgare mRNA for predicted protein, partial cds, clone: NIASHv2053B03	K09422	MYBP	myb proto-oncogene protein, plant	http://www.genome.jp/dbget-bin/www_bget?ko:K09422
comp231852_c0	155.683	49.8339	1.6434	3.5327e-13	9.3202e-11	TRUE	175.052	31.6196	2.4689	1.5705e-18	3.9417e-16	TRUE	60.6132	52.7718	0.19986	0.26478	0.99628	FALSE	61.9368	154.476	-1.3185	5.7564e-10	4.9643e-08	TRUE	61.059	37.3745	0.70815	0.0074646	0.21937	FALSE	36.0665	51.3072	-0.5085	0.11734	0.9982	FALSE	706	AEV91144.1	180	3.43652e-44	R2R3-MYB protein [Triticum aestivum]	AK335307.1	474	0	Triticum aestivum cDNA, clone: WT012_J06, cultivar: Chinese Spring	K09422	MYBP	myb proto-oncogene protein, plant	http://www.genome.jp/dbget-bin/www_bget?ko:K09422
comp254082_c0	147.805	45.4409	1.7016	3.5116e-13	9.2773e-11	TRUE	166.194	32.2027	2.3676	1.1887e-16	2.6279e-14	TRUE	63.6678	48.1198	0.40393	0.064661	0.71424	FALSE	65.0581	146.659	-1.1727	4.1093e-08	2.717e-06	TRUE	64.1361	38.0638	0.75272	0.0040474	0.1352	FALSE	36.7317	46.7843	-0.349	0.30115	0.9982	FALSE	1980	BAJ94094.1	2511	0	predicted protein [Hordeum vulgare subsp. vulgare]	AK332223.1	1935	0	Triticum aestivum cDNA, clone: WT003_H08, cultivar: Chinese Spring	K03942	NDUFV1	NADH dehydrogenase (ubiquinone) flavoprotein 1	http://www.genome.jp/dbget-bin/www_bget?ko:K03942
comp229457_c0	65.3602	24.6301	1.408	2.9519e-05	0.0023594	TRUE	73.4918	26.7263	1.4593	0.00052083	0.017688	FALSE	35.8291	26.0822	0.45807	0.12856	0.99628	FALSE	36.6115	64.8535	-0.82488	0.0072588	0.12343	FALSE	36.0927	31.5906	0.19221	0.43568	0.99427	FALSE	30.4851	25.3583	0.26564	0.45823	0.9982	FALSE	1130	BAK00123.1	911	1.91693e-119	predicted protein [Hordeum vulgare subsp. vulgare]	AK333110.1	887	0	Triticum aestivum cDNA, clone: WT005_K19, cultivar: Chinese Spring	K03941	NDUFS8	NADH dehydrogenase (ubiquinone) Fe-S protein 8	http://www.genome.jp/dbget-bin/www_bget?ko:K03941
comp255366_c0	43.4395	95.3686	-1.1345	2.4973e-06	0.00025444	TRUE	48.8439	69.6913	-0.5128	0.0005864	0.019605	FALSE	67.3767	100.991	-0.5839	0.03208	0.4247	FALSE	68.848	43.1027	0.67564	0.0096002	0.15385	FALSE	67.8723	82.3755	-0.27939	0.40135	0.99427	FALSE	79.4926	98.188	-0.30473	0.19172	0.9982	FALSE	2075	CAC83301.1	2880	0	cytochrome P450 reductase [Triticum aestivum]	AK333516.1	1727	0	Triticum aestivum cDNA, clone: WT006_K14, cultivar: Chinese Spring	K00327	E1.6.2.4	NADPH-ferrihemoprotein reductase	http://www.genome.jp/dbget-bin/www_bget?ko:K00327
comp240222_c0	94.264	37.9643	1.3121	2.1703e-06	0.00022406	TRUE	105.992	46.0123	1.2039	0.00095246	0.029419	FALSE	55.3006	40.2024	0.46001	0.058217	0.65962	FALSE	56.5082	93.5331	-0.72702	0.0041007	0.078416	FALSE	55.7074	54.3868	0.034613	0.67298	0.99427	FALSE	52.4834	39.0866	0.42519	0.14075	0.9982	FALSE	967	EAY97804.1	565	1.73598e-68	hypothetical protein OsI_19723 [Oryza sativa Indica Group]	AK248867.1	638	0	Hordeum vulgare subsp. vulgare cDNA clone: FLbaf3k07, mRNA sequence	K03626	EGD2, NACA	nascent polypeptide-associated complex subunit alpha	http://www.genome.jp/dbget-bin/www_bget?ko:K03626
comp227338_c0	55.7089	14.4415	1.9477	8.6073e-07	9.5984e-05	TRUE	62.6398	13.4772	2.2166	1.4378e-06	9.2481e-05	TRUE	21.116	15.2929	0.46547	0.23775	0.99628	FALSE	21.5771	55.277	-1.3572	0.00014855	0.0046697	TRUE	21.2713	15.9301	0.41715	0.29433	0.99427	FALSE	15.3726	14.8685	0.048105	0.89468	0.9982	FALSE	895	BAJ85011.1	582	2.16936e-72	predicted protein [Hordeum vulgare subsp. vulgare]	AK330690.1	773	0	Triticum aestivum cDNA, clone: SET5_B02, cultivar: Chinese Spring	K12845	SNU13, NHP2L	U4/U6 small nuclear ribonucleoprotein SNU13	http://www.genome.jp/dbget-bin/www_bget?ko:K12845
comp267212_c2	62.4066	0	7.2669	2.3927e-15	7.3713e-13	TRUE	70.1707	0	6.3803	3.2112e-16	6.8551e-14	TRUE	1.51971	0	1.8244	0.39588	0.99628	FALSE	1.55289	61.9227	-5.3174	5.4962e-16	8.757e-14	TRUE	1.53089	0	0.62068	0.70213	0.99427	FALSE	0	0	1.2035	0.63287	0.9982	FALSE	1316	Q9ZQV9.3	1584	0	RecName: Full=Nicotianamine synthase 1; AltName: Full=HvNAS1; AltName: Full=S-adenosyl-L-methionine:S-adenosyl-L-methionine:S-adenosyl-methionine 3-amino-3-carboxypropyltransferase 1	AK253031.1	842	0	Hordeum vulgare subsp. vulgare cDNA clone: FLbaf31i17, mRNA sequence	K05953	E2.5.1.43	nicotianamine synthase	http://www.genome.jp/dbget-bin/www_bget?ko:K05953
comp228933_c0	72.2388	10.5932	2.7696	2.9727e-12	7.1722e-10	TRUE	81.2261	3.69327	4.459	8.9937e-17	2.002e-14	TRUE	20.4705	11.2177	0.86776	0.064031	0.70835	FALSE	20.9175	71.6786	-1.7768	1.1786e-07	7.221e-06	TRUE	20.6211	4.36546	2.2399	0.00045612	0.021692	FALSE	4.21268	10.9064	-1.3724	0.08471	0.9982	FALSE	852	CCJ47215.1	573	3.59172e-71	proton-dependent oligopeptide or low-affinity nitrate transporter, partial [Hordeum vulgare subsp. vulgare]	AK248673.1	535	0	Hordeum vulgare subsp. vulgare cDNA clone: FLbaf7c12, mRNA sequence	--	--	--	--
comp240449_c2	29.346	5.14148	2.5129	2.5598e-05	0.0020724	TRUE	32.997	1.94383	4.0854	2.8209e-07	2.0693e-05	TRUE	9.9189	5.44459	0.86536	0.19828	0.99628	FALSE	10.1355	29.1185	-1.5225	0.0026005	0.053983	FALSE	9.99186	2.29761	2.1206	0.01813	0.43763	FALSE	2.2172	5.29348	-1.2555	0.26289	0.9982	FALSE	526	CCJ47264.1	566	7.46031e-72	proton-dependent oligopeptide or low-affinity nitrate transporter, partial [Hordeum vulgare subsp. vulgare]	AK248673.1	391	0	Hordeum vulgare subsp. vulgare cDNA clone: FLbaf7c12, mRNA sequence	--	--	--	--
comp243828_c0	63.8614	190.041	-1.5733	3.8409e-17	1.3548e-14	TRUE	71.8065	305.884	-2.0908	1.7783e-50	1.6982e-47	TRUE	156.13	201.245	-0.36621	0.085249	0.87035	FALSE	159.54	63.3662	1.3321	1.5262e-11	1.5968e-09	TRUE	157.279	361.557	-1.2009	2.3375e-17	6.8498e-15	TRUE	348.903	195.66	0.83448	1.1903e-11	2.4269e-09	FALSE	1402	BAJ93969.1	1513	0	predicted protein [Hordeum vulgare subsp. vulgare]	AK333639.1	1035	0	Triticum aestivum cDNA, clone: WT006_P14, cultivar: Chinese Spring	--	--	--	--
comp259091_c0	16.3518	0	4.557	5.2447e-05	0.0038843	TRUE	18.3861	0	4.2416	0.00010068	0.0042615	TRUE	1.83965	0	1.3225	0.45112	0.99628	FALSE	1.87982	16.225	-3.1096	0.00040704	0.011194	FALSE	1.85318	1.14881	0.68987	0.64787	0.99427	FALSE	1.1086	0	0.63237	0.76238	0.9982	FALSE	2335	XP_003561214.1	2682	0	PREDICTED: leucine-rich repeat receptor-like protein kinase At5g63930-like [Brachypodium distachyon]	AK335488.1	1904	0	Triticum aestivum cDNA, clone: WT013_A09, cultivar: Chinese Spring	--	--	--	--
comp264886_c0	27.2217	4.80458	2.5023	5.2527e-05	0.0038887	TRUE	30.6084	3.49889	3.129	1.5467e-05	0.00080227	TRUE	10.238	5.08783	1.0088	0.14323	0.99628	FALSE	10.4616	27.0107	-1.3684	0.007604	0.12791	FALSE	10.3133	4.1357	1.3183	0.079498	0.99427	FALSE	3.99096	4.94662	-0.30971	0.76578	0.9982	FALSE	2430	XP_003571089.1	3140	0	PREDICTED: nuclear pore complex protein Nup205-like [Brachypodium distachyon]	XM_003571041.1	1565	0	PREDICTED: Brachypodium distachyon nuclear pore complex protein Nup205-like (LOC100830829), mRNA	K14310	NUP205	nuclear pore complex protein Nup205	http://www.genome.jp/dbget-bin/www_bget?ko:K14310
comp264224_c1	10.8273	38.4997	-1.8302	2.7578e-05	0.002217	TRUE	12.1744	13.4532	-0.14411	0.33681	0.99618	FALSE	18.3965	40.7695	-1.1481	0.0073076	0.13702	FALSE	18.7982	10.7434	0.80715	0.1174	0.91625	FALSE	18.5318	15.9018	0.22082	0.53928	0.99427	FALSE	15.3453	39.6379	-1.3691	0.0010361	0.045982	FALSE	3194	EEC70689.1	183	2.62538e-11	hypothetical protein OsI_02036 [Oryza sativa Indica Group]	AK374673.1	462	0	Hordeum vulgare subsp. vulgare mRNA for predicted protein, complete cds, clone: NIASHv3072H11	K14297	NUP98, ADAR2	nuclear pore complex protein Nup98-Nup96	http://www.genome.jp/dbget-bin/www_bget?ko:K14297
comp262533_c0	29.7049	5.44133	2.4487	3.0426e-05	0.0024239	TRUE	33.4006	5.31312	2.6522	5.196e-05	0.0023735	TRUE	9.59816	5.76212	0.73616	0.26211	0.99628	FALSE	9.80776	29.4746	-1.5875	0.0017652	0.039163	FALSE	9.66876	6.28014	0.62253	0.33537	0.99427	FALSE	6.06035	5.6022	0.11341	0.87331	0.9982	FALSE	2438	BAJ94031.1	252	1.2902e-19	predicted protein [Hordeum vulgare subsp. vulgare]	AK332227.1	1888	0	Triticum aestivum cDNA, clone: WT003_H11, cultivar: Chinese Spring	K14306	NUP62	nuclear pore complex protein Nup62	http://www.genome.jp/dbget-bin/www_bget?ko:K14306
comp269149_c0	60.5344	16.7871	1.8504	7.5079e-07	8.494e-05	TRUE	68.0655	12.2461	2.4746	4.0824e-08	3.4332e-06	TRUE	26.8748	17.7768	0.59626	0.10918	0.99628	FALSE	27.4617	60.065	-1.1291	0.00067059	0.017192	FALSE	27.0725	14.475	0.90327	0.031731	0.66003	FALSE	13.9684	17.2834	-0.30722	0.58075	0.9982	FALSE	7160	XP_003576860.1	8592	0	PREDICTED: nuclear pore membrane glycoprotein 210-like [Brachypodium distachyon]	XM_003576812.1	3992	0	PREDICTED: Brachypodium distachyon nuclear pore membrane glycoprotein 210-like (LOC100821041), mRNA	K14314	NUP210, GP210	nuclear pore complex protein Nup210	http://www.genome.jp/dbget-bin/www_bget?ko:K14314
comp253233_c0	223.288	54.1268	2.0445	2.2854e-24	1.3126e-21	TRUE	251.067	39.654	2.6625	9.3798e-29	4.325e-26	TRUE	67.0216	57.3178	0.22564	0.20518	0.99628	FALSE	68.4851	221.557	-1.6938	2.3404e-19	4.8708e-17	TRUE	67.5146	46.8713	0.52649	0.025398	0.56211	FALSE	45.2309	55.727	-0.30107	0.33135	0.9982	FALSE	1762	XP_003579142.1	156	1.44106e-08	PREDICTED: uncharacterized protein LOC100842499 [Brachypodium distachyon]	AK251599.1	739	0	Hordeum vulgare subsp. vulgare cDNA clone: FLbaf128o12, mRNA sequence	--	--	--	--
comp257528_c0	154.057	45.6146	1.7559	2.9735e-14	8.5141e-12	TRUE	173.224	35.9848	2.2672	3.1714e-16	6.7791e-14	TRUE	49.2722	48.3037	0.028638	0.65318	0.99628	FALSE	50.3481	152.863	-1.6022	7.4292e-13	9.085e-11	TRUE	49.6346	42.5342	0.22272	0.31215	0.99427	FALSE	41.0456	46.9631	-0.1943	0.57435	0.9982	FALSE	2300	XP_003557836.1	2313	0	PREDICTED: nucleolar GTP-binding protein 2-like [Brachypodium distachyon]	XM_003557788.1	1053	0	PREDICTED: Brachypodium distachyon nucleolar GTP-binding protein 2-like (LOC100838821), mRNA	K14537	NUG2, GNL2	nuclear GTP-binding protein	http://www.genome.jp/dbget-bin/www_bget?ko:K14537
comp263113_c0	70.9873	9.0303	2.9747	6.8403e-13	1.7594e-10	TRUE	79.8189	6.74637	3.5645	6.1284e-14	1.0681e-11	TRUE	20.1313	9.56267	1.074	0.031661	0.42009	FALSE	20.571	70.4369	-1.7757	1.5347e-07	9.2304e-06	TRUE	20.2794	7.97425	1.3466	0.012545	0.33143	FALSE	7.69517	9.29726	-0.27285	0.71997	0.9982	FALSE	2050	XP_003562489.1	2402	0	PREDICTED: nucleolar protein 5-2-like [Brachypodium distachyon]	AK332074.1	1812	0	Triticum aestivum cDNA, clone: WT003_B08, cultivar: Chinese Spring	K14565	NOP58	nucleolar protein 58	http://www.genome.jp/dbget-bin/www_bget?ko:K14565
comp245951_c0	304.576	38.0314	3.0015	1.6581e-50	2.9892e-47	TRUE	342.469	23.6499	3.8561	1.2718e-58	1.4454e-55	TRUE	58.9103	40.2735	0.54869	0.025845	0.36242	FALSE	60.1967	302.215	-2.3278	9.0656e-39	4.72e-36	TRUE	59.3436	27.9543	1.086	0.00025961	0.013295	FALSE	26.976	39.1558	-0.53755	0.1492	0.9982	FALSE	2096	BAK02407.1	992	2.28475e-122	predicted protein [Hordeum vulgare subsp. vulgare]	AK332216.1	338	5.35529e-175	Triticum aestivum cDNA, clone: WT003_H01, cultivar: Chinese Spring	K11294	NCL, NSR1	nucleolin	http://www.genome.jp/dbget-bin/www_bget?ko:K11294
comp261477_c0	99.7547	30.9693	1.6875	2.8825e-09	4.8134e-07	TRUE	112.165	20.8637	2.4266	3.9655e-12	5.6786e-10	TRUE	56.4692	32.795	0.78399	0.0043516	0.089947	FALSE	57.7023	98.9812	-0.77853	0.0016553	0.037006	FALSE	56.8846	24.661	1.2058	0.00011246	0.0063991	FALSE	23.798	31.8848	-0.42203	0.30267	0.9982	FALSE	1598	BAJ99185.1	1048	4.82302e-131	predicted protein [Hordeum vulgare subsp. vulgare]	AK333790.1	1445	0	Triticum aestivum cDNA, clone: WT008_G08, cultivar: Chinese Spring	K11294	NCL, NSR1	nucleolin	http://www.genome.jp/dbget-bin/www_bget?ko:K11294
comp234730_c0	169.931	41.386	2.0377	7.573e-19	2.997e-16	TRUE	191.072	59.9968	1.6712	9.6149e-11	1.1641e-08	TRUE	78.9393	43.8258	0.84896	0.00034621	0.010653	FALSE	80.6631	168.613	-1.0637	6.0299e-08	3.8783e-06	TRUE	79.5199	70.9166	0.16519	0.29476	0.99427	FALSE	68.4347	42.6095	0.68355	0.011117	0.31057	FALSE	989	BAJ87674.1	776	6.62632e-101	predicted protein [Hordeum vulgare subsp. vulgare]	DQ245840.1	605	0	Zea mays clone 20768 mRNA sequence	K00940	E2.7.4.6, ndk	nucleoside-diphosphate kinase	http://www.genome.jp/dbget-bin/www_bget?ko:K00940
comp224997_c0	56.2225	18.5816	1.5973	1.8973e-05	0.0015794	TRUE	63.2172	22.2905	1.5039	0.00087523	0.027358	FALSE	27.9626	19.677	0.50699	0.14777	0.99628	FALSE	28.5733	55.7865	-0.96525	0.0041716	0.079485	FALSE	28.1683	26.3475	0.096409	0.64908	0.99427	FALSE	25.4254	19.1309	0.41037	0.32034	0.9982	FALSE	1020	CAB17083.1	991	2.78287e-132	diadenosine 5&apos;,5&apos;&apos;&apos;-P1,P4-tetraphosphate hydrolase [Hordeum vulgare subsp. vulgare]	AK359921.1	671	0	Hordeum vulgare subsp. vulgare mRNA for predicted protein, complete cds, clone: NIASHv1106J09	--	--	--	--
comp241443_c0	78.9046	31.0376	1.3461	9.6148e-06	0.0008615	TRUE	88.7212	20.8637	2.0883	5.021e-08	4.1747e-06	TRUE	41.1121	32.8674	0.32291	0.20594	0.99628	FALSE	42.0099	78.2928	-0.89815	0.0014497	0.033134	FALSE	41.4145	24.661	0.7479	0.02154	0.49658	FALSE	23.798	31.9552	-0.42521	0.29859	0.9982	FALSE	1644	BAK00785.1	1718	0	predicted protein [Hordeum vulgare subsp. vulgare]	AK369584.1	46	8.77458e-13	Hordeum vulgare subsp. vulgare mRNA for predicted protein, complete cds, clone: NIASHv2093O18	--	--	--	--
comp264528_c0	106.915	43.8207	1.2868	6.8915e-07	7.8423e-05	TRUE	120.217	35.0012	1.7802	4.4871e-08	3.7521e-06	TRUE	54.5495	46.4041	0.23332	0.24275	0.99628	FALSE	55.7408	106.086	-0.92843	0.00013465	0.0042837	FALSE	54.9508	41.3716	0.4095	0.09654	0.99427	FALSE	39.9237	45.1162	-0.1764	0.62056	0.9982	FALSE	1690	XP_003573525.1	1967	0	PREDICTED: obg-like ATPase 1-like [Brachypodium distachyon]	BT009621.1	1342	0	Triticum aestivum clone wre1n.pk0134.h7:fis, full insert mRNA sequence	K06942	K06942	--	http://www.genome.jp/dbget-bin/www_bget?ko:K06942
comp243647_c0	163.432	76.6464	1.0924	9.2875e-08	1.2252e-05	TRUE	183.765	52.379	1.8108	6.0974e-12	8.5198e-10	TRUE	85.6236	81.165	0.077151	0.42106	0.99628	FALSE	87.4934	162.165	-0.89021	5.4364e-06	0.00024287	FALSE	86.2534	61.9122	0.47836	0.018978	0.45239	FALSE	59.7455	78.9123	-0.40142	0.12268	0.9982	FALSE	1430	BAF99134.1	611	4.66034e-74	basic region/leucine zipper protein [Triticum aestivum]	AK334620.1	1309	0	Triticum aestivum cDNA, clone: WT010_I02, cultivar: Chinese Spring	--	--	--	--
comp244708_c0	26.3203	2.95221	3.1563	6.7212e-06	0.00062198	TRUE	29.5948	8.74722	1.7584	0.0073283	0.15099	FALSE	8.79831	3.12626	1.4928	0.073247	0.78192	FALSE	8.99044	26.1162	-1.5385	0.0040445	0.077535	FALSE	8.86303	10.3393	-0.22226	0.83085	0.99427	FALSE	9.97741	3.03949	1.7148	0.045828	0.85353	FALSE	1329	BAJ89638.1	1708	0	predicted protein [Hordeum vulgare subsp. vulgare]	AK331517.1	1283	0	Triticum aestivum cDNA, clone: WT007_L07, cultivar: Chinese Spring	K02716	psbO	photosystem II oxygen-evolving enhancer protein 1	http://www.genome.jp/dbget-bin/www_bget?ko:K02716
comp199094_c0	57.16	7.40947	2.9476	1.4063e-10	2.7575e-08	TRUE	64.2713	26.8248	1.2606	0.0063741	0.1351	FALSE	0	7.84629	-4.6161	0.0053448	0.10664	FALSE	0	56.7168	-7.4387	5.2683e-14	7.1292e-12	TRUE	0	31.707	-6.6203	9.9679e-09	1.2455e-06	TRUE	30.5974	7.62852	2.0039	0.00010443	0.0063742	FALSE	753	NP_001043089.1	205	4.93103e-17	Os01g0382000 [Oryza sativa Japonica Group]	--	--	--	--	--	--	--	--
comp230292_c0	212.842	67.1101	1.6652	8.8519e-18	3.2155e-15	TRUE	239.322	49.5008	2.2734	6.5217e-22	2.0597e-19	TRUE	112.378	71.0666	0.66111	0.00040055	0.012086	FALSE	114.832	211.192	-0.87903	2.8821e-07	1.6557e-05	FALSE	113.204	58.5102	0.95217	4.8472e-06	0.00038432	FALSE	56.4625	69.0942	-0.29127	0.29577	0.9982	FALSE	1021	AAC67259.1	757	1.64511e-97	thaumatin-like protein 1 precursor [Secale cereale]	X58394.1	574	0	T.aestivum mRNA for a thaumatin-like protein	--	--	--	--
comp260849_c0	70.3267	23.2704	1.5956	1.7597e-06	0.0001856	TRUE	79.0761	25.122	1.6543	3.777e-05	0.0017907	TRUE	26.4901	24.6423	0.10432	0.60813	0.99628	FALSE	27.0686	69.7814	-1.3662	1.8292e-05	0.00072298	TRUE	26.685	29.6943	-0.15416	0.84996	0.99427	FALSE	28.6551	23.9583	0.25827	0.48295	0.9982	FALSE	2043	XP_002440965.1	2076	0	hypothetical protein SORBIDRAFT_09g017920 [Sorghum bicolor]	AK370118.1	1502	0	Hordeum vulgare subsp. vulgare mRNA for predicted protein, complete cds, clone: NIASHv2105C07	K01051	E3.1.1.11	pectinesterase	http://www.genome.jp/dbget-bin/www_bget?ko:K01051
comp266783_c0	38.4698	7.12004	2.4338	2.2636e-06	0.00023258	TRUE	43.2559	4.53559	3.2535	1.4585e-07	1.1225e-05	TRUE	11.8377	7.5398	0.6508	0.25624	0.99628	FALSE	12.0962	38.1715	-1.6579	0.00023728	0.0070291	FALSE	11.9248	5.3611	1.1534	0.086958	0.99427	FALSE	5.17347	7.33053	-0.50279	0.55817	0.9982	FALSE	2250	XP_002441982.1	2844	0	hypothetical protein SORBIDRAFT_08g006380 [Sorghum bicolor]	AK249519.1	1812	0	Hordeum vulgare subsp. vulgare cDNA clone: FLbaf39k09, mRNA sequence	--	--	--	--
comp258925_c0	23.4266	3.35742	2.8027	6.3377e-05	0.0045881	TRUE	26.3411	2.59177	3.3453	3.0715e-05	0.0014931	TRUE	5.27899	3.55535	0.57027	0.49232	0.99628	FALSE	5.39427	23.245	-2.1074	0.0006974	0.01779	FALSE	5.31782	3.06348	0.79566	0.38768	0.99427	FALSE	2.95627	3.45667	-0.22561	0.85795	0.9982	FALSE	1835	BAJ90531.1	2062	0	predicted protein [Hordeum vulgare subsp. vulgare]	BT009072.1	1805	0	Triticum aestivum clone wia1c.pk003.e10:fis, full insert mRNA sequence	--	--	--	--
comp260084_c0	39.4504	8.21988	2.2629	4.7251e-06	0.00045522	TRUE	44.3585	9.06276	2.2912	3.0687e-05	0.0014922	TRUE	11.5178	8.70448	0.40403	0.43189	0.99628	FALSE	11.7693	39.1445	-1.7338	0.00012016	0.0038676	TRUE	11.6025	10.7122	0.11518	0.74759	0.99427	FALSE	10.3373	8.46289	0.28864	0.64215	0.9982	FALSE	1509	BAJ92852.1	2368	0	predicted protein [Hordeum vulgare subsp. vulgare]	AK331408.1	1369	0	Triticum aestivum cDNA, clone: WT007_G19, cultivar: Chinese Spring	--	--	--	--
comp258669_c0	212.94	47.9879	2.1497	8.134e-25	4.756e-22	TRUE	239.433	35.1832	2.7667	6.2514e-29	2.8991e-26	TRUE	66.2993	50.817	0.38368	0.069312	0.751	FALSE	67.7471	211.289	-1.641	9.2709e-18	1.7302e-15	TRUE	66.787	41.5868	0.68344	0.0064864	0.1963	FALSE	40.1314	49.4066	-0.29997	0.36216	0.9982	FALSE	2892	BAJ98045.1	489	1.60692e-50	predicted protein [Hordeum vulgare subsp. vulgare]	AK354578.1	1464	0	Hordeum vulgare subsp. vulgare mRNA for predicted protein, complete cds, clone: NIASHv1008K09	K05864	PPID, CYPD	peptidyl-prolyl isomerase D	http://www.genome.jp/dbget-bin/www_bget?ko:K05864
comp155688_c0	64.4218	17.3573	1.892	2.1554e-07	2.6884e-05	TRUE	72.4366	23.8365	1.6035	0.00013473	0.0055102	FALSE	33.4336	18.3806	0.86312	0.018405	0.2815	FALSE	34.1637	63.9223	-0.90385	0.0038065	0.073652	FALSE	33.6795	28.1749	0.25746	0.35648	0.99427	FALSE	27.1888	17.8704	0.60544	0.14919	0.9982	FALSE	599	BAJ90697.1	667	9.89245e-86	predicted protein [Hordeum vulgare subsp. vulgare]	AK336198.1	439	0	Triticum aestivum cDNA, clone: SET1_D22, cultivar: Chinese Spring	K01802	E5.2.1.8	peptidylprolyl isomerase	http://www.genome.jp/dbget-bin/www_bget?ko:K01802
comp255047_c0	64.567	23.0388	1.4867	1.4565e-05	0.0012444	TRUE	72.5999	14.5152	2.3224	6.9887e-08	5.682e-06	TRUE	24.1546	24.3971	-0.014411	0.83135	0.99628	FALSE	24.682	64.0664	-1.3761	3.642e-05	0.0013405	TRUE	24.3322	17.157	0.50407	0.19448	0.99427	FALSE	16.5566	23.7199	-0.51869	0.27786	0.9982	FALSE	2177	BAJ90411.1	1877	0	predicted protein [Hordeum vulgare subsp. vulgare]	AK332866.1	1845	0	Triticum aestivum cDNA, clone: WT005_B03, cultivar: Chinese Spring	K14826	FPR3_4	FK506-binding nuclear protein	http://www.genome.jp/dbget-bin/www_bget?ko:K14826
comp228591_c0	59.222	21.939	1.4326	5.5363e-05	0.0040693	TRUE	66.5899	19.5678	1.7668	5.3146e-05	0.0024215	TRUE	29.9143	23.2324	0.3647	0.23948	0.99628	FALSE	30.5675	58.7628	-0.9429	0.0039715	0.076297	FALSE	30.1343	23.1293	0.38169	0.2434	0.99427	FALSE	22.3198	22.5876	-0.017203	0.99229	0.99847	FALSE	932	XP_003578104.1	563	3.94541e-69	PREDICTED: peptidyl-prolyl cis-trans isomerase NIMA-interacting 4-like [Brachypodium distachyon]	AK332402.1	686	0	Triticum aestivum cDNA, clone: WT003_O08, cultivar: Chinese Spring	K09579	PIN4	peptidyl-prolyl cis-trans isomerase NIMA-interacting 4	http://www.genome.jp/dbget-bin/www_bget?ko:K09579
comp235294_c0	188.919	86.4929	1.1271	3.6471e-09	6.0332e-07	TRUE	212.422	111.676	0.92762	0.0012877	0.037681	FALSE	138.401	91.592	0.59557	0.00028106	0.0088817	FALSE	141.424	187.454	-0.40651	0.021965	0.28734	FALSE	139.42	132.002	0.078877	0.35999	0.99427	FALSE	127.382	89.0499	0.51648	0.006515	0.20484	FALSE	1093	AAK49427.1	833	1.3182e-108	cyclophilin A-2 [Triticum aestivum]	JF811347.1	862	0	Triticum turgidum subsp. durum x Secale cereale cyclophilin (CycloF4R-1) mRNA, complete cds	K01802	E5.2.1.8	peptidylprolyl isomerase	http://www.genome.jp/dbget-bin/www_bget?ko:K01802
comp229495_c0	48.6336	11.4036	2.0925	1.3762e-06	0.00014747	TRUE	54.6842	12.1165	2.1741	9.4021e-06	0.00051418	TRUE	17.8366	12.0759	0.5627	0.21145	0.99628	FALSE	18.2261	48.2565	-1.4047	0.0002703	0.0078673	FALSE	17.9678	14.3218	0.3272	0.42236	0.99427	FALSE	13.8206	11.7408	0.23529	0.65345	0.9982	FALSE	960	BAJ88342.1	1011	1.0492e-133	predicted protein [Hordeum vulgare subsp. vulgare]	AK357127.1	465	0	Hordeum vulgare subsp. vulgare mRNA for predicted protein, complete cds, clone: NIASHv1046K18	--	--	--	--
comp186643_c0	53.1784	16.3819	1.6987	1.3187e-05	0.0011406	TRUE	59.7944	9.78392	2.6115	8.5982e-08	6.8933e-06	TRUE	15.437	17.3477	-0.16834	0.89621	0.99628	FALSE	15.7741	52.7661	-1.742	7.4482e-06	0.00032252	TRUE	15.5506	11.5646	0.42725	0.36114	0.99427	FALSE	11.1599	16.8662	-0.59581	0.297	0.9982	FALSE	418	AAW52724.1	710	3.2665e-91	peroxidase 10 [Triticum monococcum]	AK330311.1	388	0	Triticum aestivum cDNA, clone: SET4_C12, cultivar: Chinese Spring	--	--	--	--
comp132618_c0	73.8407	3.76262	4.2946	2.4688e-17	8.8194e-15	TRUE	83.0273	9.97831	3.0567	2.2668e-12	3.3592e-10	TRUE	6.7987	3.98444	0.77088	0.32858	0.99628	FALSE	6.94716	73.2681	-3.3987	5.3212e-15	7.8062e-13	TRUE	6.84871	11.7944	-0.7842	0.30168	0.99427	FALSE	11.3816	3.87386	1.5549	0.046505	0.86239	FALSE	837	CAA05897.1	515	6.50326e-60	peroxidase [Hordeum vulgare]	XM_002448775.1	92	1.17644e-38	Sorghum bicolor hypothetical protein, mRNA	--	--	--	--
comp145649_c0	18.8804	1.56294	3.5946	5.4579e-05	0.0040222	TRUE	21.2294	0	4.771	1.4375e-05	0.00075078	TRUE	3.35936	1.65508	1.0213	0.39749	0.99628	FALSE	3.43272	18.734	-2.4482	0.00083062	0.02067	FALSE	3.38407	0	1.8806	0.2015	0.99427	FALSE	0	1.60914	-0.85948	0.65344	0.9982	FALSE	748	BAJ98381.1	476	1.69707e-54	predicted protein [Hordeum vulgare subsp. vulgare]	--	--	--	--	K00430	E1.11.1.7	peroxidase	http://www.genome.jp/dbget-bin/www_bget?ko:K00430
comp228081_c0	72.7424	14.2835	2.3484	1.9994e-10	3.8544e-08	TRUE	81.7924	18.3322	2.1576	7.3125e-08	5.9184e-06	TRUE	31.6691	15.1256	1.0661	0.0073495	0.13772	FALSE	32.3607	72.1784	-1.1573	0.00014091	0.0044589	TRUE	31.9021	21.6688	0.55803	0.10796	0.99427	FALSE	20.9104	14.7058	0.50784	0.2774	0.9982	FALSE	836	BAK02942.1	806	1.13343e-103	predicted protein [Hordeum vulgare subsp. vulgare]	AK335370.1	501	0	Triticum aestivum cDNA, clone: WT012_L18, cultivar: Chinese Spring	--	--	--	--
comp258530_c0	46.9685	6.0775	2.9501	5.9617e-09	9.4912e-07	TRUE	52.8119	11.5982	2.187	1.2103e-05	0.00064316	TRUE	16.1593	6.4358	1.3282	0.025084	0.35516	FALSE	16.5122	46.6043	-1.4969	0.00016948	0.0052471	FALSE	16.2782	13.7091	0.24781	0.53275	0.99427	FALSE	13.2293	6.25718	1.0802	0.10342	0.9982	FALSE	1677	BAJ91272.1	836	8.26415e-106	predicted protein [Hordeum vulgare subsp. vulgare]	EU595582.1	168	1.3571e-80	Triticum aestivum class III peroxidase (Prx108) gene, complete cds	--	--	--	--
comp232606_c0	1305.97	553.005	1.2398	1.5464e-63	4.2408e-60	TRUE	1468.45	538.839	1.4464	2.983e-53	3.0088e-50	TRUE	461.352	585.607	-0.34407	0.0069332	0.13136	FALSE	471.426	1295.84	-1.4588	3.1369e-84	5.6684e-81	TRUE	464.745	636.91	-0.45465	1.9653e-05	0.0013539	FALSE	614.62	569.354	0.11037	0.11622	0.9982	FALSE	1249	BAJ97443.1	1520	0	predicted protein [Hordeum vulgare subsp. vulgare]	AK367327.1	762	0	Hordeum vulgare subsp. vulgare mRNA for predicted protein, complete cds, clone: NIASHv2054P05	--	--	--	--
comp257733_c1	61.8912	11.4621	2.4329	2.0212e-09	3.4401e-07	TRUE	69.5912	28.3151	1.2973	0.003271	0.080019	FALSE	31.194	12.1378	1.3618	0.0015403	0.037939	FALSE	31.8752	61.4113	-0.94607	0.0031437	0.063052	FALSE	31.4235	33.4686	-0.090963	0.97876	0.99427	FALSE	32.2972	11.801	1.4525	0.0014134	0.060223	FALSE	529	BAK00331.1	315	5.36697e-32	predicted protein [Hordeum vulgare subsp. vulgare]	AK369129.1	233	3.01528e-117	Hordeum vulgare subsp. vulgare mRNA for predicted protein, complete cds, clone: NIASHv2085J23	--	--	--	--
comp256271_c1	83.3655	24.5445	1.7641	2.0328e-08	3.0031e-06	TRUE	93.7371	38.1638	1.2964	0.00064862	0.021393	FALSE	36.3922	25.9915	0.48559	0.10977	0.99628	FALSE	37.1869	82.7191	-1.1534	4.8328e-05	0.0017226	TRUE	36.6599	45.1098	-0.29924	0.49592	0.99427	FALSE	43.5311	25.2701	0.78462	0.022901	0.52794	FALSE	1111	BAK06463.1	1020	1.14695e-134	predicted protein [Hordeum vulgare subsp. vulgare]	EU490185.1	88	2.6395e-36	Triticum aestivum cultivar Frontana class II peroxidase-like mRNA, complete sequence	K00430	E1.11.1.7	peroxidase	http://www.genome.jp/dbget-bin/www_bget?ko:K00430
comp268022_c0	1075.06	116.355	3.2078	6.8373e-185	9.509e-181	TRUE	1208.81	130.035	3.2166	7.1861e-168	3.7411e-164	TRUE	173.504	123.215	0.49379	0.00040653	0.01225	FALSE	177.293	1066.72	-2.589	1.0998e-149	5.1188e-146	TRUE	174.781	153.703	0.1854	0.093973	0.99427	FALSE	148.323	119.795	0.30818	0.062191	0.9982	FALSE	1585	XP_003579555.1	1101	1.52993e-136	PREDICTED: uncharacterized protein LOC100840877 [Brachypodium distachyon]	XM_003579507.1	289	6.98323e-148	PREDICTED: Brachypodium distachyon uncharacterized LOC100840877 (LOC100840877), mRNA	K00430	E1.11.1.7	peroxidase	http://www.genome.jp/dbget-bin/www_bget?ko:K00430
comp263129_c1	605.75	118.855	2.3495	2.5281e-75	8.4867e-72	TRUE	681.112	80.7958	3.0755	1.575e-90	3.6837e-87	TRUE	130.029	125.862	0.046997	0.40683	0.99628	FALSE	132.869	601.053	-2.1775	1.9611e-69	2.5101e-66	TRUE	130.986	95.501	0.45582	0.005344	0.16835	FALSE	92.1588	122.369	-0.40904	0.050203	0.91072	FALSE	1205	BAK01586.1	1536	0	predicted protein [Hordeum vulgare subsp. vulgare]	AK370385.1	970	0	Hordeum vulgare subsp. vulgare mRNA for predicted protein, complete cds, clone: NIASHv2109L18	K00430	E1.11.1.7	peroxidase	http://www.genome.jp/dbget-bin/www_bget?ko:K00430
comp259330_c1	115.625	302.743	-1.3886	2.2016e-22	1.1181e-19	TRUE	130.01	288.874	-1.1518	1.7917e-26	7.4332e-24	TRUE	224.873	320.591	-0.51162	0.0010139	0.026614	FALSE	229.784	114.729	1.002	7.4977e-11	7.1795e-09	TRUE	226.527	341.45	-0.59199	2.9845e-05	0.0019671	FALSE	329.501	311.693	0.080155	0.37299	0.9982	FALSE	1563	BAJ95224.1	1451	0	predicted protein [Hordeum vulgare subsp. vulgare]	AK368294.1	200	2.05437e-98	Hordeum vulgare subsp. vulgare mRNA for predicted protein, complete cds, clone: NIASHv2071I20	--	--	--	--
comp265682_c0	501.068	46.5408	3.4284	2.0708e-92	9.8343e-89	TRUE	563.407	32.7036	4.1067	2.4466e-100	6.5807e-97	TRUE	89.778	49.2845	0.86523	0.0001088	0.0038403	FALSE	91.7385	497.183	-2.4382	3.856e-66	4.8151e-63	TRUE	90.4384	38.6558	1.2263	8.2441e-07	7.5858e-05	TRUE	37.303	47.9167	-0.36124	0.27873	0.9982	FALSE	1319	XP_003563125.1	1283	3.40194e-173	PREDICTED: peroxidase N-like [Brachypodium distachyon]	AK333699.1	1152	0	Triticum aestivum cDNA, clone: WT008_G17, cultivar: Chinese Spring	K00430	E1.11.1.7	peroxidase	http://www.genome.jp/dbget-bin/www_bget?ko:K00430
comp190152_c0	13.7748	43.7043	-1.6657	2.7063e-05	0.002181	TRUE	15.4886	15.421	0.0063082	0.44471	0.99618	FALSE	21.6758	46.2809	-1.0943	0.0062089	0.12019	FALSE	22.1492	13.668	0.69645	0.13201	0.98318	FALSE	21.8353	18.2277	0.26053	0.454	0.99427	FALSE	17.5898	44.9964	-1.3551	0.00052569	0.025824	FALSE	1220	XP_003558469.1	1078	1.71089e-143	PREDICTED: uncharacterized protein LOC100825343 [Brachypodium distachyon]	BT009058.1	995	0	Triticum aestivum clone wdr1f.pk003.b21:fis, full insert mRNA sequence	--	--	--	--
comp260916_c0	46.6344	10.709	2.1226	1.8122e-06	0.00019042	TRUE	52.4363	6.15545	3.0906	1.971e-08	1.7516e-06	TRUE	12.3976	11.3403	0.1286	0.69633	0.99628	FALSE	12.6684	46.2728	-1.8689	1.0313e-05	0.00043384	TRUE	12.4888	7.27577	0.77946	0.19257	0.99427	FALSE	7.02114	11.0256	-0.65108	0.35992	0.9982	FALSE	572	BAJ94529.1	849	3.39363e-108	predicted protein [Hordeum vulgare subsp. vulgare]	AK363325.1	499	0	Hordeum vulgare subsp. vulgare mRNA for predicted protein, complete cds, clone: NIASHv2014H03	K14843	PES1, NOP7	pescadillo	http://www.genome.jp/dbget-bin/www_bget?ko:K14843
comp260916_c1	157.775	33.0532	2.255	6.6922e-20	2.8575e-17	TRUE	177.404	20.7503	3.0958	4.744e-25	1.8143e-22	TRUE	44.605	35.0018	0.34978	0.16328	0.99628	FALSE	45.5791	156.552	-1.7802	4.5535e-15	6.7313e-13	TRUE	44.9332	24.527	0.87341	0.006996	0.20887	FALSE	23.6686	34.0304	-0.52385	0.1895	0.9982	FALSE	1540	ADP02205.1	1983	0	pescadillo N domain-containing protein [Triticum aestivum]	AK363325.1	1175	0	Hordeum vulgare subsp. vulgare mRNA for predicted protein, complete cds, clone: NIASHv2014H03	K14843	PES1, NOP7	pescadillo	http://www.genome.jp/dbget-bin/www_bget?ko:K14843
comp243717_c0	70.3314	24.8756	1.4994	5.2413e-06	0.0005002	TRUE	79.0814	21.2544	1.8956	2.4412e-06	0.00015049	TRUE	33.0769	26.3421	0.32845	0.2509	0.99628	FALSE	33.7992	69.786	-1.046	0.0005916	0.015443	FALSE	33.3202	25.1229	0.4074	0.1974	0.99427	FALSE	24.2436	25.611	-0.079157	0.88755	0.9982	FALSE	1473	BAJ91443.1	1002	4.5413e-131	predicted protein [Hordeum vulgare subsp. vulgare]	AK333859.1	1166	0	Triticum aestivum cDNA, clone: WT008_B17, cultivar: Chinese Spring	--	--	--	--
comp260741_c0	48.4472	97.5857	-1.0103	1.2924e-05	0.0011204	TRUE	54.4745	127.229	-1.2238	2.843e-13	4.6676e-11	TRUE	88.783	103.339	-0.21903	0.5763	0.99628	FALSE	90.7218	48.0715	0.91627	0.00013891	0.004401	FALSE	89.4361	150.386	-0.74974	0.00041806	0.020118	FALSE	145.123	100.471	0.5305	0.0029543	0.10949	FALSE	1888	BAJ88997.1	1814	0	predicted protein [Hordeum vulgare subsp. vulgare]	AK335828.1	1498	0	Triticum aestivum cDNA, clone: WT013_N24, cultivar: Chinese Spring	K14803	PTC2_3	protein phosphatase 2C homolog 2/3	http://www.genome.jp/dbget-bin/www_bget?ko:K14803
comp266986_c0	101.394	40.6363	1.3191	8.0361e-07	9.0339e-05	TRUE	114.008	15.3277	2.8949	2.0015e-15	3.9634e-13	TRUE	53.3338	43.032	0.30964	0.16185	0.99628	FALSE	54.4984	100.607	-0.88445	0.0003697	0.010298	FALSE	53.7261	18.1174	1.5682	6.2655e-06	0.00048454	TRUE	17.4834	41.8377	-1.2588	0.0016089	0.06701	FALSE	2903	BAJ96107.1	3834	0	predicted protein [Hordeum vulgare subsp. vulgare]	AK331635.1	2505	0	Triticum aestivum cDNA, clone: WT007_P23, cultivar: Chinese Spring	--	--	--	--
comp266599_c0	395.021	141.736	1.4787	1.2839e-26	8.4168e-24	TRUE	444.167	74.1239	2.5831	1.6917e-47	1.4369e-44	TRUE	126.915	150.092	-0.24198	0.42196	0.99628	FALSE	129.686	391.958	-1.5957	2.3809e-30	8.8333e-28	TRUE	127.848	87.6148	0.54519	0.0015756	0.061917	FALSE	84.5486	145.926	-0.78738	7.5823e-05	0.0047997	FALSE	4003	BAJ85327.1	4986	0	predicted protein [Hordeum vulgare subsp. vulgare]	AK365941.1	2925	0	Hordeum vulgare subsp. vulgare mRNA for predicted protein, complete cds, clone: NIASHv2039D04	K01595	ppc	phosphoenolpyruvate carboxylase	http://www.genome.jp/dbget-bin/www_bget?ko:K01595
comp243197_c0	192.474	62.6911	1.6183	1.3217e-15	4.1508e-13	TRUE	216.42	41.0717	2.3976	1.3211e-21	4.0844e-19	TRUE	57.589	66.387	-0.20511	0.69262	0.99628	FALSE	58.8465	190.982	-1.6984	5.8248e-17	1.0086e-14	TRUE	58.0126	48.547	0.25698	0.22682	0.99427	FALSE	46.848	64.5445	-0.46231	0.109	0.9982	FALSE	1603	BAJ84853.1	1471	0	predicted protein [Hordeum vulgare subsp. vulgare]	AK353634.1	948	0	Hordeum vulgare subsp. vulgare mRNA for predicted protein, complete cds, clone: NIASHv1001K24	--	--	--	--
comp266268_c0	223.746	108.824	1.0399	2.179e-09	3.6925e-07	TRUE	251.582	107.435	1.2276	1.7916e-07	1.3568e-05	TRUE	119.493	115.239	0.052294	0.41075	0.99628	FALSE	122.102	222.011	-0.86254	2.3146e-07	1.3507e-05	FALSE	120.372	126.988	-0.077194	0.98159	0.99427	FALSE	122.544	112.041	0.12927	0.42414	0.9982	FALSE	3085	XP_003569355.1	4163	0	PREDICTED: phospholipase D alpha 1-like [Brachypodium distachyon]	BT009262.1	2647	0	Triticum aestivum clone wlk4.pk0022.b7:fis, full insert mRNA sequence	K01115	PLD	phospholipase D	http://www.genome.jp/dbget-bin/www_bget?ko:K01115
comp268075_c0	103.473	40.333	1.3592	3.2513e-07	3.9271e-05	TRUE	116.346	26.6978	2.1236	2.3954e-10	2.7811e-08	TRUE	20.956	42.7108	-1.0272	0.013149	0.21742	FALSE	21.4136	102.67	-2.2614	8.9748e-14	1.1883e-11	TRUE	21.1101	31.5569	-0.58002	0.21432	0.99427	FALSE	30.4525	41.5254	-0.44743	0.21301	0.9982	FALSE	3020	BAJ85695.1	3282	0	predicted protein [Hordeum vulgare subsp. vulgare]	AK332615.1	1389	0	Triticum aestivum cDNA, clone: WT004_H01, cultivar: Chinese Spring	K01115	PLD	phospholipase D	http://www.genome.jp/dbget-bin/www_bget?ko:K01115
comp269298_c0	66.7658	21.9378	1.6057	2.8804e-06	0.0002896	TRUE	75.0723	13.3087	2.4959	6.6105e-09	6.3502e-07	TRUE	24.8752	23.2312	0.098649	0.62858	0.99628	FALSE	25.4184	66.2482	-1.382	2.5195e-05	0.00096552	TRUE	25.0582	15.731	0.67167	0.099957	0.99427	FALSE	15.1804	22.5864	-0.57324	0.24443	0.9982	FALSE	4947	XP_003581347.1	6467	0	PREDICTED: phosphoribosylformylglycinamidine synthase, chloroplastic/mitochondrial-like [Brachypodium distachyon]	XM_003581299.1	3102	0	PREDICTED: Brachypodium distachyon phosphoribosylformylglycinamidine synthase, chloroplastic/mitochondrial-like (LOC100835695), mRNA	K01952	E6.3.5.3, purL	phosphoribosylformylglycinamidine synthase	http://www.genome.jp/dbget-bin/www_bget?ko:K01952
comp259060_c0	60.7588	17.2502	1.8165	1.0006e-06	0.00011044	TRUE	68.3179	16.1985	2.0764	1.9453e-06	0.00012206	TRUE	23.3555	18.2671	0.35451	0.30843	0.99628	FALSE	23.8655	60.2877	-1.3369	9.0594e-05	0.0030158	TRUE	23.5273	19.1468	0.29724	0.39243	0.99427	FALSE	18.4767	17.7602	0.057062	0.87005	0.9982	FALSE	3141	BAJ85647.1	613	4.34771e-71	predicted protein [Hordeum vulgare subsp. vulgare]	AK333435.1	751	0	Triticum aestivum cDNA, clone: SET2_B05, cultivar: Chinese Spring	--	--	--	--
comp265188_c0	32.0476	6.48329	2.3054	2.995e-05	0.0023889	TRUE	36.0347	2.46218	3.8714	1.5588e-07	1.1917e-05	TRUE	8.15844	6.8655	0.24893	0.63731	0.99628	FALSE	8.33659	31.7991	-1.9315	0.00018368	0.0056254	FALSE	8.21845	2.91031	1.4977	0.086902	0.99427	FALSE	2.80846	6.67496	-1.249	0.21056	0.9982	FALSE	4068	CAC85512.1	5522	0	phytochrome A [Triticum aestivum]	GU994115.1	3375	0	Triticum dicoccoides cultivar DM37 phytochrome A type 1 (PhyA1) mRNA, complete cds	K12120	PHYA	phytochrome A	http://www.genome.jp/dbget-bin/www_bget?ko:K12120
comp267682_c0	118.917	56.2032	1.0812	6.3491e-06	0.00059176	TRUE	133.711	41.9866	1.6711	6.1424e-08	5.0345e-06	TRUE	46.6319	59.5166	-0.35198	0.37479	0.99628	FALSE	47.6502	117.995	-1.3082	7.3768e-08	4.6704e-06	TRUE	46.9749	49.6284	-0.079277	0.99415	0.99772	FALSE	47.8916	57.8647	-0.27291	0.37101	0.9982	FALSE	4606	AAU06214.1	6038	0	phytochrome C [Triticum aestivum]	AK366938.1	3158	0	Hordeum vulgare subsp. vulgare mRNA for predicted protein, complete cds, clone: NIASHv2048L01	--	--	--	--
comp249869_c0	32.4693	4.74669	2.7741	2.8277e-06	0.00028482	TRUE	36.5088	4.14683	3.1382	2.2615e-06	0.0001401	TRUE	12.1577	5.02653	1.2742	0.059113	0.66548	FALSE	12.4232	32.2175	-1.3748	0.0034347	0.067922	FALSE	12.2471	4.90157	1.3211	0.055638	0.98125	FALSE	4.73003	4.88702	-0.047106	0.97793	0.9982	FALSE	1639	BAJ88671.1	1916	0	predicted protein [Hordeum vulgare subsp. vulgare]	AK357457.1	1305	0	Hordeum vulgare subsp. vulgare mRNA for predicted protein, complete cds, clone: NIASHv1053P08	--	--	--	--
comp269386_c0	53.2773	109.985	-1.0457	1.9952e-06	0.00020774	TRUE	59.9056	61.005	-0.026238	0.1018	0.94514	FALSE	67.1399	116.469	-0.7947	0.0014169	0.035399	FALSE	68.6061	52.8642	0.37605	0.1133	0.89598	FALSE	67.6338	72.1083	-0.09242	0.96408	0.99427	FALSE	69.5847	113.236	-0.7025	0.0016578	0.068797	FALSE	4961	BAJ99663.1	190	1.39422e-11	predicted protein [Hordeum vulgare subsp. vulgare]	AK368460.1	3952	0	Hordeum vulgare subsp. vulgare mRNA for predicted protein, complete cds, clone: NIASHv2073O16	--	--	--	--
comp242185_c0	32.5161	6.19386	2.3922	1.6942e-05	0.0014249	TRUE	36.5615	8.74722	2.0634	0.00053565	0.018136	FALSE	10.4772	6.55901	0.6757	0.27193	0.99628	FALSE	10.706	32.264	-1.5915	0.0010455	0.025173	FALSE	10.5543	10.3393	0.029693	0.86024	0.99427	FALSE	9.97741	6.37697	0.64579	0.35573	0.9982	FALSE	1001	BAJ86956.1	721	2.54525e-92	predicted protein [Hordeum vulgare subsp. vulgare]	AK330154.1	800	0	Triticum aestivum cDNA, clone: SET3_M03, cultivar: Chinese Spring	--	--	--	--
comp256293_c0	113.9	17.829	2.6755	8.1293e-18	2.9641e-15	TRUE	128.071	14.6435	3.1286	9.5598e-19	2.4334e-16	TRUE	28.8361	18.8801	0.61101	0.091032	0.91243	FALSE	29.4658	113.017	-1.9394	1.53e-12	1.8063e-10	TRUE	29.0482	17.3087	0.74695	0.054481	0.96791	FALSE	16.7029	18.3561	-0.13616	0.81386	0.9982	FALSE	1880	XP_003560152.1	1470	0	PREDICTED: uncharacterized RNA-binding protein C23E6.01c-like [Brachypodium distachyon]	AK332861.1	1619	0	Triticum aestivum cDNA, clone: WT005_A22, cultivar: Chinese Spring	--	--	--	--
comp254253_c1	156.679	60.4364	1.3743	2.2595e-10	4.3258e-08	TRUE	176.171	46.3279	1.927	9.0947e-13	1.4099e-10	TRUE	52.9498	63.9994	-0.27343	0.52273	0.99628	FALSE	54.1061	155.464	-1.5227	3.4233e-12	3.8948e-10	TRUE	53.3393	54.7598	-0.037916	0.87539	0.99427	FALSE	52.8433	62.2231	-0.23573	0.42623	0.9982	FALSE	1592	XP_003579863.1	1518	0	PREDICTED: uncharacterized RNA-binding protein C23E6.01c-like [Brachypodium distachyon]	XM_003579815.1	904	0	PREDICTED: Brachypodium distachyon uncharacterized LOC100835794 (LOC100835794), mRNA	--	--	--	--
comp256317_c1	59.2225	17.4238	1.7651	2.2487e-06	0.00023117	TRUE	66.5904	10.6262	2.6477	1.1516e-08	1.0638e-06	TRUE	29.7543	18.451	0.6894	0.060169	0.67562	FALSE	30.404	58.7633	-0.95065	0.0037167	0.072234	FALSE	29.9732	12.5603	1.2548	0.0039084	0.1314	FALSE	12.1207	17.9389	-0.56562	0.30566	0.9982	FALSE	2158	XP_003580795.1	2360	0	PREDICTED: polyamine oxidase 4-like [Brachypodium distachyon]	XM_003580747.1	1090	0	PREDICTED: Brachypodium distachyon polyamine oxidase 4-like (LOC100841193), mRNA	--	--	--	--
comp253648_c0	65.8203	15.8609	2.0531	2.9247e-08	4.1963e-06	TRUE	74.0091	11.7925	2.6498	1.7468e-09	1.806e-07	TRUE	8.95828	16.796	-0.90682	0.16728	0.99628	FALSE	9.15391	65.31	-2.8348	1.2584e-11	1.3302e-09	TRUE	9.02418	13.9388	-0.62724	0.3702	0.99427	FALSE	13.451	16.3298	-0.27979	0.62581	0.9982	FALSE	1940	BAJ98538.1	2502	0	predicted protein [Hordeum vulgare subsp. vulgare]	AK367335.1	1384	0	Hordeum vulgare subsp. vulgare mRNA for predicted protein, complete cds, clone: NIASHv2055E07	K13366	MPAO	polyamine oxidase (propane-1,3-diamine-forming)	http://www.genome.jp/dbget-bin/www_bget?ko:K13366
comp245177_c0	26.8455	62.5174	-1.2196	5.741e-05	0.0041944	TRUE	30.1854	44.8376	-0.57086	0.0036925	0.087894	FALSE	31.0341	66.2031	-1.093	0.0010775	0.028023	FALSE	31.7118	26.6373	0.25157	0.44064	0.99397	FALSE	31.2623	52.9983	-0.76152	0.03341	0.68346	FALSE	51.1435	64.3657	-0.33174	0.24918	0.9982	FALSE	2017	AEM45931.1	2600	0	polyphenol oxidase [Triticum aestivum]	BT009357.1	1868	0	Triticum aestivum clone wlm96.pk0023.a11:fis, full insert mRNA sequence	--	--	--	--
comp259108_c0	294.995	107.929	1.4506	1.0031e-19	4.246e-17	TRUE	331.696	82.5012	2.0074	2.5406e-24	9.3825e-22	TRUE	78.6313	114.292	-0.53955	0.036972	0.47105	FALSE	80.3484	292.708	-1.8651	1.6088e-28	5.603e-26	TRUE	79.2097	97.5168	-0.29997	0.31517	0.99427	FALSE	94.104	111.12	-0.23979	0.27895	0.9982	FALSE	3103	XP_003560852.1	3668	0	PREDICTED: potassium channel KOR1-like [Brachypodium distachyon]	XM_003560804.1	1558	0	PREDICTED: Brachypodium distachyon potassium channel KOR1-like (LOC100846468), mRNA	--	--	--	--
comp259800_c0	103.793	33.6222	1.6262	3.8435e-09	6.3258e-07	TRUE	116.706	17.8275	2.7107	1.56e-14	2.8544e-12	TRUE	30.0742	35.6044	-0.24353	0.69261	0.99628	FALSE	30.731	102.988	-1.7447	3.6936e-10	3.2661e-08	TRUE	30.2955	21.0722	0.52376	0.13588	0.99427	FALSE	20.3347	34.6162	-0.7675	0.059599	0.9982	FALSE	2256	BAK03495.1	3149	0	predicted protein [Hordeum vulgare subsp. vulgare]	AK334746.1	2123	0	Triticum aestivum cDNA, clone: WT010_O14, cultivar: Chinese Spring	--	--	--	--
comp256631_c0	303.43	144.073	1.0746	7.3468e-13	1.8797e-10	TRUE	341.181	138.382	1.3019	6.1312e-11	7.5707e-09	TRUE	112.354	152.566	-0.44139	0.057322	0.65181	FALSE	114.807	301.078	-1.3909	1.7503e-19	3.6726e-17	TRUE	113.18	163.568	-0.53127	0.010097	0.27886	FALSE	157.843	148.332	0.089665	0.50082	0.9982	FALSE	3215	BAJ87201.1	3460	0	predicted protein [Hordeum vulgare subsp. vulgare]	AK334777.1	2301	0	Triticum aestivum cDNA, clone: WT011_A14, cultivar: Chinese Spring	K03549	kup	KUP system potassium uptake protein	http://www.genome.jp/dbget-bin/www_bget?ko:K03549
comp224843_c0	113.047	55.5132	1.026	2.6338e-05	0.0021295	TRUE	127.111	50.993	1.3177	5.1007e-05	0.0023353	TRUE	60.3988	58.7859	0.039051	0.59195	0.99628	FALSE	61.7178	112.17	-0.86193	0.00023886	0.0070728	FALSE	60.8431	60.274	0.013557	0.71707	0.99427	FALSE	58.1646	57.1543	0.025279	0.86219	0.9982	FALSE	943	BAJ91169.1	927	2.98428e-123	predicted protein [Hordeum vulgare subsp. vulgare]	AK359960.1	748	0	Hordeum vulgare subsp. vulgare mRNA for predicted protein, complete cds, clone: NIASHv1107G19	--	--	--	--
comp238989_c0	2.06154	20.783	-3.3336	2.05e-05	0.001692	TRUE	2.31802	30.5181	-3.7187	3.9984e-09	3.954e-07	TRUE	10.8779	22.0082	-1.0166	0.077929	0.81816	FALSE	11.1155	2.04556	2.442	0.0078881	0.13182	FALSE	10.9579	36.0725	-1.7189	0.00034441	0.017044	FALSE	34.8101	21.3974	0.70207	0.063968	0.9982	FALSE	1581	EEC76015.1	1140	2.05676e-149	hypothetical protein OsI_13168 [Oryza sativa Indica Group]	XM_003560851.1	428	0	PREDICTED: Brachypodium distachyon pre-mRNA-splicing factor 18-like (LOC100841185), mRNA	K12817	PRPF18, PRP18	pre-mRNA-splicing factor 18	http://www.genome.jp/dbget-bin/www_bget?ko:K12817
comp180872_c0	46.2329	12.2604	1.9149	9.4154e-06	0.00084558	TRUE	51.9848	9.20078	2.4983	1.3632e-06	8.8285e-05	TRUE	16.924	12.9832	0.38243	0.35992	0.99628	FALSE	17.2935	45.8744	-1.4075	0.00037566	0.010445	FALSE	17.0484	10.8754	0.64858	0.18665	0.99427	FALSE	10.4948	12.6228	-0.26637	0.68371	0.9982	FALSE	971	XP_003557937.1	427	7.50918e-47	PREDICTED: pre-mRNA-splicing factor SF2-like [Brachypodium distachyon]	AK356213.1	633	0	Hordeum vulgare subsp. vulgare mRNA for predicted protein, complete cds, clone: NIASHv1031I16	K12890	SFRS1_9	splicing factor, arginine/serine-rich 1/9	http://www.genome.jp/dbget-bin/www_bget?ko:K12890
comp261274_c0	102.32	35.716	1.5185	2.8831e-08	4.1428e-06	TRUE	115.05	18.3368	2.6495	6.1523e-14	1.0699e-11	TRUE	37.7728	37.8216	-0.0018633	0.76145	0.99628	FALSE	38.5976	101.527	-1.3953	1.4794e-07	8.9282e-06	TRUE	38.0506	21.6741	0.81194	0.018926	0.45163	FALSE	20.9156	36.7719	-0.81402	0.040756	0.785	FALSE	2960	XP_003563858.1	3585	0	PREDICTED: pre-rRNA-processing protein TSR1 homolog [Brachypodium distachyon]	AK332107.1	2518	0	Triticum aestivum cDNA, clone: WT003_C15, cultivar: Chinese Spring	K14799	TSR1	pre-rRNA-processing protein TSR1	http://www.genome.jp/dbget-bin/www_bget?ko:K14799
comp240051_c0	135.922	59.9704	1.1805	1.9258e-07	2.4238e-05	TRUE	152.832	100.557	0.60393	0.26588	0.99618	FALSE	85.4236	63.5059	0.42774	0.025647	0.35998	FALSE	87.289	134.868	-0.62768	0.0027053	0.055849	FALSE	86.052	118.859	-0.46597	0.057973	0.99427	FALSE	114.7	61.7434	0.8935	3.8941e-05	0.0026321	FALSE	1278	BAK00720.1	1259	1.8757e-170	predicted protein [Hordeum vulgare subsp. vulgare]	AK369519.1	976	0	Hordeum vulgare subsp. vulgare mRNA for predicted protein, complete cds, clone: NIASHv2092M05	--	--	--	--
comp253896_c0	73.3759	21.5077	1.7705	1.3181e-07	1.7068e-05	TRUE	82.5047	15.2804	2.4328	2.4833e-09	2.52e-07	TRUE	38.2879	22.7757	0.74939	0.023213	0.33583	FALSE	39.124	72.807	-0.89602	0.0021804	0.046655	FALSE	38.5695	18.0615	1.0945	0.003059	0.10742	FALSE	17.4294	22.1436	-0.34536	0.48151	0.9982	FALSE	1621	ADK78215.1	1891	0	methionine aminopeptiase [Hordeum vulgare]	AK332273.1	1473	0	Triticum aestivum cDNA, clone: WT003_J09, cultivar: Chinese Spring	--	--	--	--
comp267544_c0	75.2299	31.0422	1.2771	3.5008e-05	0.0027374	TRUE	84.5893	19.4383	2.1216	6.817e-08	5.5452e-06	TRUE	34.3342	32.8723	0.062775	0.63843	0.99628	FALSE	35.084	74.6466	-1.0893	0.00023473	0.0069721	FALSE	34.5868	22.9761	0.59009	0.08049	0.99427	FALSE	22.172	31.9599	-0.52752	0.20054	0.9982	FALSE	4167	NP_001044782.1	3863	0	Os01g0844800 [Oryza sativa Japonica Group]	AK334409.1	80	2.83068e-31	Triticum aestivum cDNA, clone: WT009_H24, cultivar: Chinese Spring	--	--	--	--
comp263009_c0	77.9136	28.5381	1.449	3.0649e-06	0.00030587	TRUE	87.607	16.9113	2.3731	1.6851e-09	1.7477e-07	TRUE	31.114	30.2205	0.042039	0.69459	0.99628	FALSE	31.7935	77.3095	-1.2819	1.8241e-05	0.00072134	TRUE	31.3429	19.9892	0.64892	0.073248	0.99427	FALSE	19.2897	29.3817	-0.60709	0.16128	0.9982	FALSE	2497	BAJ90695.1	2122	0	predicted protein [Hordeum vulgare subsp. vulgare]	AK359486.1	975	0	Hordeum vulgare subsp. vulgare mRNA for predicted protein, complete cds, clone: NIASHv1097O21	K14844	PUF6	pumilio homology domain family member 6	http://www.genome.jp/dbget-bin/www_bget?ko:K14844
comp265295_c0	21.0835	2.25757	3.2233	4.7147e-05	0.0035402	TRUE	23.7065	1.74944	3.7603	2.6874e-05	0.0013199	TRUE	3.83926	2.39067	0.68342	0.50238	0.99628	FALSE	3.9231	20.92	-2.4148	0.00045968	0.012437	FALSE	3.86751	2.06785	0.90327	0.41692	0.99427	FALSE	1.99548	2.32432	-0.22007	0.88635	0.9982	FALSE	3004	AAM22812.1	3438	0	BPM [Hordeum vulgare subsp. vulgare]	XM_003566661.1	77	9.46307e-30	PREDICTED: Brachypodium distachyon pumilio homolog 1-like (LOC100846906), mRNA	--	--	--	--
comp258608_c0	43.4334	13.1402	1.7248	6.8253e-05	0.0049056	TRUE	48.837	8.35845	2.5467	2.0359e-06	0.00012735	TRUE	19.6762	13.9149	0.49982	0.22959	0.99628	FALSE	20.1059	43.0966	-1.1	0.0048298	0.089506	FALSE	19.821	9.87973	1.0045	0.046435	0.86539	FALSE	9.53397	13.5287	-0.50488	0.42449	0.9982	FALSE	2299	BAJ92904.1	3301	0	predicted protein [Hordeum vulgare subsp. vulgare]	AK361700.1	1901	0	Hordeum vulgare subsp. vulgare mRNA for predicted protein, complete cds, clone: NIASHv1146M03	K00895	E2.7.1.90, pfk	pyrophosphate--fructose-6-phosphate 1-phosphotransferase	http://www.genome.jp/dbget-bin/www_bget?ko:K00895
comp253322_c0	92.1626	40.2294	1.1959	1.4591e-05	0.001246	TRUE	103.629	35.9582	1.527	1.4723e-05	0.00076748	TRUE	40.9521	42.6011	-0.056951	0.88505	0.99628	FALSE	41.8464	91.448	-1.1278	2.7531e-05	0.0010456	TRUE	41.2534	42.5028	-0.043044	0.90308	0.99427	FALSE	41.0153	41.4187	-0.014121	0.98182	0.9982	FALSE	1959	BAK01995.1	1451	0	predicted protein [Hordeum vulgare subsp. vulgare]	AK332613.1	1201	0	Triticum aestivum cDNA, clone: WT004_G23, cultivar: Chinese Spring	K15304	RANBP3	Ran-binding protein 3	http://www.genome.jp/dbget-bin/www_bget?ko:K15304
comp254078_c0	87.4543	34.3863	1.3467	3.147e-06	0.00031268	TRUE	98.3347	28.2503	1.7994	5.7318e-07	3.9941e-05	TRUE	30.8741	36.4135	-0.23808	0.70046	0.99628	FALSE	31.5483	86.7762	-1.4597	4.8305e-07	2.645e-05	TRUE	31.1012	33.392	-0.10253	0.95317	0.99427	FALSE	32.2233	35.4029	-0.13576	0.74452	0.9982	FALSE	2045	XP_003580754.1	2012	0	PREDICTED: protein RCC2-like [Brachypodium distachyon]	AK332970.1	1759	0	Triticum aestivum cDNA, clone: WT005_F05, cultivar: Chinese Spring	--	--	--	--
comp266952_c0	34.9085	6.65695	2.3906	8.3731e-06	0.00075862	TRUE	39.2515	5.44271	2.8503	3.9931e-06	0.00023536	TRUE	8.15844	7.0494	0.21079	0.67222	0.99628	FALSE	8.33659	34.6378	-2.0548	4.6903e-05	0.0016785	TRUE	8.21845	6.43331	0.3533	0.56551	0.99427	FALSE	6.20817	6.85375	-0.14273	0.87924	0.9982	FALSE	3371	XP_003579497.1	3336	0	PREDICTED: receptor protein kinase TMK1-like [Brachypodium distachyon]	AK332494.1	2322	0	Triticum aestivum cDNA, clone: WT004_B21, cultivar: Chinese Spring	--	--	--	--
comp265879_c0	194.302	70.1631	1.4695	9.1966e-14	2.552e-11	TRUE	218.476	51.479	2.0854	1.3056e-17	3.1215e-15	TRUE	70.9648	74.2995	-0.066249	0.87936	0.99628	FALSE	72.5145	192.796	-1.4107	2.7753e-13	3.5084e-11	TRUE	71.4868	60.8484	0.23246	0.21141	0.99427	FALSE	58.7189	72.2373	-0.29892	0.27224	0.9982	FALSE	3318	BAJ99550.1	369	2.53122e-33	predicted protein [Hordeum vulgare subsp. vulgare]	AK368347.1	2367	0	Hordeum vulgare subsp. vulgare mRNA for predicted protein, complete cds, clone: NIASHv2072G23	--	--	--	--
comp267975_c0	74.3565	31.0851	1.2582	4.8339e-05	0.0036228	TRUE	83.6073	22.4266	1.8984	1.2172e-06	7.9661e-05	TRUE	39.4316	32.9176	0.26049	0.28531	0.99628	FALSE	40.2927	73.78	-0.87271	0.0025867	0.053732	FALSE	39.7217	26.5083	0.58348	0.063337	0.99427	FALSE	25.5806	32.004	-0.3232	0.42873	0.9982	FALSE	3463	ACB56482.1	4236	0	respiratory burst oxidase-like protein B2 [Hordeum vulgare subsp. vulgare]	AK334324.1	2823	0	Triticum aestivum cDNA, clone: SET2_E19, cultivar: Chinese Spring	K13447	RBOH	respiratory burst oxidase	http://www.genome.jp/dbget-bin/www_bget?ko:K13447
comp261198_c0	133.194	55.2289	1.27	4.2261e-08	5.8859e-06	TRUE	149.765	26.3712	2.5057	2.083e-16	4.5122e-14	TRUE	50.5503	58.4849	-0.21034	0.69682	0.99628	FALSE	51.6542	132.162	-1.3553	4.6423e-09	3.5246e-07	TRUE	50.9222	31.1709	0.70809	0.014564	0.37173	FALSE	30.08	56.8617	-0.91865	0.0046789	0.1583	FALSE	2043	BAK01703.1	1980	0	predicted protein [Hordeum vulgare subsp. vulgare]	AK370503.1	1375	0	Hordeum vulgare subsp. vulgare mRNA for predicted protein, partial cds, clone: NIASHv2111M09	--	--	--	--
comp231007_c0	57.7255	15.4557	1.9011	8.4321e-07	9.4246e-05	TRUE	64.9072	16.9106	1.9404	1.2777e-05	0.00067584	TRUE	25.4351	16.3669	0.63604	0.10189	0.98718	FALSE	25.9906	57.2779	-1.14	0.00081288	0.020298	FALSE	25.6222	19.9885	0.35823	0.30521	0.99427	FALSE	19.2889	15.9126	0.2776	0.53965	0.9982	FALSE	1104	BAK07107.1	673	4.24178e-82	predicted protein [Hordeum vulgare subsp. vulgare]	AK375912.1	918	0	Hordeum vulgare subsp. vulgare mRNA for predicted protein, complete cds, clone: NIASHv3109I21	--	--	--	--
comp238294_c0	43.4306	9.89859	2.1334	3.8009e-06	0.00037207	TRUE	48.8339	9.20078	2.4081	5.3432e-06	0.00030676	TRUE	15.1171	10.4822	0.52825	0.2725	0.99628	FALSE	15.4472	43.0938	-1.4801	0.00033714	0.0095225	FALSE	15.2283	10.8754	0.48569	0.31859	0.99427	FALSE	10.4948	10.1912	0.042341	0.92002	0.9982	FALSE	1002	BAJ85673.1	643	2.40632e-80	predicted protein [Hordeum vulgare subsp. vulgare]	AK331758.1	650	0	Triticum aestivum cDNA, clone: SET1_K12, cultivar: Chinese Spring	--	--	--	--
comp259149_c0	45.874	13.4297	1.7723	2.9799e-05	0.0023778	TRUE	51.5812	9.00639	2.5178	1.2986e-06	8.4574e-05	TRUE	18.2997	14.2214	0.36376	0.35845	0.99628	FALSE	18.6993	45.5183	-1.2835	0.00099671	0.024143	FALSE	18.4343	10.6456	0.79214	0.10897	0.99427	FALSE	10.273	13.8267	-0.42859	0.49078	0.9982	FALSE	2494	BAJ95752.1	1226	4.91875e-157	predicted protein [Hordeum vulgare subsp. vulgare]	AK376584.1	810	0	Hordeum vulgare subsp. vulgare mRNA for predicted protein, complete cds, clone: NIASHv3128F12	K11090	LA, SSB	lupus La protein	http://www.genome.jp/dbget-bin/www_bget?ko:K11090
comp262023_c0	33.9845	5.26767	2.6896	2.4748e-06	0.00025236	TRUE	38.2126	5.24833	2.8641	4.9955e-06	0.00028917	TRUE	12.7176	5.57822	1.1889	0.066106	0.72472	FALSE	12.9953	33.721	-1.3757	0.0027459	0.056565	FALSE	12.8111	6.20355	1.0462	0.098827	0.99427	FALSE	5.98645	5.4234	0.1425	0.84796	0.9982	FALSE	2443	XP_003564256.1	3450	0	PREDICTED: ribonucleoside-diphosphate reductase large subunit-like [Brachypodium distachyon]	AK248176.1	2099	0	Hordeum vulgare subsp. vulgare cDNA clone: FLbaf129f05, mRNA sequence	K10807	RRM1	ribonucleoside-diphosphate reductase subunit M1	http://www.genome.jp/dbget-bin/www_bget?ko:K10807
comp261687_c0	34.8696	7.05984	2.3043	1.3468e-05	0.0011623	TRUE	39.2077	7.11699	2.4618	3.3526e-05	0.0016122	TRUE	9.3822	7.47604	0.32765	0.54157	0.99628	FALSE	9.58708	34.5992	-1.8516	0.00015127	0.0047441	TRUE	9.45122	8.41232	0.168	0.71502	0.99427	FALSE	8.11792	7.26855	0.15944	0.80598	0.9982	FALSE	1831	XP_003567919.1	1195	9.06197e-156	PREDICTED: ribosomal L1 domain-containing protein CG13096-like [Brachypodium distachyon]	AK335871.1	1500	0	Triticum aestivum cDNA, clone: WT013_P23, cultivar: Chinese Spring	K14775	UTP30, RSL1D1	ribosome biogenesis protein UTP30	http://www.genome.jp/dbget-bin/www_bget?ko:K14775
comp268024_c0	45.9227	10.694	2.1024	2.5163e-06	0.00025608	TRUE	51.636	7.58092	2.7679	2.1597e-07	1.6129e-05	TRUE	18.0765	11.3244	0.67468	0.14946	0.99628	FALSE	18.4713	45.5666	-1.3027	0.00085909	0.021265	FALSE	18.2095	8.96069	1.023	0.052979	0.94874	FALSE	8.64709	11.0101	-0.34854	0.61643	0.9982	FALSE	4114	XP_003557978.1	4526	0	PREDICTED: ribosome biogenesis protein BMS1 homolog [Brachypodium distachyon]	AK330941.1	3718	0	Triticum aestivum cDNA, clone: SET5_L01, cultivar: Chinese Spring	K14569	BMS1	ribosome biogenesis protein BMS1	http://www.genome.jp/dbget-bin/www_bget?ko:K14569
comp243629_c0	128.144	37.4121	1.7762	2.7627e-12	6.7137e-10	TRUE	144.086	43.4769	1.7286	5.9935e-09	5.7851e-07	TRUE	46.2311	39.6176	0.22272	0.29677	0.99628	FALSE	47.2407	127.15	-1.4284	2.0936e-09	1.6705e-07	TRUE	46.5712	51.3899	-0.14205	0.83534	0.99427	FALSE	49.5914	38.5181	0.36455	0.21111	0.9982	FALSE	1312	XP_003562472.1	1260	8.0328e-171	PREDICTED: ribosome biogenesis protein NSA2 homolog [Brachypodium distachyon]	AK251503.1	893	0	Hordeum vulgare subsp. vulgare cDNA clone: FLbaf123a09, mRNA sequence	K14842	NSA2	ribosome biogenesis protein NSA2	http://www.genome.jp/dbget-bin/www_bget?ko:K14842
comp224921_c0	72.101	18.6395	1.9517	2.0656e-08	3.0446e-06	TRUE	81.0712	17.7536	2.1911	5.6319e-08	4.6396e-06	TRUE	23.1956	19.7383	0.23285	0.44682	0.99628	FALSE	23.7021	71.542	-1.5938	1.0265e-06	5.2782e-05	TRUE	23.3662	20.9849	0.15507	0.58535	0.99427	FALSE	20.2504	19.1905	0.077561	0.82955	0.9982	FALSE	840	BAK04088.1	845	5.39719e-112	predicted protein [Hordeum vulgare subsp. vulgare]	AK372891.1	656	0	Hordeum vulgare subsp. vulgare mRNA for predicted protein, complete cds, clone: NIASHv3015C04	K02896	RP-L24e, RPL24	large subunit ribosomal protein L24e	http://www.genome.jp/dbget-bin/www_bget?ko:K02896
comp260145_c0	148.41	56.0891	1.4038	3.3967e-10	6.3714e-08	TRUE	166.874	39.3106	2.0858	8.1773e-14	1.4084e-11	TRUE	52.5499	59.3958	-0.17667	0.78597	0.99628	FALSE	53.6975	147.259	-1.4554	6.0927e-11	5.9153e-09	TRUE	52.9365	46.4654	0.18811	0.35208	0.99427	FALSE	44.8392	57.7473	-0.36499	0.22956	0.9982	FALSE	1327	BAJ98100.1	1191	3.057e-159	predicted protein [Hordeum vulgare subsp. vulgare]	AK334008.1	1261	0	Triticum aestivum cDNA, clone: WT008_J16, cultivar: Chinese Spring	K14852	RRS1	regulator of ribosome biosynthesis	http://www.genome.jp/dbget-bin/www_bget?ko:K14852
comp240391_c0	31.8602	3.06799	3.3764	3.266e-07	3.9424e-05	TRUE	35.824	9.07119	1.9816	0.00094996	0.029375	FALSE	11.9177	3.24885	1.8751	0.015575	0.24775	FALSE	12.178	31.6132	-1.3763	0.0037231	0.072341	FALSE	12.0054	10.7222	0.16308	0.6864	0.99427	FALSE	10.3469	3.15869	1.7118	0.042241	0.80504	FALSE	887	BAJ89884.1	937	1.85098e-125	predicted protein [Hordeum vulgare subsp. vulgare]	AK250140.1	758	0	Hordeum vulgare subsp. vulgare cDNA clone: FLbaf66o07, mRNA sequence	K01602	rbcS	ribulose-bisphosphate carboxylase small chain	http://www.genome.jp/dbget-bin/www_bget?ko:K01602
comp238659_c0	249.375	98.0152	1.3472	3.4435e-15	1.0509e-12	TRUE	280.4	103.412	1.4391	2.5274e-11	3.2475e-09	TRUE	99.9808	103.794	-0.053994	0.81001	0.99628	FALSE	102.164	247.441	-1.2762	2.182e-14	3.0301e-12	TRUE	100.716	122.233	-0.27934	0.30677	0.99427	FALSE	117.955	100.913	0.22513	0.20695	0.9982	FALSE	1146	NP_001063886.1	409	1.0145e-44	Os09g0554200 [Oryza sativa Japonica Group]	NM_001070421.1	165	4.27336e-79	Oryza sativa Japonica Group Os09g0554200 (Os09g0554200) mRNA, complete cds	--	--	--	--
comp259071_c0	309.067	146.018	1.0818	3.2986e-13	8.7861e-11	TRUE	347.518	83.9163	2.0501	2.5709e-26	1.0451e-23	TRUE	125.737	154.626	-0.29838	0.25694	0.99628	FALSE	128.482	306.67	-1.2551	4.8435e-17	8.4345e-15	TRUE	126.662	99.1895	0.35272	0.024234	0.54231	FALSE	95.7181	150.334	-0.65131	0.00071985	0.033696	FALSE	2464	XP_003563455.1	2366	0	PREDICTED: RNA polymerase I-specific transcription initiation factor RRN3-like [Brachypodium distachyon]	XM_003563407.1	928	0	PREDICTED: Brachypodium distachyon RNA polymerase I-specific transcription initiation factor RRN3-like (LOC100827862), mRNA	K15216	RRN3, TIFIA	RNA polymerase I-specific transcription initiation factor RRN3	http://www.genome.jp/dbget-bin/www_bget?ko:K15216
comp256150_c0	80.1195	31.1429	1.3632	6.6123e-06	0.00061395	TRUE	90.0873	22.4836	2.0025	1.2159e-07	9.4661e-06	TRUE	27.7547	32.9789	-0.24881	0.6933	0.99628	FALSE	28.3608	79.4982	-1.487	1.0255e-06	5.275e-05	TRUE	27.9588	26.5757	0.073196	0.69228	0.99427	FALSE	25.6456	32.0636	-0.32222	0.42972	0.9982	FALSE	2104	BAK03811.1	2376	0	predicted protein [Hordeum vulgare subsp. vulgare]	AK372614.1	1411	0	Hordeum vulgare subsp. vulgare mRNA for predicted protein, complete cds, clone: NIASHv3007B09	K11883	NOB1	RNA-binding protein NOB1	http://www.genome.jp/dbget-bin/www_bget?ko:K11883
comp243889_c0	79.5722	24.6579	1.6902	1.0977e-07	1.4373e-05	TRUE	89.4719	25.7784	1.7953	1.9492e-06	0.00012226	TRUE	30.471	26.1116	0.22274	0.39693	0.99628	FALSE	31.1364	78.9552	-1.3424	6.9742e-06	0.00030405	TRUE	30.6951	30.4702	0.010611	0.80296	0.99427	FALSE	29.4038	25.3869	0.21192	0.55007	0.9982	FALSE	991	BAK03199.1	986	1.6407e-131	predicted protein [Hordeum vulgare subsp. vulgare]	AK334786.1	942	0	Triticum aestivum cDNA, clone: WT011_B04, cultivar: Chinese Spring	K11884	PNO1, DIM2	RNA-binding protein PNO1	http://www.genome.jp/dbget-bin/www_bget?ko:K11884
comp266349_c0	52.9371	10.4775	2.337	6.2942e-08	8.5521e-06	TRUE	59.5231	5.34099	3.4783	1.5596e-10	1.8466e-08	TRUE	14.6204	11.0951	0.39805	0.38105	0.99628	FALSE	14.9397	52.5266	-1.8139	4.1971e-06	0.00019307	TRUE	14.7279	6.31307	1.2221	0.047211	0.87467	FALSE	6.09213	10.7872	-0.8243	0.26249	0.9982	FALSE	2854	XP_003567865.1	2902	0	PREDICTED: adoMet-dependent rRNA methyltransferase spb1-like [Brachypodium distachyon]	XM_003567817.1	1237	0	PREDICTED: Brachypodium distachyon adoMet-dependent rRNA methyltransferase spb1-like (LOC100838173), mRNA	K14857	SPB1, FTSJ3	AdoMet-dependent rRNA methyltransferase SPB1	http://www.genome.jp/dbget-bin/www_bget?ko:K14857
comp268850_c1	27.9465	3.47319	3.0083	5.838e-06	0.00054964	TRUE	31.4234	1.61985	4.2779	3.3976e-07	2.4699e-05	TRUE	10.318	3.67795	1.4882	0.052894	0.6125	FALSE	10.5433	27.7298	-1.3951	0.0060313	0.10633	FALSE	10.3939	1.91468	2.4406	0.0090192	0.25447	FALSE	1.84767	3.57587	-0.95259	0.46431	0.9982	FALSE	5840	EEE66766.1	7361	0	hypothetical protein OsJ_23484 [Oryza sativa Japonica Group]	XM_002459474.1	817	0	Sorghum bicolor hypothetical protein, mRNA	K14792	RRP5, PDCD11	rRNA biogenesis protein RRP5	http://www.genome.jp/dbget-bin/www_bget?ko:K14792
comp265131_c0	111.993	43.5307	1.3633	9.9606e-08	1.3104e-05	TRUE	125.926	29.0926	2.1139	5.2752e-11	6.5589e-09	TRUE	68.3869	46.097	0.56905	0.013608	0.22341	FALSE	69.8803	111.125	-0.66922	0.0038012	0.073568	FALSE	68.8899	34.3876	1.0024	0.00020982	0.011011	FALSE	33.1841	44.8176	-0.43357	0.20959	0.9982	FALSE	2266	XP_003574065.1	2794	0	PREDICTED: ruBisCO large subunit-binding protein subunit beta, chloroplastic-like [Brachypodium distachyon]	AK250175.1	165	8.57747e-79	Hordeum vulgare subsp. vulgare cDNA clone: FLbaf70f20, mRNA sequence	K04077	groEL, HSPD1	chaperonin GroEL	http://www.genome.jp/dbget-bin/www_bget?ko:K04077
comp275242_c0	97.5428	3.18376	4.9372	1.117e-23	6.1612e-21	TRUE	109.678	6.22024	4.1402	4.8919e-21	1.4513e-18	TRUE	5.83888	3.37145	0.79232	0.35539	0.99628	FALSE	5.96639	96.7865	-4.0199	1.152e-21	2.7603e-19	TRUE	5.88183	7.35236	-0.32194	0.76238	0.99427	FALSE	7.09505	3.27788	1.114	0.22167	0.9982	FALSE	1292	AAC49284.1	770	7.89122e-96	unknown [Triticum aestivum]	--	--	--	--	--	--	--	--
comp269077_c0	24.7816	1.62082	3.9345	1.7712e-06	0.00018672	TRUE	27.8647	5.50751	2.339	0.00078153	0.024971	FALSE	16.3969	1.71638	3.256	0.00014904	0.0050698	FALSE	16.7549	24.5895	-0.55345	0.25708	0.99397	FALSE	16.5175	6.5099	1.3433	0.024507	0.54716	FALSE	6.28207	1.66874	1.9125	0.088094	0.9982	FALSE	872	ADP37001.1	218	6.89401e-18	jacalin-related lectin 1 [Triticum aestivum]	FN645450.1	44	5.91738e-12	Triticum aestivum chromosome 3B-specific BAC library, contig ctg0011b	--	--	--	--
comp252527_c1	41.2463	91.4069	-1.148	3.3082e-06	0.00032763	TRUE	46.3778	127.45	-1.4584	9.7406e-16	2.0025e-13	TRUE	82.0131	96.7956	-0.23909	0.52752	0.99628	FALSE	83.804	40.9265	1.034	5.5879e-05	0.0019649	TRUE	82.6164	150.647	-0.86667	4.7801e-05	0.0029948	FALSE	145.375	94.1092	0.62737	0.00058381	0.028283	FALSE	1446	XP_003566910.1	1843	0	PREDICTED: secologanin synthase-like [Brachypodium distachyon]	XM_003566862.1	720	0	PREDICTED: Brachypodium distachyon secologanin synthase-like (LOC100827267), mRNA	--	--	--	--
comp254902_c0	83.1602	22.0414	1.9157	2.7932e-09	4.6722e-07	TRUE	93.5063	14.5787	2.6812	8.8781e-12	1.2204e-09	TRUE	35.1133	23.3409	0.58916	0.06958	0.75312	FALSE	35.88	82.5154	-1.2015	2.6849e-05	0.0010228	TRUE	35.3716	17.2321	1.0375	0.00642	0.19474	FALSE	16.629	22.6931	-0.44855	0.35609	0.9982	FALSE	1971	ABJ15727.1	2626	0	serine hydroxymethyltransferase [Triticum monococcum]	AK249685.1	1698	0	Hordeum vulgare subsp. vulgare cDNA clone: FLbaf45c03, mRNA sequence	K00600	glyA, SHMT	glycine hydroxymethyltransferase	http://www.genome.jp/dbget-bin/www_bget?ko:K00600
comp256109_c0	92.3182	35.3322	1.3856	9.5406e-07	0.00010573	TRUE	103.804	36.4059	1.5116	1.7988e-05	0.00091839	TRUE	34.1167	37.4152	-0.13315	0.92861	0.99628	FALSE	34.8617	91.6024	-1.3937	6.1229e-07	3.2871e-05	TRUE	34.3676	43.032	-0.32436	0.46019	0.99427	FALSE	41.526	36.3767	0.191	0.5164	0.9982	FALSE	1563	XP_003578758.1	674	6.4185e-81	PREDICTED: uncharacterized protein LOC100826288 [Brachypodium distachyon]	AK332186.1	180	2.69537e-87	Triticum aestivum cDNA, clone: WT003_F21, cultivar: Chinese Spring	K12900	FUSIP1	FUS-interacting serine-arginine-rich protein 1	http://www.genome.jp/dbget-bin/www_bget?ko:K12900
comp269376_c0	72.3601	24.3129	1.5735	1.6166e-06	0.00017209	TRUE	81.3625	13.9087	2.5484	8.5761e-10	9.264e-08	TRUE	35.6676	25.7463	0.47025	0.12209	0.99628	FALSE	36.4464	71.7991	-0.97819	0.0010082	0.024378	FALSE	35.9299	16.4402	1.128	0.0034683	0.11907	FALSE	15.8648	25.0317	-0.65792	0.16368	0.9982	FALSE	9595	XP_003569503.1	1001	5.7625e-106	PREDICTED: LOW QUALITY PROTEIN: serine/threonine-protein kinase ATM-like [Brachypodium distachyon]	XM_002457475.1	1205	0	Sorghum bicolor hypothetical protein, mRNA	K04728	ATM, TEL1	ataxia telangiectasia mutated family protein	http://www.genome.jp/dbget-bin/www_bget?ko:K04728
comp261814_c0	133.333	43.9133	1.6023	4.0596e-11	8.3999e-09	TRUE	149.921	20.9395	2.8399	2.4508e-19	6.4839e-17	TRUE	62.3081	46.5021	0.42212	0.059102	0.66548	FALSE	63.6687	132.299	-1.0551	1.8802e-06	9.3245e-05	TRUE	62.7664	24.7506	1.3425	1.1728e-05	0.00085481	TRUE	23.8844	45.2115	-0.92062	0.011515	0.31924	FALSE	3282	BAJ96607.1	2510	0	predicted protein [Hordeum vulgare subsp. vulgare]	AK365611.1	1748	0	Hordeum vulgare subsp. vulgare mRNA for predicted protein, complete cds, clone: NIASHv2035I01	--	--	--	--
comp257132_c0	76.7334	27.055	1.504	1.8521e-06	0.00019388	TRUE	86.2799	17.8184	2.2757	7.4183e-09	7.0589e-07	TRUE	26.7133	28.65	-0.10098	0.99671	0.99977	FALSE	27.2966	76.1384	-1.4799	1.892e-06	9.3753e-05	TRUE	26.9098	21.0614	0.35353	0.29816	0.99427	FALSE	20.3244	27.8548	-0.45472	0.30016	0.9982	FALSE	1819	BAK01034.1	1827	0	predicted protein [Hordeum vulgare subsp. vulgare]	AK369833.1	919	0	Hordeum vulgare subsp. vulgare mRNA for predicted protein, complete cds, clone: NIASHv2099G06	--	--	--	--
comp250623_c0	104.114	18.0097	2.5313	1.6784e-15	5.2285e-13	TRUE	117.067	12.6375	3.2116	9.1157e-18	2.1957e-15	TRUE	28.7945	19.0714	0.59438	0.098091	0.96318	FALSE	29.4233	103.307	-1.8119	1.1327e-10	1.0641e-08	TRUE	29.0063	14.9375	0.95742	0.020151	0.47265	FALSE	14.4148	18.5421	-0.36326	0.49805	0.9982	FALSE	1546	ABO16371.1	1695	0	serine/threonine-protein phosphatase PP2A-1 catalytic subunit [Triticum aestivum]	EF101900.1	1037	0	Triticum aestivum serine/threonine-protein phosphatase PP2A-1 catalytic subunit (PP2Ac-1) mRNA, complete cds	K04382	PPP2C	protein phosphatase 2 (formerly 2A), catalytic subunit	http://www.genome.jp/dbget-bin/www_bget?ko:K04382
comp211569_c0	76.8051	12.2719	2.6458	2.2827e-12	5.5899e-10	TRUE	86.3605	12.0899	2.8366	9.2037e-12	1.262e-09	TRUE	34.5534	12.9954	1.4108	0.00063625	0.017916	FALSE	35.3079	76.2096	-1.11	0.00015905	0.0049591	TRUE	34.8075	14.2904	1.2844	0.0015668	0.061618	FALSE	13.7903	12.6347	0.12625	0.79265	0.9982	FALSE	1180	BAJ93068.1	1006	3.32768e-133	predicted protein [Hordeum vulgare subsp. vulgare]	AK332379.1	1046	0	Triticum aestivum cDNA, clone: WT003_N11, cultivar: Chinese Spring	K11290	SET, TAF1, I2PP2A	template-activating factor I	http://www.genome.jp/dbget-bin/www_bget?ko:K11290
comp244017_c0	39.9002	4.80458	3.0539	4.8716e-08	6.7271e-06	TRUE	44.8642	3.75806	3.5775	1.7284e-08	1.5505e-06	TRUE	15.3547	5.08783	1.5936	0.013425	0.22141	FALSE	15.69	39.5908	-1.3353	0.0015291	0.034583	FALSE	15.4676	4.44205	1.8	0.0079219	0.23042	FALSE	4.28659	4.94662	-0.20661	0.84552	0.9982	FALSE	1199	BAJ88717.1	1388	0	predicted protein [Hordeum vulgare subsp. vulgare]	AK331789.1	1139	0	Triticum aestivum cDNA, clone: WT002_F21, cultivar: Chinese Spring	K01070	frmB, ESD, fghA	S-formylglutathione hydrolase	http://www.genome.jp/dbget-bin/www_bget?ko:K01070
comp211370_c1	12.8846	55.5056	-2.107	3.7968e-08	5.3298e-06	TRUE	14.4876	65.7681	-2.1826	1.5551e-12	2.3346e-10	TRUE	32.4746	58.7779	-0.85596	0.014624	0.2368	FALSE	33.1837	12.7847	1.3761	0.0016293	0.036548	FALSE	32.7135	77.7382	-1.2487	4.8276e-05	0.0030162	TRUE	75.0176	57.1466	0.39256	0.10066	0.9982	FALSE	1058	EAY78773.1	860	1.23525e-111	hypothetical protein OsI_33875 [Oryza sativa Indica Group]	FP100693.1	431	0	Phyllostachys edulis cDNA clone: bphyem103l16, full insert sequence	K00059	fabG	3-oxoacyl-	http://www.genome.jp/dbget-bin/www_bget?ko:K00059
comp241545_c0	1052.41	483.543	1.122	9.1977e-44	1.2977e-40	TRUE	1183.34	657.933	0.84685	6.8138e-11	8.3687e-09	FALSE	554.203	512.05	0.11413	0.01417	0.23079	FALSE	566.306	1044.25	-0.88281	2.1725e-30	8.0991e-28	FALSE	558.28	777.68	-0.47819	5.9026e-07	5.5884e-05	FALSE	750.464	497.838	0.59211	1.037e-13	2.7007e-11	FALSE	3647	BAJ94658.1	1288	1.86261e-164	predicted protein [Hordeum vulgare subsp. vulgare]	AK332360.1	1405	0	Triticum aestivum cDNA, clone: WT003_M17, cultivar: Chinese Spring	--	--	--	--
comp232981_c0	29.0556	5.20979	2.4795	3.2462e-05	0.0025652	TRUE	32.6704	8.35845	1.9667	0.0017216	0.047838	FALSE	10.6172	5.51692	0.94446	0.15556	0.99628	FALSE	10.849	28.8303	-1.41	0.0047496	0.088435	FALSE	10.6953	9.87973	0.11443	0.75821	0.99427	FALSE	9.53397	5.36381	0.82982	0.26457	0.9982	FALSE	744	BAK03257.1	445	4.74338e-53	predicted protein [Hordeum vulgare subsp. vulgare]	AK330778.1	636	0	Triticum aestivum cDNA, clone: SET5_E14, cultivar: Chinese Spring	K11098	SNRPF, SMF	small nuclear ribonucleoprotein F	http://www.genome.jp/dbget-bin/www_bget?ko:K11098
comp222988_c0	116.601	37.8138	1.6246	4.404e-10	8.1433e-08	TRUE	131.107	33.8226	1.9547	4.2601e-10	4.7911e-08	TRUE	58.3648	40.0431	0.54355	0.027621	0.38036	FALSE	59.6393	115.697	-0.95601	4.2919e-05	0.0015518	FALSE	58.7941	39.9785	0.55645	0.029452	0.62555	FALSE	38.5793	38.9317	-0.013117	0.97993	0.9982	FALSE	674	BAK00034.1	410	3.7111e-48	predicted protein [Hordeum vulgare subsp. vulgare]	HQ718763.1	579	0	Triticum aestivum group 3 late embryogenesis abundant protein mRNA, complete cds	K11099	SNRPG, SMG	small nuclear ribonucleoprotein G	http://www.genome.jp/dbget-bin/www_bget?ko:K11099
comp233588_c0	45.5427	9.4355	2.271	8.2793e-07	9.2699e-05	TRUE	51.2088	11.1446	2.2	1.4876e-05	0.00077492	TRUE	16.6368	9.99176	0.73557	0.14007	0.99628	FALSE	17.0001	45.1896	-1.4104	0.00040645	0.01118	FALSE	16.7592	13.173	0.34737	0.41778	0.99427	FALSE	12.712	9.71445	0.38798	0.5036	0.9982	FALSE	860	BAJ98708.1	143	1.27075e-75	predicted protein [Hordeum vulgare subsp. vulgare]	AK367505.1	169	1.90001e-81	Hordeum vulgare subsp. vulgare mRNA for predicted protein, complete cds, clone: NIASHv2058E11	K11087	SNRPD1, SMD1	small nuclear ribonucleoprotein D1	http://www.genome.jp/dbget-bin/www_bget?ko:K11087
comp254146_c0	40.856	9.3041	2.1346	7.3069e-06	0.00067077	TRUE	45.939	19.2439	1.2553	0.021781	0.33993	FALSE	18.3965	9.85261	0.90085	0.071055	0.76397	FALSE	18.7982	40.5392	-1.1087	0.0059286	0.10492	FALSE	18.5318	22.7464	-0.29563	0.63421	0.99427	FALSE	21.9503	9.57916	1.1963	0.023049	0.52887	FALSE	1300	BAJ96909.1	497	2.58711e-56	predicted protein [Hordeum vulgare subsp. vulgare]	AK332349.1	1184	0	Triticum aestivum cDNA, clone: WT003_M08, cultivar: Chinese Spring	K11086	SNRPB, SMB	small nuclear ribonucleoprotein B and B'	http://www.genome.jp/dbget-bin/www_bget?ko:K11086
comp259529_c0	124.278	51.4669	1.2719	1.1532e-07	1.5039e-05	TRUE	139.739	32.6252	2.0987	6.4049e-12	8.9109e-10	TRUE	63.4078	54.5011	0.21838	0.22761	0.99628	FALSE	64.7925	123.314	-0.92844	3.8522e-05	0.0014077	FALSE	63.8743	38.5631	0.72801	0.0051811	0.16464	FALSE	37.2135	52.9884	-0.50985	0.1106	0.9982	FALSE	2062	BAJ87957.1	2220	0	predicted protein [Hordeum vulgare subsp. vulgare]	AK334105.1	1449	0	Triticum aestivum cDNA, clone: WT009_I05, cultivar: Chinese Spring	--	--	--	--
comp255637_c0	117.094	52.8504	1.1477	2.39e-06	0.00024466	TRUE	131.661	67.4702	0.96451	0.0070554	0.14629	FALSE	64.4572	55.9661	0.20379	0.24438	0.99628	FALSE	65.8648	116.186	-0.81885	0.0003575	0.010009	FALSE	64.9314	79.7501	-0.29657	0.37094	0.99427	FALSE	76.9591	54.4128	0.50014	0.039756	0.77236	FALSE	1920	BAK01722.1	408	0	predicted protein [Hordeum vulgare subsp. vulgare]	AK336171.1	401	0	Triticum aestivum cDNA, clone: SET3_G12, cultivar: Chinese Spring	--	--	--	--
comp260194_c0	63.9546	18.7552	1.7698	8.4564e-07	9.4464e-05	TRUE	71.9113	10.5615	2.7674	9.4673e-10	1.0152e-07	TRUE	21.6758	19.8609	0.12616	0.60947	0.99628	FALSE	22.1492	63.4588	-1.5186	9.1302e-06	0.00038835	TRUE	21.8353	12.4837	0.80662	0.076905	0.99427	FALSE	12.0468	19.3097	-0.68068	0.20693	0.9982	FALSE	3781	ABY56823.2	5022	0	starch synthase IIIb precursor [Triticum aestivum]	EU333946.2	92	5.47691e-38	Triticum aestivum starch synthase IIIb precursor, mRNA, complete cds	--	--	--	--
comp261068_c0	109.114	42.315	1.3666	1.3734e-07	1.7743e-05	TRUE	122.689	39.7182	1.6271	4.5285e-07	3.2209e-05	TRUE	55.199	44.8097	0.30083	0.16306	0.99628	FALSE	56.4044	108.268	-0.94072	9.5448e-05	0.0031544	FALSE	55.6051	46.9471	0.24418	0.25387	0.99427	FALSE	45.3041	43.566	0.056438	0.79936	0.9982	FALSE	1590	XP_003561251.1	1507	0	PREDICTED: spermidine synthase 1-like [Brachypodium distachyon]	AK332464.1	1211	0	Triticum aestivum cDNA, clone: WT004_A19, cultivar: Chinese Spring	K00797	E2.5.1.16, SRM, speE	spermidine synthase	http://www.genome.jp/dbget-bin/www_bget?ko:K00797
comp229137_c0	159.681	52.095	1.616	3.5476e-13	9.3469e-11	TRUE	179.547	56.3846	1.671	3.5194e-10	4.0027e-08	TRUE	83.3424	55.1662	0.59527	0.0048408	0.098236	FALSE	85.1624	158.443	-0.89567	6.2045e-06	0.000274	FALSE	83.9555	66.6468	0.33309	0.078821	0.99427	FALSE	64.3144	53.6351	0.26196	0.2872	0.9982	FALSE	795	BAK01594.1	224	3.33685e-20	predicted protein [Hordeum vulgare subsp. vulgare]	AK249558.1	573	0	Hordeum vulgare subsp. vulgare cDNA clone: FLbaf43h13, mRNA sequence	--	--	--	--
comp249205_c1	29.5175	72.3581	-1.2936	6.191e-06	0.00057758	TRUE	33.1898	31.8133	0.061112	0.33991	0.99618	FALSE	45.0874	76.6239	-0.76507	0.012764	0.2126	FALSE	46.0719	29.2887	0.65355	0.039292	0.43653	FALSE	45.419	37.6035	0.27243	0.26477	0.99427	FALSE	36.2875	74.4973	-1.0377	0.00032803	0.017285	FALSE	2573	EAY89420.1	1119	1.12077e-141	hypothetical protein OsI_10927 [Oryza sativa Indica Group]	AK251471.1	1289	0	Hordeum vulgare subsp. vulgare cDNA clone: FLbaf120k16, mRNA sequence	K09562	HSPBP1	hsp70-interacting protein	http://www.genome.jp/dbget-bin/www_bget?ko:K09562
comp265180_c0	55.172	16.6134	1.7316	6.7537e-06	0.00062469	TRUE	62.036	12.0517	2.3639	4.3064e-07	3.0779e-05	TRUE	20.3961	17.5929	0.2133	0.50028	0.99628	FALSE	20.8415	54.7442	-1.3932	0.00011602	0.0037493	TRUE	20.5461	14.2452	0.52839	0.21627	0.99427	FALSE	13.7467	17.1046	-0.3153	0.57264	0.9982	FALSE	4130	BAJ94782.1	6458	0	predicted protein [Hordeum vulgare subsp. vulgare]	AK363579.1	3729	0	Hordeum vulgare subsp. vulgare mRNA for predicted protein, complete cds, clone: NIASHv2016P18	K12830	SF3B3, SAP130, RSE1	splicing factor 3B subunit 3	http://www.genome.jp/dbget-bin/www_bget?ko:K12830
comp252795_c0	179.333	75.1674	1.2545	3.0739e-10	5.7995e-08	TRUE	201.644	79.0522	1.3509	1.4655e-07	1.1273e-05	TRUE	92.3551	79.5988	0.21445	0.15007	0.99628	FALSE	94.3719	177.942	-0.91498	1.0551e-06	5.4124e-05	FALSE	93.0345	93.4401	-0.0062761	0.72202	0.99427	FALSE	90.1699	77.3896	0.22051	0.27856	0.9982	FALSE	3230	Q2QKB4.1	1753	0	RecName: Full=Splicing factor U2af large subunit B; AltName: Full=U2 auxiliary factor 65 kDa subunit B; AltName: Full=U2 small nuclear ribonucleoprotein auxiliary factor large subunit B; Short=U2 snRNP auxiliary factor large subunit B	DQ019635.1	510	0	Triticum aestivum U2AF large subunit (U2AF65) mRNA, complete cds	K12837	U2AF2	splicing factor U2AF 65 kDa subunit	http://www.genome.jp/dbget-bin/www_bget?ko:K12837
comp241018_c0	166.928	77.9587	1.0984	5.8627e-08	7.9881e-06	TRUE	187.695	78.3621	1.2602	3.1644e-06	0.00019148	TRUE	75.1208	82.5546	-0.13614	0.8839	0.99628	FALSE	76.7612	165.633	-1.1095	2.6095e-08	1.7782e-06	TRUE	75.6734	92.6244	-0.29161	0.34578	0.99427	FALSE	89.3828	80.2634	0.15526	0.42561	0.9982	FALSE	1402	BAJ88434.1	1000	4.62666e-130	predicted protein [Hordeum vulgare subsp. vulgare]	AK357220.1	979	0	Hordeum vulgare subsp. vulgare mRNA for predicted protein, complete cds, clone: NIASHv1048H10	K12836	U2AF1	splicing factor U2AF 35 kDa subunit	http://www.genome.jp/dbget-bin/www_bget?ko:K12836
comp246619_c0	271.75	74.7801	1.8616	6.3679e-26	4.0785e-23	TRUE	305.559	128.564	1.249	4.111e-09	4.0504e-07	TRUE	140.213	79.1887	0.82425	3.089e-06	0.00015804	FALSE	143.275	269.643	-0.91226	2.0608e-09	1.6451e-07	FALSE	141.245	151.963	-0.10553	0.88628	0.99427	FALSE	146.645	76.9909	0.92957	1.55e-06	0.00014362	FALSE	1741	BAJ98644.1	1731	0	predicted protein [Hordeum vulgare subsp. vulgare]	AK365108.1	948	0	Hordeum vulgare subsp. vulgare mRNA for predicted protein, complete cds, clone: NIASHv2030P13	--	--	--	--
comp231500_c0	103.051	49.4739	1.0586	3.7025e-05	0.0028732	TRUE	115.872	56.198	1.0439	0.0044504	0.10182	FALSE	58.0985	52.3905	0.14919	0.3592	0.99628	FALSE	59.3672	102.252	-0.78439	0.0012834	0.029871	FALSE	58.5258	66.4263	-0.18268	0.69509	0.99427	FALSE	64.1015	50.9365	0.33166	0.19088	0.9982	FALSE	749	NP_001066879.1	322	6.15495e-35	Os12g0514100 [Oryza sativa Japonica Group]	AK331436.1	452	0	Triticum aestivum cDNA, clone: SET1_J07, cultivar: Chinese Spring	--	--	--	--
comp265927_c0	79.2246	20.7205	1.9349	5.169e-09	8.3342e-07	TRUE	89.081	8.42325	3.4027	1.0169e-14	1.9038e-12	TRUE	21.8358	21.942	-0.0070008	0.82647	0.99628	FALSE	22.3126	78.6103	-1.8169	1.7444e-08	1.2179e-06	TRUE	21.9964	9.95632	1.1436	0.020876	0.48462	FALSE	9.60788	21.333	-1.1508	0.036206	0.72524	FALSE	3279	BAJ87442.1	3271	0	predicted protein [Hordeum vulgare subsp. vulgare]	AK334890.1	205	7.23927e-101	Triticum aestivum cDNA, clone: WT011_G10, cultivar: Chinese Spring	--	--	--	--
comp266543_c0	31.1466	3.35742	3.2137	7.8432e-07	8.8324e-05	TRUE	35.0216	2.59177	3.7562	3.3895e-07	2.4651e-05	TRUE	6.15882	3.55535	0.79266	0.34238	0.99628	FALSE	6.29331	30.9051	-2.296	3.6434e-05	0.0013407	TRUE	6.20412	3.06348	1.0181	0.26042	0.99427	FALSE	2.95627	3.45667	-0.22561	0.85795	0.9982	FALSE	4200	XP_003568186.1	5371	0	PREDICTED: structural maintenance of chromosomes protein 4-like [Brachypodium distachyon]	XM_003568138.1	2613	0	PREDICTED: Brachypodium distachyon structural maintenance of chromosomes protein 4-like (LOC100831033), mRNA	K06675	SMC4	structural maintenance of chromosome 4	http://www.genome.jp/dbget-bin/www_bget?ko:K06675
comp256572_c0	49.3992	4.22572	3.5472	8.4419e-11	1.6893e-08	TRUE	55.5451	2.98053	4.22	1.5134e-11	1.9939e-09	TRUE	10.3204	4.47484	1.2056	0.094528	0.93729	FALSE	10.5458	49.0162	-2.2166	3.6473e-07	2.046e-05	TRUE	10.3963	3.52301	1.5612	0.047591	0.88014	FALSE	3.39971	4.35064	-0.35582	0.74785	0.9982	FALSE	1710	AAD38288.1	970	6.76348e-124	hypothetical protein [Oryza sativa Japonica Group]	NM_001185327.1	493	0	Oryza sativa Japonica Group Os01g0247700 (Os01g0247700) mRNA, complete cds	--	--	--	--
comp263065_c0	77.0792	27.9511	1.4634	2.8967e-06	0.00029088	TRUE	86.6687	24.233	1.8385	1.6452e-06	0.00010482	TRUE	22.0766	29.5989	-0.42303	0.42698	0.99628	FALSE	22.5587	76.4815	-1.7614	5.4085e-08	3.5125e-06	TRUE	22.239	28.6436	-0.36512	0.48474	0.99427	FALSE	27.6411	28.7774	-0.058121	0.92377	0.9982	FALSE	1999	BAJ92320.1	2138	0	predicted protein [Hordeum vulgare subsp. vulgare]	AK361113.1	1106	0	Hordeum vulgare subsp. vulgare mRNA for predicted protein, complete cds, clone: NIASHv1132L02	--	--	--	--
comp251138_c1	52.9708	5.67809	3.2217	1.1276e-10	2.2403e-08	TRUE	59.561	9.39516	2.6644	5.9092e-08	4.8458e-06	TRUE	12.1577	6.01283	1.0157	0.10888	0.99628	FALSE	12.4232	52.5601	-2.0809	4.2737e-07	2.362e-05	TRUE	12.2471	11.1051	0.14121	0.70935	0.99427	FALSE	10.7165	5.84595	0.87432	0.2168	0.9982	FALSE	632	CAB71340.2	325	9.34036e-36	proteinase inhibitor [Hordeum vulgare subsp. vulgare]	AK330285.1	327	2.0275e-169	Triticum aestivum cDNA, clone: SET4_B10, cultivar: Chinese Spring	--	--	--	--
comp267013_c0	210.264	727.111	-1.79	3.9155e-72	1.2498e-68	TRUE	236.423	684.607	-1.5339	1.7908e-81	3.5246e-78	TRUE	482.271	769.977	-0.67497	4.2153e-12	5.1436e-10	FALSE	492.802	208.634	1.24	2.6288e-29	9.3897e-27	TRUE	485.818	809.209	-0.7361	9.0775e-16	2.3335e-13	FALSE	780.889	748.607	0.06091	0.26467	0.9982	FALSE	1613	BAJ93156.1	495	0	predicted protein [Hordeum vulgare subsp. vulgare]	AK361952.1	162	2.82317e-77	Hordeum vulgare subsp. vulgare mRNA for predicted protein, complete cds, clone: NIASHv2001I06	--	--	--	--
comp267013_c1	244.995	656.012	-1.421	4.7045e-48	7.5702e-45	TRUE	275.476	581.731	-1.0784	3.6948e-48	3.2059e-45	TRUE	500.288	694.687	-0.4736	9.9577e-06	0.00045407	FALSE	511.213	243.096	1.0724	1.2935e-24	3.7276e-22	TRUE	503.968	687.609	-0.44826	1.2749e-05	0.00092108	FALSE	663.544	675.406	-0.025563	0.9575	0.9982	FALSE	1607	BAJ93156.1	1376	6.69166e-180	predicted protein [Hordeum vulgare subsp. vulgare]	AK361952.1	640	0	Hordeum vulgare subsp. vulgare mRNA for predicted protein, complete cds, clone: NIASHv2001I06	--	--	--	--
comp264698_c0	262.847	71.4898	1.8784	1.9809e-25	1.2053e-22	TRUE	295.548	50.4028	2.5518	1.2318e-31	6.3512e-29	TRUE	97.3405	75.7045	0.36266	0.034561	0.44893	FALSE	99.4662	260.809	-1.3907	4.4121e-17	7.7009e-15	TRUE	98.0566	59.5763	0.71888	0.00060337	0.027554	FALSE	57.4913	73.6033	-0.35643	0.1853	0.9982	FALSE	2863	BAJ88205.1	3486	0	predicted protein [Hordeum vulgare subsp. vulgare]	AK331617.1	2784	0	Triticum aestivum cDNA, clone: WT007_P06, cultivar: Chinese Spring	--	--	--	--
comp251058_c0	40.0126	9.55127	2.0667	1.4032e-05	0.0012036	TRUE	44.9907	5.37792	3.0645	2.2974e-07	1.7117e-05	TRUE	15.2771	10.1144	0.59496	0.22791	0.99628	FALSE	15.6107	39.7024	-1.3467	0.0013977	0.032122	FALSE	15.3894	6.35673	1.2756	0.036423	0.72758	FALSE	6.13426	9.83364	-0.68084	0.36769	0.9982	FALSE	2199	XP_003578798.1	2370	0	PREDICTED: protein SUPPRESSOR OF GENE SILENCING 3 homolog [Brachypodium distachyon]	AK332164.1	231	1.70186e-115	Triticum aestivum cDNA, clone: WT003_E21, cultivar: Chinese Spring	--	--	--	--
comp268556_c0	63.4027	19.6814	1.6877	2.197e-06	0.00022634	TRUE	71.2907	13.1532	2.4383	2.8201e-08	2.4416e-06	TRUE	32.5298	20.8417	0.64229	0.06239	0.69384	FALSE	33.2401	62.9111	-0.92039	0.0035299	0.069401	FALSE	32.7691	15.5472	1.0757	0.0070393	0.20992	FALSE	15.0031	20.2633	-0.43361	0.39882	0.9982	FALSE	2088	XP_003580285.1	2637	0	PREDICTED: T-complex protein 1 subunit alpha-like [Brachypodium distachyon]	AK332362.1	1709	0	Triticum aestivum cDNA, clone: WT003_M19, cultivar: Chinese Spring	K09493	CCT1, TCP1	T-complex protein 1 subunit alpha	http://www.genome.jp/dbget-bin/www_bget?ko:K09493
comp259828_c0	69.9228	21.7063	1.6877	6.6347e-07	7.5989e-05	TRUE	78.622	14.5787	2.4311	5.9783e-09	5.7739e-07	TRUE	34.9885	22.986	0.60613	0.064256	0.71054	FALSE	35.7525	69.3806	-0.95649	0.0015271	0.034543	FALSE	35.2459	17.2321	1.0324	0.0067162	0.20213	FALSE	16.629	22.348	-0.42644	0.38335	0.9982	FALSE	2155	BAJ93482.1	2728	0	predicted protein [Hordeum vulgare subsp. vulgare]	AK332084.1	1980	0	Triticum aestivum cDNA, clone: WT003_B17, cultivar: Chinese Spring	K09497	CCT5	T-complex protein 1 subunit epsilon	http://www.genome.jp/dbget-bin/www_bget?ko:K09497
comp252722_c0	89.1101	25.2686	1.8182	3.0661e-09	5.0981e-07	TRUE	100.196	23.103	2.1167	4.6028e-09	4.5074e-07	TRUE	36.9537	26.7583	0.46573	0.11817	0.99628	FALSE	37.7607	88.4192	-1.2275	9.707e-06	0.00040994	TRUE	37.2255	27.3079	0.44698	0.14355	0.99427	FALSE	26.3522	26.0156	0.018543	0.92028	0.9982	FALSE	2132	XP_003574780.1	2486	0	PREDICTED: T-complex protein 1 subunit eta-like [Brachypodium distachyon]	AK331809.1	1887	0	Triticum aestivum cDNA, clone: WT002_G15, cultivar: Chinese Spring	K09499	CCT7	T-complex protein 1 subunit eta	http://www.genome.jp/dbget-bin/www_bget?ko:K09499
comp261886_c0	89.9582	35.7739	1.3303	2.8646e-06	0.00028825	TRUE	101.15	25.3345	1.9973	2.2244e-08	1.9627e-06	TRUE	42.1519	37.8829	0.15405	0.42639	0.99628	FALSE	43.0724	89.2607	-1.0513	9.5292e-05	0.0031516	TRUE	42.462	29.9455	0.50383	0.086656	0.99427	FALSE	28.8975	36.8315	-0.34999	0.35756	0.9982	FALSE	2212	XP_003563808.1	2630	0	PREDICTED: T-complex protein 1 subunit gamma-like [Brachypodium distachyon]	AK332270.1	1879	0	Triticum aestivum cDNA, clone: WT003_J05, cultivar: Chinese Spring	K09495	CCT3, TRIC5	T-complex protein 1 subunit gamma	http://www.genome.jp/dbget-bin/www_bget?ko:K09495
comp259120_c0	165.672	59.6295	1.4742	5.2579e-12	1.2173e-09	TRUE	186.284	45.7006	2.0272	1.4342e-14	2.6361e-12	TRUE	77.993	63.1449	0.30468	0.094378	0.93654	FALSE	79.6962	164.387	-1.0445	1.3893e-07	8.4112e-06	TRUE	78.5668	54.0184	0.54047	0.013863	0.35796	FALSE	52.1279	61.3923	-0.236	0.42877	0.9982	FALSE	2335	BAJ98744.1	2649	0	predicted protein [Hordeum vulgare subsp. vulgare]	AK367541.1	1667	0	Hordeum vulgare subsp. vulgare mRNA for predicted protein, partial cds, clone: NIASHv2058K09	K09500	CCT8	T-complex protein 1 subunit theta	http://www.genome.jp/dbget-bin/www_bget?ko:K09500
comp257029_c0	78.3264	21.3601	1.8746	1.344e-08	2.0365e-06	TRUE	88.0711	18.8519	2.224	9.9891e-09	9.3023e-07	TRUE	31.194	22.6194	0.46371	0.15244	0.99628	FALSE	31.8752	77.7191	-1.2858	1.6521e-05	0.00065942	TRUE	31.4235	22.283	0.4959	0.14542	0.99427	FALSE	21.5032	21.9916	-0.032404	0.97986	0.9982	FALSE	2021	XP_003574787.1	2516	0	PREDICTED: T-complex protein 1 subunit zeta-like [Brachypodium distachyon]	AK252796.1	1507	0	Hordeum vulgare subsp. vulgare cDNA clone: FLbaf172l16, mRNA sequence	K09498	CCT6	T-complex protein 1 subunit zeta	http://www.genome.jp/dbget-bin/www_bget?ko:K09498
comp266335_c0	22.6324	1.79448	3.6568	8.688e-06	0.0007857	TRUE	25.4482	1.68465	3.917	9.3837e-06	0.00051335	TRUE	5.7589	1.90027	1.5996	0.12904	0.99628	FALSE	5.88465	22.457	-1.9321	0.0016659	0.037213	FALSE	5.80126	1.99126	1.5427	0.14215	0.99427	FALSE	1.92158	1.84753	0.056689	0.95812	0.9982	FALSE	2838	BAJ85653.1	3677	0	predicted protein [Hordeum vulgare subsp. vulgare]	AK332737.1	2707	0	Triticum aestivum cDNA, clone: WT004_L22, cultivar: Chinese Spring	--	--	--	--
comp249329_c0	73.1805	29.312	1.32	2.7373e-05	0.0022032	TRUE	82.285	24.1682	1.7675	6.9829e-06	0.00039089	TRUE	22.4757	31.0401	-0.46577	0.36011	0.99628	FALSE	22.9665	72.6131	-1.6607	3.8587e-07	2.1551e-05	TRUE	22.641	28.567	-0.33541	0.53007	0.99427	FALSE	27.5672	30.1786	-0.13057	0.77375	0.9982	FALSE	1720	DAA64365.1	915	3.9262e-116	TPA: thaumatin domain family protein [Zea mays]	AK367329.1	470	0	Hordeum vulgare subsp. vulgare mRNA for predicted protein, complete cds, clone: NIASHv2055A18	--	--	--	--
comp224047_c0	53.8343	120.172	-1.1585	7.9215e-08	1.055e-05	TRUE	60.532	142.468	-1.2349	8.2059e-15	1.5544e-12	TRUE	102.94	127.257	-0.30594	0.28609	0.99628	FALSE	105.188	53.4169	0.9776	1.5632e-05	0.00062852	FALSE	103.697	168.397	-0.69949	0.0004954	0.023227	FALSE	162.504	123.725	0.39334	0.015498	0.39647	FALSE	1386	AAL67139.1	610	1.18461e-74	thioredoxin H [Triticum aestivum]	AK330735.1	642	0	Triticum aestivum cDNA, clone: SET5_C21, cultivar: Chinese Spring	K03671	trxA	thioredoxin 1	http://www.genome.jp/dbget-bin/www_bget?ko:K03671
comp257691_c0	164.782	62.1724	1.4062	3.4489e-11	7.1897e-09	TRUE	185.283	40.1439	2.2065	1.4835e-16	3.253e-14	TRUE	70.6577	65.8377	0.10193	0.40762	0.99628	FALSE	72.2006	163.505	-1.1792	5.8965e-09	4.4179e-07	TRUE	71.1774	47.4503	0.585	0.012752	0.33566	FALSE	45.7897	64.0105	-0.48329	0.09573	0.9982	FALSE	2354	BAJ93554.1	3232	0	predicted protein [Hordeum vulgare subsp. vulgare]	AK331870.1	1633	0	Triticum aestivum cDNA, clone: WT002_J05, cultivar: Chinese Spring	K01868	TARS, thrS	threonyl-tRNA synthetase	http://www.genome.jp/dbget-bin/www_bget?ko:K01868
comp269347_c0	46.2441	11.23	2.0419	3.631e-06	0.00035706	TRUE	51.9974	5.76668	3.1726	1.3458e-08	1.2291e-06	TRUE	16.1569	11.892	0.44215	0.32006	0.99628	FALSE	16.5097	45.8856	-1.4747	0.00022531	0.0067418	FALSE	16.2758	6.81625	1.2557	0.033392	0.68335	FALSE	6.5777	11.562	-0.81373	0.25142	0.9982	FALSE	6981	XP_003573426.1	9013	0	PREDICTED: thyroid adenoma-associated protein homolog [Brachypodium distachyon]	AP005501.3	167	2.06156e-79	Oryza sativa Japonica Group genomic DNA, chromosome 8, PAC clone:P0458D06	--	--	--	--
comp243606_c0	109.474	41.0375	1.4156	5.6531e-08	7.7242e-06	TRUE	123.094	40.7964	1.5932	7.6976e-07	5.2174e-05	TRUE	53.5897	43.4568	0.30237	0.16782	0.99628	FALSE	54.76	108.625	-0.98816	4.493e-05	0.0016144	FALSE	53.9839	48.2215	0.16285	0.39232	0.99427	FALSE	46.5339	42.2507	0.13931	0.6	0.9982	FALSE	1170	ABK63978.1	639	2.48835e-79	ZIM motif-containing protein [Triticum aestivum]	AK330808.1	876	0	Triticum aestivum cDNA, clone: SET5_F20, cultivar: Chinese Spring	K13464	JAZ	jasmonate ZIM domain-containing protein	http://www.genome.jp/dbget-bin/www_bget?ko:K13464
comp242012_c0	45.1665	9.72493	2.2155	1.358e-06	0.00014575	TRUE	50.7857	9.00639	2.4954	1.8411e-06	0.00011607	TRUE	16.6368	10.2983	0.69198	0.15872	0.99628	FALSE	17.0001	44.8163	-1.3985	0.00046926	0.012662	FALSE	16.7592	10.6456	0.65469	0.18721	0.99427	FALSE	10.273	10.0124	0.03707	0.92733	0.9982	FALSE	1465	BAJ97939.1	1834	0	predicted protein [Hordeum vulgare subsp. vulgare]	AK334401.1	1371	0	Triticum aestivum cDNA, clone: WT009_H10, cultivar: Chinese Spring	K00616	E2.2.1.2, talA, talB	transaldolase	http://www.genome.jp/dbget-bin/www_bget?ko:K00616
comp253074_c0	4.17134	60.7316	-3.8639	1.6041e-14	4.6827e-12	TRUE	4.6903	27.5181	-2.5526	9.4336e-07	6.2807e-05	TRUE	37.4344	64.312	-0.78072	0.019858	0.29839	FALSE	38.2519	4.139	3.2082	1.6234e-08	1.1406e-06	TRUE	37.7098	32.5265	0.21332	0.39248	0.99427	FALSE	31.3882	62.5271	-0.99426	0.0015037	0.063288	FALSE	927	BAJ98052.1	1026	1.73239e-133	predicted protein [Hordeum vulgare subsp. vulgare]	AK371769.1	645	0	Hordeum vulgare subsp. vulgare mRNA for predicted protein, complete cds, clone: NIASHv2141C24	K00487	CYP73A	trans-cinnamate 4-monooxygenase	http://www.genome.jp/dbget-bin/www_bget?ko:K00487
comp243764_c0	0	20.7998	-4.4019	3.2433e-06	0.0003217	TRUE	1.10633	6.6738	-2.5927	0.01508	0.26194	FALSE	8.8783	22.026	-1.3109	0.026739	0.37128	FALSE	9.07218	0	3.2161	0.0058967	0.10452	FALSE	8.94361	7.88847	0.18111	0.70914	0.99427	FALSE	7.61239	21.4147	-1.4922	0.0099967	0.28624	FALSE	707	EAY85792.1	552	5.54585e-66	hypothetical protein OsI_07154 [Oryza sativa Indica Group]	AK371769.1	509	0	Hordeum vulgare subsp. vulgare mRNA for predicted protein, complete cds, clone: NIASHv2141C24	K00487	CYP73A	trans-cinnamate 4-monooxygenase	http://www.genome.jp/dbget-bin/www_bget?ko:K00487
comp268089_c0	130.942	30.2718	2.1129	1.5315e-15	4.7864e-13	TRUE	147.233	33.1753	2.1499	5.9867e-13	9.4353e-11	TRUE	55.1494	32.0564	0.78273	0.0048839	0.098936	FALSE	56.3537	129.927	-1.2051	1.2791e-07	7.7928e-06	TRUE	55.5551	39.2133	0.50257	0.050469	0.91823	FALSE	37.841	31.1667	0.27994	0.38679	0.9982	FALSE	4089	BAJ86774.1	48	4.13333e-13	predicted protein [Hordeum vulgare subsp. vulgare]	AK355555.1	280	1.8375e-142	Hordeum vulgare subsp. vulgare mRNA for predicted protein, partial cds, clone: NIASHv1022I09	--	--	--	--
comp257492_c0	74.1621	16.599	2.1596	1.1398e-09	2.012e-07	TRUE	83.3887	14.2547	2.5484	5.3033e-10	5.8823e-08	TRUE	19.6666	17.5775	0.16202	0.57591	0.99628	FALSE	20.0961	73.5871	-1.8725	2.5553e-08	1.7435e-06	TRUE	19.8113	16.8492	0.23365	0.50911	0.99427	FALSE	16.2595	17.0897	-0.071844	0.91953	0.9982	FALSE	1802	BAK00526.1	1822	0	predicted protein [Hordeum vulgare subsp. vulgare]	AK369324.1	1108	0	Hordeum vulgare subsp. vulgare mRNA for predicted protein, partial cds, clone: NIASHv2089B03	--	--	--	--
comp237161_c0	45.9466	12.3206	1.8989	1.1314e-05	0.00099588	TRUE	51.6629	13.7364	1.9111	0.00012375	0.0051129	FALSE	20.4225	13.0469	0.64645	0.13788	0.99628	FALSE	20.8685	45.5904	-1.1274	0.0030811	0.061974	FALSE	20.5727	16.2365	0.34149	0.37543	0.99427	FALSE	15.6682	12.6848	0.30474	0.54842	0.9982	FALSE	951	XP_003574078.1	667	2.96819e-84	PREDICTED: transcription factor BTF3-like isoform 1 [Brachypodium distachyon]	AK332118.1	709	0	Triticum aestivum cDNA, clone: WT003_D01, cultivar: Chinese Spring	K01527	EGD1, BTF3	nascent polypeptide-associated complex subunit beta	http://www.genome.jp/dbget-bin/www_bget?ko:K01527
comp229357_c0	41.3419	6.54118	2.66	2.4313e-07	3.0018e-05	TRUE	46.4853	11.8573	1.971	0.00017937	0.0070604	FALSE	17.6766	6.9268	1.3516	0.017711	0.27345	FALSE	18.0626	41.0213	-1.1834	0.0034631	0.068332	FALSE	17.8066	14.0154	0.3454	0.4056	0.99427	FALSE	13.5249	6.73456	1.006	0.11981	0.9982	FALSE	990	BAJ84846.1	703	9.9095e-90	predicted protein [Hordeum vulgare subsp. vulgare]	AK331183.1	775	0	Triticum aestivum cDNA, clone: SET6_K07, cultivar: Chinese Spring	K01527	EGD1, BTF3	nascent polypeptide-associated complex subunit beta	http://www.genome.jp/dbget-bin/www_bget?ko:K01527
comp243568_c0	128.586	28.6133	2.168	9.1642e-16	2.9251e-13	TRUE	144.584	17.2016	3.0713	1.5836e-20	4.5313e-18	TRUE	34.9509	30.3002	0.206	0.3881	0.99628	FALSE	35.7141	127.589	-1.8369	4.6292e-13	5.7386e-11	TRUE	35.208	20.3323	0.79213	0.026751	0.58381	FALSE	19.6208	29.4592	-0.58634	0.17453	0.9982	FALSE	1620	BAJ99046.1	1043	7.76742e-136	predicted protein [Hordeum vulgare subsp. vulgare]	AK367843.1	779	0	Hordeum vulgare subsp. vulgare mRNA for predicted protein, complete cds, clone: NIASHv2063H16	--	--	--	--
comp258478_c2	44.2763	7.2937	2.6018	1.3184e-07	1.7068e-05	TRUE	49.7848	8.24182	2.5947	1.1599e-06	7.6124e-05	TRUE	7.98647	7.72369	0.048267	0.83581	0.99628	FALSE	8.16087	43.933	-2.4285	3.5078e-07	1.9755e-05	TRUE	8.04522	9.74188	-0.27607	0.77648	0.99427	FALSE	9.40094	7.50933	0.32412	0.62354	0.9982	FALSE	2015	BAJ95510.1	96	0	predicted protein [Hordeum vulgare subsp. vulgare]	AK364307.1	1349	0	Hordeum vulgare subsp. vulgare mRNA for predicted protein, partial cds, clone: NIASHv2023K03	--	--	--	--
comp241557_c0	41.012	6.07866	2.7542	1.5838e-07	2.0155e-05	TRUE	46.1144	4.66518	3.3052	4.3076e-08	3.6095e-06	TRUE	9.83811	6.43702	0.61199	0.323	0.99628	FALSE	10.053	40.694	-2.0172	1.3125e-05	0.00053858	TRUE	9.91048	5.51427	0.84579	0.21651	0.99427	FALSE	5.32129	6.25837	-0.23401	0.80229	0.9982	FALSE	1173	XP_002447667.1	699	1.85708e-85	hypothetical protein SORBIDRAFT_06g012030 [Sorghum bicolor]	XM_002447622.1	272	1.44616e-138	Sorghum bicolor hypothetical protein, mRNA	--	--	--	--
comp269418_c1	166.429	79.8446	1.0596	1.5449e-07	1.9725e-05	TRUE	187.134	68.3741	1.4526	3.6278e-08	3.0782e-06	TRUE	75.5863	84.5518	-0.16171	0.79545	0.99628	FALSE	77.2369	165.138	-1.0963	3.7698e-08	2.5087e-06	TRUE	76.1423	80.8185	-0.085987	0.98421	0.99461	FALSE	77.9901	82.2051	-0.075937	0.81082	0.9982	FALSE	768	AEV91144.1	496	2.02225e-58	R2R3-MYB protein [Triticum aestivum]	AK335307.1	437	0	Triticum aestivum cDNA, clone: WT012_J06, cultivar: Chinese Spring	--	--	--	--
comp213083_c0	90.5246	31.6639	1.5155	1.8806e-07	2.3684e-05	TRUE	101.787	29.8701	1.7688	5.6728e-07	3.9564e-05	TRUE	44.8178	33.5306	0.41859	0.11162	0.99628	FALSE	45.7965	89.8227	-0.97184	0.00025515	0.0074946	FALSE	45.1475	35.3066	0.35471	0.1767	0.99427	FALSE	34.071	32.6	0.063672	0.80986	0.9982	FALSE	1520	BAJ89215.1	1425	0	predicted protein [Hordeum vulgare subsp. vulgare]	AK358001.1	1077	0	Hordeum vulgare subsp. vulgare mRNA for predicted protein, complete cds, clone: NIASHv1066M12	--	--	--	--
comp248162_c0	120.901	56.1389	1.1068	3.3936e-06	0.00033523	TRUE	135.943	46.0687	1.5611	3.7188e-07	2.6841e-05	TRUE	48.1516	59.4485	-0.30406	0.46994	0.99628	FALSE	49.2031	119.964	-1.2858	8.7287e-08	5.4587e-06	TRUE	48.5058	54.4534	-0.16687	0.76397	0.99427	FALSE	52.5477	57.7986	-0.13741	0.67284	0.9982	FALSE	1834	XP_002466294.1	685	9.44573e-82	hypothetical protein SORBIDRAFT_01g005130 [Sorghum bicolor]	XR_137708.1	730	0	PREDICTED: Brachypodium distachyon transcription factor UNE12-like (LOC100831162), miscRNA	--	--	--	--
comp247182_c0	110.618	46.5436	1.2489	8.4064e-07	9.4014e-05	TRUE	124.38	50.649	1.2962	8.5806e-05	0.0037106	TRUE	59.2574	49.2876	0.26577	0.18429	0.99628	FALSE	60.5515	109.76	-0.85812	0.00029486	0.0084779	FALSE	59.6933	59.8674	-0.0041996	0.76973	0.99427	FALSE	57.7722	47.9196	0.26976	0.30065	0.9982	FALSE	1357	BAJ84936.1	1021	1.43618e-134	predicted protein [Hordeum vulgare subsp. vulgare]	AK333596.1	1008	0	Triticum aestivum cDNA, clone: WT006_N21, cultivar: Chinese Spring	K13249	SSR1	translocon-associated protein subunit alpha	http://www.genome.jp/dbget-bin/www_bget?ko:K13249
comp266584_c1	211.926	99.9688	1.084	1.5381e-09	2.6667e-07	TRUE	238.292	85.9171	1.4717	2.8289e-10	3.2563e-08	TRUE	127.496	105.862	0.26826	0.05002	0.5875	FALSE	130.28	210.282	-0.69072	4.0927e-05	0.0014875	FALSE	128.433	101.554	0.33877	0.027701	0.59942	FALSE	98.0003	102.924	-0.070725	0.80841	0.9982	FALSE	2501	EEC75610.1	1812	0	hypothetical protein OsI_12322 [Oryza sativa Indica Group]	XM_003562301.1	683	0	PREDICTED: Brachypodium distachyon protein TRANSPARENT TESTA 12-like (LOC100825266), mRNA	K03327	TC.MATE, SLC47A, norM, mdtK, dinF	multidrug resistance protein, MATE family	http://www.genome.jp/dbget-bin/www_bget?ko:K03327
comp263098_c0	105.271	37.5689	1.4865	3.1151e-08	4.45e-06	TRUE	118.368	22.2892	2.4089	1.3697e-12	2.0775e-10	TRUE	30.3086	39.7838	-0.39245	0.40231	0.99628	FALSE	30.9704	104.455	-1.7539	2.3752e-10	2.1485e-08	TRUE	30.5315	26.346	0.21272	0.44252	0.99427	FALSE	25.4239	38.6796	-0.60539	0.10893	0.9982	FALSE	2339	BAK06180.1	2753	0	predicted protein [Hordeum vulgare subsp. vulgare]	AK374159.1	1978	0	Hordeum vulgare subsp. vulgare mRNA for predicted protein, complete cds, clone: NIASHv3056H09	K14485	TIR1	transport inhibitor response 1	http://www.genome.jp/dbget-bin/www_bget?ko:K14485
comp265196_c0	51.5043	14.8774	1.7916	8.2404e-06	0.00074904	TRUE	57.9121	5.50751	3.3944	4.6621e-10	5.2177e-08	TRUE	17.2295	15.7545	0.12912	0.64474	0.99628	FALSE	17.6057	51.105	-1.5374	5.8396e-05	0.0020464	TRUE	17.3562	6.5099	1.4147	0.016788	0.41324	FALSE	6.28207	15.3172	-1.2858	0.052244	0.93775	FALSE	3103	XP_003578274.1	3778	0	PREDICTED: multisite-specific tRNA:(cytosine-C(5))-methyltransferase-like [Brachypodium distachyon]	AK375879.1	62	2.13173e-21	Hordeum vulgare subsp. vulgare mRNA for predicted protein, partial cds, clone: NIASHv3108H21	K15334	NCL1, TRM4	multisite-specific tRNA:(cytosine-C5)-methyltransferase	http://www.genome.jp/dbget-bin/www_bget?ko:K15334
comp266184_c0	169.579	81.477	1.0575	1.2426e-07	1.6162e-05	TRUE	190.676	68.3248	1.4806	1.3409e-08	1.2254e-06	TRUE	82.9297	86.2804	-0.057144	0.83767	0.99628	FALSE	84.7407	168.264	-0.9896	3.6728e-07	2.0581e-05	FALSE	83.5397	80.7603	0.048816	0.5628	0.99427	FALSE	77.9339	83.8857	-0.10617	0.70855	0.9982	FALSE	3608	BAK08188.1	2352	0	predicted protein [Hordeum vulgare subsp. vulgare]	AK376994.1	1690	0	Hordeum vulgare subsp. vulgare mRNA for predicted protein, complete cds, clone: NIASHv3145A04	--	--	--	--
comp243586_c0	76.2536	161.768	-1.0851	3.037e-09	5.054e-07	TRUE	85.7404	216.218	-1.3344	1.9807e-23	6.904e-21	TRUE	135.574	171.305	-0.33749	0.15505	0.99628	FALSE	138.535	75.6624	0.8726	5.9683e-06	0.00026448	FALSE	136.571	255.57	-0.90407	3.5339e-08	4.0664e-06	FALSE	246.626	166.551	0.56636	4.1069e-05	0.002764	FALSE	1571	AFU81119.1	1180	3.61127e-157	tryptophan synthase alpha subunit, partial [Secale cereale]	AK332638.1	1081	0	Triticum aestivum cDNA, clone: WT004_H22, cultivar: Chinese Spring	K01695	trpA	tryptophan synthase alpha chain	http://www.genome.jp/dbget-bin/www_bget?ko:K01695
comp262358_c0	388.702	151.721	1.3572	4.5996e-23	2.4808e-20	TRUE	437.061	117.568	1.8943	1.6773e-28	7.6901e-26	TRUE	155.736	160.665	-0.044956	0.72234	0.99628	FALSE	159.137	385.688	-1.2772	1.3742e-21	3.2775e-19	TRUE	156.881	138.966	0.17494	0.12669	0.99427	FALSE	134.102	156.206	-0.22012	0.24118	0.9982	FALSE	778	AAN33000.1	1123	3.4738e-152	alpha-tubulin 4, partial [Gossypium hirsutum]	DQ435659.1	760	0	Triticum aestivum alpha tubulin-2A (TUBA-2A) mRNA, complete cds	K07374	TUBA	tubulin alpha	http://www.genome.jp/dbget-bin/www_bget?ko:K07374
comp262358_c1	701.138	221.347	1.6634	1.05e-54	2.1984e-51	TRUE	788.368	222.632	1.8242	1.0782e-46	8.8324e-44	TRUE	268.044	234.396	0.19352	0.021525	0.31698	FALSE	273.897	695.702	-1.3448	9.9505e-41	5.4196e-38	TRUE	270.016	263.152	0.037148	0.34253	0.99427	FALSE	253.942	227.891	0.15616	0.17712	0.9982	FALSE	1170	CAA52158.1	1040	2.63439e-138	alpha tubulin [Zea mays]	DQ435663.1	46	6.19125e-13	Triticum aestivum alpha tubulin-3A (TUBA-3A) mRNA, complete cds	K07374	TUBA	tubulin alpha	http://www.genome.jp/dbget-bin/www_bget?ko:K07374
comp238975_c0	23.3329	2.1418	3.4455	1.0394e-05	0.00092449	TRUE	26.2358	1.68465	3.961	6.1653e-06	0.00034961	TRUE	3.59931	2.26807	0.66626	0.52402	0.99628	FALSE	3.67791	23.152	-2.6542	9.9412e-05	0.0032717	TRUE	3.62579	1.99126	0.86461	0.44712	0.99427	FALSE	1.92158	2.20512	-0.19857	0.90083	0.9982	FALSE	412	NP_001167651.1	611	1.01215e-74	uncharacterized protein LOC100381281 [Zea mays]	AK334592.1	381	0	Triticum aestivum cDNA, clone: SET2_F19, cultivar: Chinese Spring	K07375	TUBB	tubulin beta	http://www.genome.jp/dbget-bin/www_bget?ko:K07375
comp253046_c0	104.307	24.4281	2.0942	1.4911e-12	3.6936e-10	TRUE	117.284	21.4469	2.4512	8.638e-13	1.3417e-10	TRUE	40.0851	25.8682	0.63188	0.04101	0.50955	FALSE	40.9605	103.499	-1.3373	2.8948e-07	1.6609e-05	TRUE	40.38	25.3503	0.67164	0.036779	0.73376	FALSE	24.4631	25.1503	-0.039966	0.96378	0.9982	FALSE	865	ACF88196.1	1423	0	unknown [Zea mays]	U76744.1	679	0	Triticum aestivum beta-tubulin 1 (tubb1) mRNA, complete cds	K07375	TUBB	tubulin beta	http://www.genome.jp/dbget-bin/www_bget?ko:K07375
comp267527_c0	141.385	54.5221	1.3747	1.6758e-09	2.8977e-07	TRUE	158.975	61.8273	1.3625	2.4182e-06	0.00014936	TRUE	61.0395	57.7364	0.080261	0.48975	0.99628	FALSE	62.3724	140.289	-1.1694	8.6387e-08	5.4069e-06	TRUE	61.4885	73.0802	-0.24916	0.50078	0.99427	FALSE	70.5226	56.134	0.32921	0.17288	0.9982	FALSE	808	AFK38702.1	500	1.3416e-60	unknown [Lotus japonicus]	U76895.1	601	0	Triticum aestivum beta-tubulin 4 (Tubb4) mRNA, complete cds	K07375	TUBB	tubulin beta	http://www.genome.jp/dbget-bin/www_bget?ko:K07375
comp253730_c0	56.6385	14.5874	1.9571	6.4065e-07	7.3592e-05	TRUE	63.685	7.51613	3.0829	6.4919e-10	7.1271e-08	TRUE	23.5211	15.4474	0.60659	0.12901	0.99628	FALSE	24.0347	56.1994	-1.2254	0.00042856	0.011715	FALSE	23.6941	8.8841	1.4152	0.0051947	0.16503	FALSE	8.57318	15.0187	-0.80885	0.19353	0.9982	FALSE	2982	BAJ96002.1	4303	0	predicted protein [Hordeum vulgare subsp. vulgare]	AK335718.1	2912	0	Triticum aestivum cDNA, clone: WT013_J16, cultivar: Chinese Spring	K16609	TTLL12	tubulin--tyrosine ligase-like protein 12	http://www.genome.jp/dbget-bin/www_bget?ko:K16609
comp261542_c0	221.472	99.0224	1.1613	5.6089e-11	1.1508e-08	TRUE	249.026	77.9474	1.6757	1.259e-13	2.1343e-11	TRUE	96.4911	104.86	-0.12	0.93172	0.99628	FALSE	98.5982	219.755	-1.1563	3.1967e-11	3.2007e-09	TRUE	97.2009	92.1343	0.077232	0.44925	0.99427	FALSE	88.9098	101.95	-0.19745	0.3997	0.9982	FALSE	3821	AAY84878.1	380	1.42572e-35	U1 snRNP-interacting 70 kDa protein [Triticum aestivum]	AK333928.1	509	0	Triticum aestivum cDNA, clone: WT008_N05, cultivar: Chinese Spring	K11093	SNRP70	U1 small nuclear ribonucleoprotein 70kDa	http://www.genome.jp/dbget-bin/www_bget?ko:K11093
comp263546_c0	171.971	358.032	-1.0579	4.9696e-18	1.8501e-15	TRUE	193.366	187.319	0.045835	0.015795	0.27112	FALSE	203.535	379.139	-0.89745	8.2333e-11	8.5627e-09	FALSE	207.98	170.638	0.28551	0.028399	0.34638	FALSE	205.033	221.412	-0.11088	0.83305	0.99427	FALSE	213.664	368.616	-0.78678	3.2645e-10	5.5777e-08	FALSE	3381	BAJ97374.1	2855	0	predicted protein [Hordeum vulgare subsp. vulgare]	AK331634.1	78	2.96518e-30	Triticum aestivum cDNA, clone: WT007_P22, cultivar: Chinese Spring	--	--	--	--
comp267123_c0	141.741	48.5853	1.5447	3.645e-11	7.5822e-09	TRUE	159.375	41.1443	1.9537	5.9342e-12	8.3206e-10	TRUE	54.5063	51.4496	0.083264	0.50729	0.99628	FALSE	55.6966	140.642	-1.3364	2.2732e-09	1.8024e-07	TRUE	54.9073	48.6328	0.17507	0.36604	0.99427	FALSE	46.9308	50.0217	-0.092018	0.8095	0.9982	FALSE	3393	XP_003564195.1	3138	0	PREDICTED: uncharacterized protein LOC100826635 [Brachypodium distachyon]	XM_003564147.1	1074	0	PREDICTED: Brachypodium distachyon uncharacterized LOC100826635 (LOC100826635), mRNA	K11855	USP36_42	ubiquitin carboxyl-terminal hydrolase 36/42	http://www.genome.jp/dbget-bin/www_bget?ko:K11855
comp250752_c0	105.755	21.5917	2.2922	4.1964e-14	1.191e-11	TRUE	118.912	32.9155	1.8531	1.5457e-08	1.3991e-06	TRUE	38.9357	22.8646	0.76798	0.019729	0.29676	FALSE	39.786	104.935	-1.3992	8.5901e-08	5.3808e-06	TRUE	39.2221	38.9062	0.011667	0.77545	0.99427	FALSE	37.5446	22.23	0.7561	0.04054	0.78225	FALSE	462	P0CG86.1	345	1.64993e-38	RecName: Full=Ubiquitin-40S ribosomal protein S27a; Contains: RecName: Full=Ubiquitin; Contains: RecName: Full=40S ribosomal protein S27a; Flags: Precursor	AK252410.1	304	8.88803e-157	Hordeum vulgare subsp. vulgare cDNA clone: FLbaf154o10, mRNA sequence	K02977	RP-S27Ae, RPS27A	small subunit ribosomal protein S27Ae	http://www.genome.jp/dbget-bin/www_bget?ko:K02977
comp242216_c0	64.7807	16.1503	2.004	6.2285e-08	8.4687e-06	TRUE	72.8401	15.3873	2.243	1.53e-07	1.1725e-05	TRUE	30.1286	17.1025	0.81693	0.031721	0.42042	FALSE	30.7866	64.2784	-1.062	0.00083634	0.020803	FALSE	30.3502	18.1879	0.73873	0.051309	0.92897	FALSE	17.5514	16.6278	0.077987	0.84049	0.9982	FALSE	588	XP_003558419.1	351	2.97849e-39	PREDICTED: ubiquitin-60S ribosomal protein L40-2-like [Brachypodium distachyon]	AK251133.1	271	2.53545e-138	Hordeum vulgare subsp. vulgare cDNA clone: FLbaf108i21, mRNA sequence	K02927	RP-L40e, RPL40	large subunit ribosomal protein L40e	http://www.genome.jp/dbget-bin/www_bget?ko:K02927
comp192496_c0	28.6273	5.49922	2.3801	5.7272e-05	0.0041859	TRUE	32.1889	5.44271	2.5642	0.00010626	0.0044612	TRUE	8.31841	5.82342	0.51444	0.42482	0.99628	FALSE	8.50006	28.4053	-1.7406	0.0010185	0.024592	FALSE	8.3796	6.43331	0.38132	0.53876	0.99427	FALSE	6.20817	5.66179	0.13291	0.85393	0.9982	FALSE	979	BAK04481.1	763	3.51381e-98	predicted protein [Hordeum vulgare subsp. vulgare]	AK373284.1	400	0	Hordeum vulgare subsp. vulgare mRNA for predicted protein, complete cds, clone: NIASHv3026A17	K06689	UBE2D_E, UBC4, UBC5	ubiquitin-conjugating enzyme E2 D/E	http://www.genome.jp/dbget-bin/www_bget?ko:K06689
comp267675_c0	160.579	55.3893	1.5356	2.3514e-12	5.7443e-10	TRUE	180.557	21.7061	3.0563	4.3148e-25	1.654e-22	TRUE	70.2913	58.6547	0.2611	0.15306	0.99628	FALSE	71.8263	159.334	-1.1495	1.869e-08	1.3013e-06	TRUE	70.8084	25.6567	1.4646	7.493e-07	6.9435e-05	TRUE	24.7588	57.0268	-1.2037	0.00038177	0.019688	FALSE	3854	BAJ94571.1	4080	0	predicted protein [Hordeum vulgare subsp. vulgare]	AK249253.1	36	7.53609e-07	Hordeum vulgare subsp. vulgare cDNA clone: FLbaf24e15, mRNA sequence	K10581	UBE2O	ubiquitin-conjugating enzyme E2 O	http://www.genome.jp/dbget-bin/www_bget?ko:K10581
comp268663_c0	127.828	41.0421	1.639	4.8201e-11	9.9313e-09	TRUE	143.732	17.3648	3.0491	3.0186e-20	8.4575e-18	TRUE	55.6861	43.4617	0.35757	0.11356	0.99628	FALSE	56.9022	126.837	-1.1564	4.5863e-07	2.5197e-05	TRUE	56.0958	20.5253	1.4505	1.2163e-05	0.00088281	TRUE	19.807	42.2555	-1.0931	0.0047204	0.15946	FALSE	6950	XP_003564064.1	9925	0	PREDICTED: uncharacterized protein LOC100838974 [Brachypodium distachyon]	XM_003564016.1	4958	0	PREDICTED: Brachypodium distachyon uncharacterized LOC100838974 (LOC100838974), mRNA	--	--	--	--
comp256194_c0	68.5463	19.913	1.7834	2.9471e-07	3.5707e-05	TRUE	77.0742	15.3562	2.3274	2.6246e-08	2.2859e-06	TRUE	29.2752	21.0869	0.47333	0.15929	0.99628	FALSE	29.9145	68.0148	-1.185	0.00016418	0.0050986	FALSE	29.4905	18.1511	0.70019	0.065317	0.99427	FALSE	17.5159	20.5017	-0.22708	0.66072	0.9982	FALSE	2054	XP_003574025.1	2722	0	PREDICTED: U-box domain-containing protein 72-like [Brachypodium distachyon]	AK331679.1	82	1.07019e-32	Triticum aestivum cDNA, clone: WT002_B15, cultivar: Chinese Spring	K10599	PRPF19, PRP19	pre-mRNA-processing factor 19	http://www.genome.jp/dbget-bin/www_bget?ko:K10599
comp267337_c1	118.853	54.1239	1.1348	2.5162e-06	0.00025608	TRUE	133.639	36.8031	1.8604	1.7519e-09	1.81e-07	TRUE	64.0757	57.3147	0.16087	0.31464	0.99628	FALSE	65.475	117.931	-0.84893	0.00020254	0.0061287	FALSE	64.5471	43.5015	0.56929	0.020224	0.4734	FALSE	41.979	55.724	-0.40863	0.1868	0.9982	FALSE	5406	XP_003574051.1	7350	0	PREDICTED: LOW QUALITY PROTEIN: UDP-glucose:glycoprotein glucosyltransferase-like [Brachypodium distachyon]	XM_003574003.1	1528	0	PREDICTED: Brachypodium distachyon UDP-glucose:glycoprotein glucosyltransferase-like (LOC100837496), mRNA	K11718	HUGT	UDP-glucose:glycoprotein glucosyltransferase	http://www.genome.jp/dbget-bin/www_bget?ko:K11718
comp260021_c0	40.4976	5.78865	2.8065	1.4181e-07	1.8237e-05	TRUE	45.5359	2.52697	4.1715	1.1877e-09	1.2586e-07	TRUE	5.03903	6.12992	-0.28272	0.83506	0.99628	FALSE	5.14907	40.1836	-2.9642	5.4591e-08	3.5424e-06	TRUE	5.0761	2.9869	0.76507	0.41286	0.99427	FALSE	2.88236	5.95978	-1.048	0.30563	0.9982	FALSE	1820	BAJ85254.1	2235	0	predicted protein [Hordeum vulgare subsp. vulgare]	AK354035.1	1052	0	Hordeum vulgare subsp. vulgare mRNA for predicted protein, complete cds, clone: NIASHv1004J10	--	--	--	--
comp257165_c1	853.035	323.737	1.3978	6.6798e-51	1.2387e-47	TRUE	959.162	292.914	1.7113	5.961e-50	5.4972e-47	TRUE	320.466	342.822	-0.09729	0.96237	0.99628	FALSE	327.464	846.421	-1.37	1.3497e-50	1.0015e-47	TRUE	322.823	346.226	-0.10097	0.86092	0.99427	FALSE	334.109	333.307	0.0034672	0.82405	0.9982	FALSE	3358	BAJ94690.1	1364	6.80345e-177	predicted protein [Hordeum vulgare subsp. vulgare]	AK335949.1	1148	0	Triticum aestivum cDNA, clone: SET2_N19, cultivar: Chinese Spring	K06998	K06998	--	http://www.genome.jp/dbget-bin/www_bget?ko:K06998
comp267782_c0	164.284	39.423	2.0591	1.6453e-18	6.2936e-16	TRUE	184.723	27.0192	2.7733	9.2003e-23	3.0426e-20	TRUE	70.6289	41.7472	0.75858	0.0018626	0.044476	FALSE	72.1712	163.01	-1.1755	6.8168e-09	5.0801e-07	TRUE	71.1484	31.9368	1.1556	2.8264e-05	0.001874	TRUE	30.8191	40.5885	-0.39725	0.27322	0.9982	FALSE	4703	XP_003560841.1	1878	0	PREDICTED: uncharacterized protein LOC100843117 [Brachypodium distachyon]	AK334430.1	1351	0	Triticum aestivum cDNA, clone: WT009_L14, cultivar: Chinese Spring	--	--	--	--
comp255140_c0	34.2033	3.59186	3.2513	1.9532e-07	2.4567e-05	TRUE	38.4586	2.46218	3.9653	4.3545e-08	3.6469e-06	TRUE	3.75928	3.80361	-0.016914	0.93491	0.99628	FALSE	3.84137	33.9381	-3.1432	2.7575e-07	1.591e-05	TRUE	3.78693	2.91031	0.37986	0.68032	0.99427	FALSE	2.80846	3.69805	-0.39699	0.74102	0.9982	FALSE	1785	BAK06813.1	2061	0	predicted protein [Hordeum vulgare subsp. vulgare]	AK334911.1	1425	0	Triticum aestivum cDNA, clone: WT011_H12, cultivar: Chinese Spring	--	--	--	--
comp247810_c0	108.37	43.016	1.333	2.6688e-07	3.2681e-05	TRUE	121.853	30.7818	1.985	1.0279e-09	1.0976e-07	TRUE	36.7082	45.552	-0.31141	0.51262	0.99628	FALSE	37.5098	107.53	-1.5194	7.5597e-09	5.5957e-07	TRUE	36.9782	36.3842	0.023362	0.7557	0.99427	FALSE	35.1109	44.2878	-0.33499	0.33438	0.9982	FALSE	1759	XP_003568961.1	1332	2.14117e-177	PREDICTED: uncharacterized protein At2g40430-like [Brachypodium distachyon]	AK365868.1	1259	0	Hordeum vulgare subsp. vulgare mRNA for predicted protein, partial cds, clone: NIASHv2038G22	K14840	NOP53, GLTSCR2	nucleolar protein 53	http://www.genome.jp/dbget-bin/www_bget?ko:K14840
comp269198_c0	73.2353	14.8768	2.2995	2.9884e-10	5.6492e-08	TRUE	82.3466	6.7386	3.6112	1.6756e-14	3.0522e-12	TRUE	27.9626	15.7539	0.82779	0.036638	0.46857	FALSE	28.5733	72.6675	-1.3466	1.5422e-05	0.00062057	TRUE	28.1683	7.96506	1.8223	0.00030385	0.015263	FALSE	7.6863	15.3166	-0.99474	0.11606	0.9982	FALSE	6808	EEC77756.1	7949	0	hypothetical protein OsI_16882 [Oryza sativa Indica Group]	XM_003580226.1	1616	0	PREDICTED: Brachypodium distachyon uncharacterized LOC100833028 (LOC100833028), mRNA	K14550	UTP10, HEATR1	U3 small nucleolar RNA-associated protein 10	http://www.genome.jp/dbget-bin/www_bget?ko:K14550
comp248750_c0	90.511	18.7552	2.2708	3.7113e-12	8.8404e-10	TRUE	101.772	14.6435	2.797	2.2718e-13	3.7565e-11	TRUE	34.5574	19.8609	0.79906	0.023656	0.33978	FALSE	35.312	89.8093	-1.3467	1.5426e-06	7.7353e-05	TRUE	34.8116	17.3087	1.0081	0.0081396	0.23514	FALSE	16.7029	19.3097	-0.20923	0.69638	0.9982	FALSE	1595	BAJ93961.1	847	7.04954e-105	predicted protein [Hordeum vulgare subsp. vulgare]	AK359352.1	1178	0	Hordeum vulgare subsp. vulgare mRNA for predicted protein, complete cds, clone: NIASHv1094M23	--	--	--	--
comp258006_c0	35.6548	3.82051	3.2223	1.2155e-07	1.582e-05	TRUE	40.0907	5.11874	2.9694	1.6884e-06	0.00010723	TRUE	7.43857	4.04574	0.87862	0.25985	0.99628	FALSE	7.60101	35.3784	-2.2186	1.5335e-05	0.00061773	TRUE	7.49329	6.05038	0.30857	0.61982	0.99427	FALSE	5.83863	3.93346	0.56983	0.52586	0.9982	FALSE	2563	BAK03053.1	2906	0	predicted protein [Hordeum vulgare subsp. vulgare]	AK371855.1	1941	0	Hordeum vulgare subsp. vulgare mRNA for predicted protein, complete cds, clone: NIASHv2142G18	--	--	--	--
comp237229_c0	91.8862	32.09	1.5177	1.473e-07	1.8893e-05	TRUE	103.318	31.2224	1.7264	8.6777e-07	5.8207e-05	TRUE	37.7576	33.9818	0.152	0.45504	0.99628	FALSE	38.5821	91.1737	-1.2407	5.8544e-06	0.00026011	TRUE	38.0353	36.905	0.043522	0.70771	0.99427	FALSE	35.6134	33.0387	0.10827	0.7098	0.9982	FALSE	1434	BAK00377.1	605	2.75949e-73	predicted protein [Hordeum vulgare subsp. vulgare]	AK369175.1	524	0	Hordeum vulgare subsp. vulgare mRNA for predicted protein, complete cds, clone: NIASHv2086D17	--	--	--	--
comp265267_c0	107.174	43.5301	1.2999	5.3826e-07	6.2345e-05	TRUE	120.508	31.7751	1.9232	3.7e-09	3.6746e-07	TRUE	42.1519	46.0963	-0.12905	0.93131	0.99628	FALSE	43.0724	106.343	-1.3039	3.4758e-07	1.9599e-05	TRUE	42.462	37.5583	0.17704	0.42328	0.99427	FALSE	36.2439	44.817	-0.30631	0.37526	0.9982	FALSE	3084	BAK04739.1	3574	0	predicted protein [Hordeum vulgare subsp. vulgare]	AK336074.1	2684	0	Triticum aestivum cDNA, clone: SET3_C19, cultivar: Chinese Spring	--	--	--	--
comp229278_c0	34.7182	140.524	-2.017	1.5887e-17	5.7178e-15	TRUE	39.0376	76.1099	-0.96322	7.0242e-07	4.8095e-05	FALSE	136.283	148.808	-0.12685	0.88705	0.99628	FALSE	139.259	34.449	2.0152	5.0676e-17	8.8148e-15	TRUE	137.285	89.9622	0.60978	0.0003538	0.017464	FALSE	86.8138	144.678	-0.73685	0.00020506	0.011477	FALSE	2154	--	--	--	--	AK107645.1	2041	0	Oryza sativa Japonica Group cDNA clone:002-131-F06, full insert sequence	--	--	--	--
comp236121_c0	0	24.0154	-5.0947	2.9884e-07	3.6163e-05	TRUE	0	5.05395	-2.6771	0.032109	0.44788	FALSE	10.0781	25.4312	-1.3354	0.015588	0.24789	FALSE	10.2981	0	3.8844	0.001638	0.036711	FALSE	10.1522	5.97379	0.76507	0.24684	0.99427	FALSE	5.76473	24.7254	-2.1007	0.00042924	0.021707	FALSE	1084	BAJ92234.1	855	4.52891e-112	predicted protein [Hordeum vulgare subsp. vulgare]	AK355712.1	782	0	Hordeum vulgare subsp. vulgare mRNA for predicted protein, complete cds, clone: NIASHv1024J06	--	--	--	--
comp263015_c0	177.173	63.0413	1.4908	6.1613e-13	1.5889e-10	TRUE	199.215	47.4008	2.0713	5.0837e-16	1.0683e-13	TRUE	68.3029	66.7578	0.03301	0.58488	0.99628	FALSE	69.7945	175.799	-1.3327	2.5934e-11	2.6258e-09	TRUE	68.8053	56.028	0.29637	0.14445	0.99427	FALSE	54.0672	64.905	-0.26358	0.36084	0.9982	FALSE	2202	BAJ91240.1	2673	0	predicted protein [Hordeum vulgare subsp. vulgare]	AK362821.1	1618	0	Hordeum vulgare subsp. vulgare mRNA for predicted protein, complete cds, clone: NIASHv2010F17	--	--	--	--
comp223810_c0	136.249	44.2872	1.6213	1.6531e-11	3.5683e-09	TRUE	153.2	19.5678	2.9689	8.1371e-21	2.379e-18	TRUE	39.5124	46.8981	-0.24722	0.64171	0.99628	FALSE	40.3753	135.192	-1.7435	7.1747e-13	8.7878e-11	TRUE	39.8031	23.1293	0.78316	0.019559	0.4628	FALSE	22.3198	45.5965	-1.0306	0.0052065	0.17243	FALSE	2156	BAJ89709.1	1911	0	predicted protein [Hordeum vulgare subsp. vulgare]	AK361479.1	1159	0	Hordeum vulgare subsp. vulgare mRNA for predicted protein, complete cds, clone: NIASHv1141K18	K13421	UMPS	uridine monophosphate synthetase	http://www.genome.jp/dbget-bin/www_bget?ko:K13421
comp256000_c0	101.06	38.5524	1.3903	2.7229e-07	3.3239e-05	TRUE	113.633	30.1299	1.9151	1.1698e-08	1.0781e-06	TRUE	43.3389	40.8252	0.086201	0.54832	0.99628	FALSE	44.2853	100.276	-1.1791	5.1905e-06	0.00023324	TRUE	43.6577	35.6138	0.2938	0.24805	0.99427	FALSE	34.3674	39.6922	-0.20781	0.57862	0.9982	FALSE	2090	BAJ92865.1	2003	0	predicted protein [Hordeum vulgare subsp. vulgare]	AK361661.1	1358	0	Hordeum vulgare subsp. vulgare mRNA for predicted protein, complete cds, clone: NIASHv1146A24	K00876	E2.7.1.48, udk	uridine kinase	http://www.genome.jp/dbget-bin/www_bget?ko:K00876
comp246181_c0	76.8233	7.69891	3.3188	3.5093e-15	1.0693e-12	TRUE	86.3811	9.33036	3.2107	1.6689e-13	2.794e-11	TRUE	14.3141	8.15279	0.81207	0.14051	0.99628	FALSE	14.6266	76.2277	-2.3817	3.3125e-11	3.3059e-09	TRUE	14.4193	11.0285	0.38676	0.41504	0.99427	FALSE	10.6426	7.92651	0.42509	0.50722	0.9982	FALSE	1206	BAJ87699.1	646	1.78895e-79	predicted protein [Hordeum vulgare subsp. vulgare]	AK356482.1	627	0	Hordeum vulgare subsp. vulgare mRNA for predicted protein, complete cds, clone: NIASHv1035E19	--	--	--	--
[truncated: 16 more rows]
[truncated: 14 more columns]
