# Supplementary material for: Transcriptomic Profiles Reveal the Interactions of Cd/Zn in Dwarf Polish Wheat (Triticum polonicum L.) Roots
Source: Front Physiol. 2017 Mar 23;8:168. doi: 10.3389/fphys.2017.00168 (PMC5362637; doi:10.3389/fphys.2017.00168)
Supplement: Supplementary file 4 [file DataSheet4.XLS]

## Sheet: Sheet8
Gene number	Cd_readcount	CK_readcount	log2.Fold_change.	p.value	q.value.Storey.et.al..2003.	Signature	Cd_readcount	Zn_readcount	log2.Fold_change.	p.value	q.value.Storey.et.al..2003.	Signature	Zn+Cd_readcount	CK_readcount	log2.Fold_change.	p.value	q.value.Storey.et.al..2003.	Signature	Zn+Cd_readcount	Cd_readcount	log2.Fold_change.	p.value	q.value.Storey.et.al..2003.	Signature	Zn+Cd_readcount	Zn_readcount	log2.Fold_change.	p.value	q.value.Storey.et.al..2003.	Signature	Zn_readcount	CK_readcount	log2.Fold_change.	p.value	q.value.Storey.et.al..2003.	Signature	Gene Length	NR ID	NR Score	NR Evalue	NR Description	NT ID	NT Score	NT Evalue	NT Description	KO ID	KO Name	KO Description	Http Link
comp270692_c0	NA	NA	NA	NA	NA	NA	0	18.6607	-5.2219	1.2986e-06	8.4574e-05	TRUE	1.99962	0	NA	NA	NA	NA	2.04328	0	NA	NA	NA	NA	2.01433	22.0571	-3.4529	1.9802e-05	0.001363	TRUE	21.2851	0	5.4118	1.5106e-06	0.00014043	TRUE	238	--	--	--	--	--	--	--	--	--	--	--	--
comp218365_c0	0	0	NA	NA	NA	NA	0	15.4871	-5.0296	1.0689e-05	0.00057752	TRUE	NA	NA	NA	NA	NA	NA	0	0	NA	NA	NA	NA	0	18.3058	-5.1942	1.303e-05	0.00093968	TRUE	17.6652	0	5.1428	1.2796e-05	0.00098054	TRUE	904	--	--	--	--	--	--	--	--	--	--	--	--
comp97703_c0	NA	NA	NA	NA	NA	NA	0	19.2439	-5.2663	8.8395e-07	5.9144e-05	TRUE	NA	NA	NA	NA	NA	NA	NA	NA	NA	NA	NA	NA	0	22.7464	-5.5076	1.0346e-06	9.3075e-05	TRUE	21.9503	0	5.4562	1.0261e-06	9.8307e-05	TRUE	938	--	--	--	--	--	--	--	--	--	--	--	--
comp259782_c0	NA	NA	NA	NA	NA	NA	0	16.724	-5.0639	4.7215e-06	0.000274	TRUE	2.0796	0	NA	NA	NA	NA	2.12501	0	NA	NA	NA	NA	2.0949	19.7679	-3.2382	8.6458e-05	0.0050671	FALSE	19.0761	0	5.2537	5.5278e-06	0.00045636	TRUE	1251	--	--	--	--	--	--	--	--	--	--	--	--
comp285349_c0	0	0	NA	NA	NA	NA	0	15.2914	-4.0937	2.0586e-05	0.0010392	TRUE	9.27822	0	4.2138	0.0018973	0.045145	FALSE	9.48083	0	3.5845	0.0032875	0.065501	FALSE	9.34647	18.0746	-0.95147	0.12413	0.99427	FALSE	17.442	0	5.1245	1.4624e-05	0.0011006	TRUE	446	--	--	--	--	--	--	--	--	--	--	--	--
comp225498_c0	5.74983	3.25033	0.82293	0.43844	0.99691	FALSE	6.46517	23.4704	-1.8601	9.2892e-05	0.0039797	TRUE	14.0565	3.44195	2.0299	0.0058249	0.11408	FALSE	14.3635	5.70524	1.332	0.042993	0.46477	FALSE	14.1599	27.7421	-0.97027	0.052395	0.94122	FALSE	26.7712	3.34642	3	5.214e-06	0.00043212	TRUE	358	--	--	--	--	X52472.1	105	2.83169e-46	T.aestivum mRNA for a proline-rich protein	--	--	--	--
comp237452_c0	20.3348	19.8012	0.038358	0.95736	0.99691	FALSE	22.8646	72.9162	-1.6731	6.6854e-11	8.218e-09	TRUE	35.8435	20.9686	0.77348	0.024515	0.34907	FALSE	36.6263	20.1771	0.86016	0.021385	0.28158	FALSE	36.1072	86.1873	-1.2552	1.7249e-05	0.001209	TRUE	83.171	20.3866	2.0285	1.1395e-10	2.0726e-08	TRUE	1061	BAJ93265.1	205	8.29073e-16	predicted protein [Hordeum vulgare subsp. vulgare]	AY663392.1	133	2.42959e-61	Triticum aestivum cultivar Renan clone BAC 930H14, complete sequence	--	--	--	--
comp215453_c0	46.1336	39.3669	0.22883	0.59499	0.99691	FALSE	51.8731	124.837	-1.267	1.7113e-13	2.859e-11	TRUE	67.6118	41.6877	0.69765	0.0042527	0.088243	FALSE	69.0883	45.7758	0.59385	0.019762	0.2653	FALSE	68.1092	147.558	-1.1154	3.8709e-07	3.7929e-05	TRUE	142.394	40.5307	1.8128	4.6546e-15	1.3676e-12	TRUE	726	--	--	--	--	AK248298.1	77	2.21056e-30	Hordeum vulgare subsp. vulgare cDNA clone: FLbaf47e12, mRNA sequence	--	--	--	--
comp222540_c0	29.5475	58.2535	-0.97931	0.0010016	0.048623	FALSE	33.2236	150.003	-2.1747	1.5863e-26	6.6162e-24	TRUE	108.801	61.6878	0.81863	4.3476e-05	0.0017052	FALSE	111.177	29.3184	1.923	3.5652e-13	4.4701e-11	TRUE	109.601	177.304	-0.69397	0.00039167	0.01904	FALSE	171.099	59.9757	1.5124	3.8328e-14	1.0441e-11	TRUE	1100	XP_003580548.1	123	6.05668e-06	PREDICTED: uncharacterized protein LOC100840382 [Brachypodium distachyon]	AK331703.1	34	2.72585e-06	Triticum aestivum cDNA, clone: SET1_K07, cultivar: Chinese Spring	--	--	--	--
comp241512_c0	52.6944	41.1579	0.35648	0.32573	0.99691	FALSE	59.2502	87.2972	-0.55912	6.0627e-05	0.0027216	FALSE	47.1734	43.5843	0.11416	0.47426	0.99628	FALSE	48.2035	52.2858	-0.11728	0.78904	0.99397	FALSE	47.5204	103.186	-1.1186	2.0906e-05	0.0014333	TRUE	99.5746	42.3747	1.2326	7.2858e-07	7.2263e-05	TRUE	1240	BAJ94605.1	647	4.67079e-79	predicted protein [Hordeum vulgare subsp. vulgare]	AK334713.1	973	0	Triticum aestivum cDNA, clone: WT010_M19, cultivar: Chinese Spring	--	--	--	--
comp247132_c0	16.6076	29.587	-0.83312	0.038689	0.78119	FALSE	18.6738	86.2411	-2.2074	4.0161e-16	8.5169e-14	TRUE	53.3682	31.3312	0.76838	0.0063209	0.12173	FALSE	54.5336	16.4788	1.7265	2.1212e-06	0.00010389	TRUE	53.7607	101.937	-0.92306	0.00038516	0.018782	FALSE	98.3699	30.4616	1.6912	5.278e-10	8.7823e-08	TRUE	1231	BAJ97923.1	143	2.69358e-07	predicted protein [Hordeum vulgare subsp. vulgare]	AK335865.1	59	3.8711e-20	Triticum aestivum cDNA, clone: WT013_P15, cultivar: Chinese Spring	--	--	--	--
comp255838_c2	43.2722	76.0368	-0.81326	0.0011455	0.054436	FALSE	48.6558	159.705	-1.7147	1.3228e-22	4.3391e-20	TRUE	99.5089	80.5195	0.30549	0.058367	0.66108	FALSE	101.682	42.9367	1.2438	3.1195e-07	1.7783e-05	TRUE	100.241	188.773	-0.91318	1.7303e-06	0.0001499	FALSE	182.166	78.2847	1.2185	3.1152e-11	6.003e-09	TRUE	2035	--	--	--	--	AK330453.1	72	3.83996e-27	Triticum aestivum cDNA, clone: SET4_H23, cultivar: Chinese Spring	--	--	--	--
comp215873_c0	106.332	154.105	-0.53533	0.00091011	0.044941	FALSE	119.561	422.182	-1.8201	1.9625e-60	2.3814e-57	TRUE	297.324	163.19	0.86548	1.8553e-12	2.3419e-10	FALSE	303.817	105.508	1.5258	9.4065e-25	2.7363e-22	TRUE	299.511	499.021	-0.73649	2.6953e-10	4.1102e-08	FALSE	481.557	158.661	1.6018	6.0157e-40	6.1916e-37	TRUE	1472	XP_002457745.1	134	2.41303e-07	hypothetical protein SORBIDRAFT_03g012727 [Sorghum bicolor]	AK330696.1	108	2.68256e-47	Triticum aestivum cDNA, clone: SET5_B08, cultivar: Chinese Spring	--	--	--	--
comp249231_c0	2.9049	12.1562	-2.0651	0.011002	0.32156	FALSE	3.2663	45.6151	-3.8038	4.6526e-13	7.4196e-11	TRUE	12.7975	12.8728	-0.0084611	0.8687	0.99628	FALSE	13.077	2.88238	2.1817	0.0069641	0.11927	FALSE	12.8917	53.9173	-2.0643	5.9993e-07	5.6697e-05	TRUE	52.0303	12.5155	2.0556	2.7094e-07	2.918e-05	TRUE	1067	XP_003572395.1	333	3.0512e-33	PREDICTED: uncharacterized protein LOC100846009 [Brachypodium distachyon]	AK330851.1	878	0	Triticum aestivum cDNA, clone: SET5_H14, cultivar: Chinese Spring	--	--	--	--
comp240321_c0	23.3076	25.9227	-0.15342	0.59941	0.99691	FALSE	26.2073	58.6018	-1.161	1.4652e-06	9.4171e-05	TRUE	30.5637	27.451	0.15496	0.49677	0.99628	FALSE	31.2312	23.1269	0.43342	0.22875	0.99397	FALSE	30.7886	69.2676	-1.1698	0.00028802	0.014603	FALSE	66.8435	26.6891	1.3245	1.8084e-05	0.0013272	TRUE	712	BAJ98504.1	478	5.58035e-57	predicted protein [Hordeum vulgare subsp. vulgare]	AK367301.1	390	0	Hordeum vulgare subsp. vulgare mRNA for predicted protein, complete cds, clone: NIASHv2054G04	--	--	--	--
comp263575_c0	75.5054	102.87	-0.44616	0.01919	0.48251	FALSE	84.8991	35.3141	1.2655	0.0016303	0.045838	FALSE	63.3551	108.934	-0.78192	0.0023978	0.055003	FALSE	64.7386	74.9199	-0.21072	0.48558	0.99397	FALSE	63.8211	41.7415	0.61255	0.014517	0.37082	FALSE	40.2807	105.911	-1.3947	5.3224e-08	6.4783e-06	TRUE	2785	BAJ87949.1	209	1.20159e-14	predicted protein [Hordeum vulgare subsp. vulgare]	AK356734.1	232	6.00799e-116	Hordeum vulgare subsp. vulgare mRNA for predicted protein, complete cds, clone: NIASHv1039C23	--	--	--	--
comp117306_c0	64.2358	70.8531	-0.14145	0.41107	0.99691	FALSE	72.2274	23.8443	1.5989	0.00014442	0.005859	FALSE	51.0254	75.0302	-0.55625	0.080169	0.83479	FALSE	52.1397	63.7377	-0.28977	0.35308	0.99397	FALSE	51.4008	28.184	0.86691	0.0041279	0.13745	FALSE	27.1977	72.9478	-1.4234	4.511e-06	0.00037841	TRUE	593	--	--	--	--	AK372290.1	203	1.61787e-100	Hordeum vulgare subsp. vulgare mRNA for predicted protein, complete cds, clone: NIASHv2149B02	--	--	--	--
comp230343_c1	26.5189	11.1721	1.2471	0.016007	0.4234	FALSE	29.8182	35.248	-0.24135	0.071637	0.75593	FALSE	22.9556	11.8307	0.95631	0.035072	0.45349	FALSE	23.4569	26.3133	-0.16578	0.75907	0.99397	FALSE	23.1245	41.6634	-0.84936	0.035958	0.72042	FALSE	40.2053	11.5024	1.8055	3.2923e-05	0.002269	TRUE	677	XP_003557459.1	193	2.44028e-16	PREDICTED: uncharacterized protein LOC100826478 [Brachypodium distachyon]	AK372418.1	241	1.39816e-121	Hordeum vulgare subsp. vulgare mRNA for predicted protein, complete cds, clone: NIASHv3001K11	--	--	--	--
comp270084_c0	32.1413	53.2567	-0.72854	0.012602	0.35474	FALSE	36.1401	101.662	-1.4921	3.8944e-13	6.2724e-11	TRUE	73.186	56.3964	0.37596	0.060025	0.67433	FALSE	74.7842	31.8921	1.2295	1.3642e-05	0.00055787	TRUE	73.7243	120.165	-0.70481	0.0030274	0.10664	FALSE	115.96	54.8312	1.0806	1.4143e-06	0.00013233	TRUE	865	BAK00240.1	158	2.78776e-11	predicted protein [Hordeum vulgare subsp. vulgare]	AK369038.1	153	1.49873e-72	Hordeum vulgare subsp. vulgare mRNA for predicted protein, complete cds, clone: NIASHv2084C15	--	--	--	--
comp231464_c0	29.4215	60.4856	-1.0397	0.00044821	0.024827	FALSE	33.0818	113.563	-1.7794	4.1919e-17	9.6094e-15	TRUE	50.172	64.0515	-0.35235	0.3565	0.99628	FALSE	51.2676	29.1934	0.81241	0.0093354	0.15055	FALSE	50.541	134.232	-1.4092	3.4707e-09	4.6355e-07	TRUE	129.534	62.2738	1.0566	5.5125e-07	5.5835e-05	TRUE	958	BAJ97421.1	596	9.96488e-74	predicted protein [Hordeum vulgare subsp. vulgare]	AK366218.1	498	0	Hordeum vulgare subsp. vulgare mRNA for predicted protein, complete cds, clone: NIASHv2041D13	--	--	--	--
comp181221_c0	77.3069	102.845	-0.4118	0.02806	0.63244	FALSE	86.9247	195.808	-1.1716	8.9773e-19	2.2924e-16	TRUE	140.624	108.908	0.36874	0.010147	0.17781	FALSE	143.695	76.7075	0.90557	2.03e-06	9.984e-05	FALSE	141.659	231.446	-0.70826	3.5447e-05	0.0022874	FALSE	223.346	105.885	1.0768	2.4695e-11	4.8275e-09	TRUE	1034	--	--	--	--	AK366378.1	197	6.25994e-97	Hordeum vulgare subsp. vulgare mRNA for predicted protein, complete cds, clone: NIASHv2042G23	--	--	--	--
comp199310_c0	74.7524	64.0809	0.22223	0.51533	0.99691	FALSE	84.0525	123.692	-0.55739	1.8735e-06	0.00011802	FALSE	78.8649	67.8588	0.21685	0.1804	0.99628	FALSE	80.5871	74.1728	0.11966	0.49071	0.99397	FALSE	79.445	146.205	-0.87996	4.8207e-05	0.0030133	FALSE	141.088	65.9754	1.0966	7.3478e-08	8.7222e-06	TRUE	1365	--	--	--	--	AK369977.1	387	0	Hordeum vulgare subsp. vulgare mRNA for predicted protein, complete cds, clone: NIASHv2102I12	--	--	--	--
comp262999_c0	67.5445	72.4583	-0.10131	0.50128	0.99691	FALSE	75.9478	22.4168	1.7604	1.7037e-05	0.00087622	TRUE	38.719	76.73	-0.98675	0.0013718	0.034462	FALSE	39.5645	67.0208	-0.7604	0.011306	0.1745	FALSE	39.0038	26.4968	0.55779	0.075606	0.99427	FALSE	25.5695	74.6004	-1.5448	8.0301e-07	7.8782e-05	TRUE	1759	BAJ87100.1	412	5.98448e-44	predicted protein [Hordeum vulgare subsp. vulgare]	AK370160.1	481	0	Hordeum vulgare subsp. vulgare mRNA for predicted protein, complete cds, clone: NIASHv2105O18	--	--	--	--
comp296905_c0	0	1.15773	-1.1676	0.59609	0.99691	FALSE	0	19.3735	-5.0631	8.3944e-07	5.6494e-05	TRUE	7.11864	1.22598	2.5377	0.026088	0.36557	FALSE	7.27409	0	3.8303	0.0084208	0.13885	FALSE	7.171	22.8995	-1.6751	0.0051631	0.1642	FALSE	22.0981	1.19196	4.2125	2.5862e-06	0.00022892	TRUE	1580	XP_003572121.1	353	4.62489e-34	PREDICTED: uncharacterized protein LOC100822133 [Brachypodium distachyon]	JF838306.1	145	7.79494e-68	Triticum aestivum cultivar Skagen PAPhy_a1 gene, complete cds	--	--	--	--
comp227871_c0	15.507	16.9607	-0.12928	0.7047	0.99691	FALSE	17.4363	67.3413	-1.9494	1.233e-11	1.6541e-09	TRUE	18.2381	17.9607	0.022116	0.7948	0.99628	FALSE	18.6364	15.3868	0.27643	0.52299	0.99397	FALSE	18.3723	79.5977	-2.1152	7.0233e-10	1.0214e-07	TRUE	76.812	17.4622	2.1371	1.5284e-10	2.7366e-08	TRUE	261	--	--	--	--	--	--	--	--	--	--	--	--
comp276875_c0	2.76434	0	2.2556	0.22666	0.99691	FALSE	3.10826	20.5398	-2.7242	1.3563e-05	0.00071241	TRUE	5.83888	0	3.2518	0.023695	0.34019	FALSE	5.96639	2.74291	1.1212	0.25222	0.99397	FALSE	5.88183	24.2781	-2.0453	0.00087435	0.037698	FALSE	23.4284	0	5.2969	4.6847e-07	4.8102e-05	TRUE	359	--	--	--	--	--	--	--	--	--	--	--	--
comp278709_c0	0	0	-1.627	0.73678	0.99691	FALSE	0	14.1899	-7.0733	4.6917e-05	0.0021658	TRUE	11.9977	0	5.2907	0.00025053	0.0080381	FALSE	12.2597	0	7.0428	0.00033411	0.0094449	FALSE	12.086	16.7726	-0.47277	0.46913	0.99427	FALSE	16.1856	0	5.7633	2.6489e-05	0.001866	TRUE	405	--	--	--	--	--	--	--	--	--	--	--	--
comp233752_c0	2.06154	2.37335	-0.2032	0.84629	0.99691	FALSE	2.31802	20.1277	-3.1182	5.9032e-06	0.00033545	TRUE	12.7168	2.51327	2.3391	0.0044222	0.091072	FALSE	12.9945	2.04556	2.6673	0.0025834	0.053687	FALSE	12.8103	23.791	-0.89311	0.096398	0.99427	FALSE	22.9584	2.44351	3.232	1.2768e-05	0.0009789	TRUE	454	--	--	--	--	--	--	--	--	--	--	--	--
comp262392_c1	148.326	89.6251	0.7268	0.00047292	0.026004	FALSE	166.78	23.451	2.8302	3.0418e-21	9.1587e-19	TRUE	50.1488	94.9089	-0.92033	0.00086769	0.023342	FALSE	51.2439	147.176	-1.5221	1.297e-11	1.37e-09	TRUE	50.5177	27.7192	0.8659	0.0044979	0.14688	FALSE	26.7491	92.2747	-1.7864	1.0737e-09	1.7136e-07	TRUE	481	--	--	--	--	--	--	--	--	--	--	--	--
comp198911_c0	1.26504	3.0101	-1.2506	0.36849	0.99691	FALSE	1.42242	21.3821	-3.91	6.1641e-07	4.264e-05	TRUE	6.07883	3.18756	0.93134	0.28754	0.99628	FALSE	6.21158	1.25523	2.307	0.054539	0.54951	FALSE	6.12355	25.2737	-2.0452	0.00068494	0.030616	FALSE	24.3892	3.09909	2.9763	1.476e-05	0.0011087	TRUE	495	XP_003573478.1	205	1.35703e-18	PREDICTED: uncharacterized protein LOC100840944 [Brachypodium distachyon]	--	--	--	--	--	--	--	--
comp269606_c0	52.7099	54.8185	-0.05659	0.66811	0.99691	FALSE	59.2676	262.479	-2.1469	1.2612e-44	9.7856e-42	TRUE	110.7	58.0503	0.93127	5.6662e-06	0.00027392	FALSE	113.117	52.3012	1.1129	7.1494e-07	3.7787e-05	TRUE	111.514	310.252	-1.4762	1.0969e-20	4.1921e-18	TRUE	299.394	56.4392	2.4073	5.821e-42	6.4138e-39	TRUE	512	--	--	--	--	--	--	--	--	--	--	--	--
comp262392_c3	229.32	116.162	0.98123	8.7889e-09	1.3668e-06	FALSE	257.85	41.2033	2.6457	3.1078e-29	1.458e-26	TRUE	73.8346	123.01	-0.73641	0.0024146	0.055278	FALSE	75.447	227.542	-1.5926	3.0341e-18	5.9064e-16	TRUE	74.3778	48.7025	0.61088	0.0084627	0.24234	FALSE	46.998	119.596	-1.3475	1.8209e-08	2.4206e-06	TRUE	583	--	--	--	--	--	--	--	--	--	--	--	--
comp224596_c1	24.8805	31.6662	-0.34793	0.28622	0.99691	FALSE	27.9759	210.034	-2.9084	3.3445e-46	2.6721e-43	TRUE	19.6226	33.5331	-0.77307	0.095921	0.94701	FALSE	20.0511	24.6875	-0.3001	0.54798	0.99397	FALSE	19.767	248.262	-3.6507	1.4397e-48	1.9163e-45	TRUE	239.573	32.6024	2.8774	1.0722e-40	1.1307e-37	TRUE	593	--	--	--	--	--	--	--	--	--	--	--	--
comp269835_c0	16.6797	19.0447	-0.19129	0.59915	0.99691	FALSE	18.7549	79.1137	-2.0767	3.631e-14	6.4253e-12	TRUE	45.4305	20.1674	1.1716	0.00058794	0.016737	FALSE	46.4226	16.5504	1.488	8.0236e-05	0.0027109	TRUE	45.7647	93.5128	-1.0309	0.00016659	0.0090199	FALSE	90.2401	19.6077	2.2023	1.5601e-12	3.5423e-10	TRUE	632	--	--	--	--	--	--	--	--	--	--	--	--
comp304409_c0	0	0	-0.49772	0.86383	0.99691	FALSE	0	13.0236	-5.1422	5.311e-05	0.0024205	TRUE	6.15882	0	3.6506	0.015273	0.24401	FALSE	6.29331	0	4.2734	0.011427	0.17584	FALSE	6.20412	15.394	-1.3111	0.059504	0.99427	FALSE	14.8553	0	4.9615	6.7696e-05	0.0043355	TRUE	703	--	--	--	--	--	--	--	--	--	--	--	--
comp201102_c0	1.35874	1.21562	0.16058	0.95662	0.99691	FALSE	1.52779	20.475	-3.7443	1.3774e-06	8.9131e-05	TRUE	7.67853	1.28728	2.5765	0.019859	0.29839	FALSE	7.84621	1.34821	2.541	0.022507	0.29257	FALSE	7.73501	24.2015	-1.6456	0.0045626	0.14863	FALSE	23.3545	1.25155	4.2219	1.3257e-06	0.00012459	TRUE	728	--	--	--	--	--	--	--	--	--	--	--	--
comp243252_c0	1.44823	1.67871	-0.21306	0.86596	0.99691	FALSE	1.62841	16.1901	-3.3136	3.3916e-05	0.0016286	TRUE	6.63793	1.77768	1.9007	0.068697	0.74591	FALSE	6.78288	1.437	2.2388	0.048401	0.50513	FALSE	6.68676	19.1368	-1.517	0.017936	0.43361	FALSE	18.4671	1.72834	3.4175	6.1688e-05	0.0039952	TRUE	740	--	--	--	--	--	--	--	--	--	--	--	--
comp211301_c0	3.7014	6.25174	-0.75619	0.37864	0.99691	FALSE	4.1619	30.2589	-2.862	7.3031e-08	5.9166e-06	TRUE	8.8783	6.62031	0.42338	0.47522	0.99628	FALSE	9.07218	3.6727	1.3046	0.11326	0.89574	FALSE	8.94361	35.7662	-1.9997	6.9806e-05	0.0041769	TRUE	34.5144	6.43657	2.4228	3.7444e-06	0.00032132	TRUE	751	--	--	--	--	--	--	--	--	--	--	--	--
comp306141_c0	0	0	0.43189	0.93522	0.99691	FALSE	0	13.8012	-5.7113	3.2287e-05	0.0015585	TRUE	5.91887	0	5.0083	0.010483	0.18208	FALSE	6.04812	0	4.7015	0.01138	0.17543	FALSE	5.9624	16.313	-1.4521	0.034847	0.70543	FALSE	15.7421	0	6.4602	3.875e-05	0.0026202	TRUE	755	--	--	--	--	--	--	--	--	--	--	--	--
comp146924_c0	127.143	195.747	-0.62254	2.451e-05	0.0019967	FALSE	142.961	365.485	-1.3542	4.8247e-39	3.2308e-36	TRUE	241.68	207.287	0.22147	0.017447	0.26984	FALSE	246.958	126.157	0.96904	4.9285e-11	4.8277e-09	FALSE	243.458	432.005	-0.82737	4.5039e-11	7.5337e-09	FALSE	416.886	201.534	1.0486	4.2601e-19	1.695e-16	TRUE	785	--	--	--	--	--	--	--	--	--	--	--	--
comp255844_c0	0	11.7666	-5.165	0.0003286	0.019179	FALSE	0	43.5054	-6.8823	7.0258e-13	1.103e-10	TRUE	20.5913	12.4603	0.7247	0.10452	0.99628	FALSE	21.0409	0	6.0147	1.5795e-06	7.9074e-05	TRUE	20.7427	51.4236	-1.3098	0.00057846	0.026528	FALSE	49.6239	12.1145	2.0343	6.0656e-07	6.1006e-05	TRUE	871	--	--	--	--	--	--	--	--	--	--	--	--
comp227541_c0	0	0	0.69492	0.86642	0.99691	FALSE	0	15.2914	-5.1812	1.1848e-05	0.0006323	TRUE	7.99847	0	5.0277	0.0029147	0.064674	FALSE	8.17313	0	4.4578	0.0036008	0.070525	FALSE	8.0573	18.0746	-1.1656	0.064845	0.99427	FALSE	17.442	0	6.1931	1.3644e-05	0.0010345	TRUE	873	--	--	--	--	--	--	--	--	--	--	--	--
comp272831_c0	10.6357	0	4.7141	0.0010192	0.04935	FALSE	11.9589	85.0748	-2.8306	2.495e-19	6.5901e-17	TRUE	8.63834	0	4.3314	0.0025581	0.057965	FALSE	8.82698	10.5532	-0.25769	0.74055	0.99397	FALSE	8.70189	100.559	-3.5306	3.698e-20	1.3508e-17	TRUE	97.0396	0	7.8617	1.9154e-22	9.3267e-20	TRUE	877	--	--	--	--	--	--	--	--	--	--	--	--
comp221647_c0	9.31629	12.6737	-0.44401	0.41292	0.99691	FALSE	10.4753	37.8547	-1.8535	7.2381e-07	4.9371e-05	TRUE	25.2752	13.4208	0.91325	0.032565	0.42932	FALSE	25.8271	9.24406	1.4823	0.0033517	0.066502	FALSE	25.4611	44.7445	-0.81342	0.037089	0.73759	FALSE	43.1785	13.0484	1.7264	2.9969e-05	0.0020838	TRUE	911	--	--	--	--	--	--	--	--	--	--	--	--
comp260331_c0	3.7014	0	3.6768	0.071492	0.99691	FALSE	4.1619	14.9027	-1.8403	0.0019502	0.05286	FALSE	5.83888	0	4.2518	0.013541	0.22298	FALSE	5.96639	3.6727	0.70001	0.43243	0.99397	FALSE	5.88183	17.615	-1.5825	0.01889	0.45085	FALSE	16.9986	0	5.834	1.666e-05	0.0012381	TRUE	951	--	--	--	--	--	--	--	--	--	--	--	--
comp269393_c0	5.34127	3.76204	0.50567	0.64572	0.99691	FALSE	6.00578	26.1134	-2.1204	1.1105e-05	0.00059719	TRUE	14.0773	3.98383	1.8211	0.0098501	0.17372	FALSE	14.3847	5.29985	1.4405	0.03198	0.37683	FALSE	14.1809	30.8661	-1.1221	0.019623	0.46363	FALSE	29.7859	3.87326	2.943	1.9185e-06	0.00017402	TRUE	1076	--	--	--	--	--	--	--	--	--	--	--	--
comp259365_c0	5.90351	21.3022	-1.8514	0.001678	0.074272	FALSE	6.63797	75.0233	-3.4985	1.1624e-19	3.137e-17	TRUE	32.8241	22.5581	0.54111	0.099708	0.97518	FALSE	33.5409	5.85773	2.5175	2.6825e-06	0.00012916	TRUE	33.0656	88.6779	-1.4232	1.2944e-06	0.00011422	TRUE	85.5744	21.932	1.9641	1.4989e-10	2.6894e-08	TRUE	1304	--	--	--	--	--	--	--	--	--	--	--	--
comp262541_c0	32.9378	48.4082	-0.55551	0.055498	0.98628	FALSE	37.0357	10.4319	1.8279	0.0018359	0.050395	FALSE	28.0834	51.262	-0.86817	0.020769	0.30886	FALSE	28.6967	32.6824	-0.18763	0.68931	0.99397	FALSE	28.29	12.3305	1.1981	0.006713	0.20207	FALSE	11.899	49.8393	-2.0664	7.5537e-07	7.4662e-05	TRUE	1570	--	--	--	--	--	--	--	--	--	--	--	--
comp264254_c0	20.5718	44.2415	-1.1047	0.0016709	0.074025	FALSE	23.1312	6.03364	1.9387	0.009242	0.18046	FALSE	38.3926	46.8497	-0.28721	0.5555	0.99628	FALSE	39.231	20.4123	0.94255	0.010389	0.16357	FALSE	38.6751	7.13179	2.4391	4.7657e-07	4.5838e-05	TRUE	6.8822	45.5494	-2.7265	2.4182e-08	3.136e-06	TRUE	1633	--	--	--	--	--	--	--	--	--	--	--	--
comp266364_c0	34.7131	44.4505	-0.35672	0.19754	0.99691	FALSE	39.0318	11.339	1.7834	0.0017929	0.049435	FALSE	18.8764	47.071	-1.3183	0.0011372	0.029308	FALSE	19.2886	34.4439	-0.8365	0.047535	0.49919	FALSE	19.0152	13.4027	0.50463	0.251	0.99427	FALSE	12.9337	45.7646	-1.8231	1.3253e-05	0.0010093	TRUE	1891	--	--	--	--	--	--	--	--	--	--	--	--
comp230325_c0	24.6467	41.4438	-0.74977	0.024351	0.572	FALSE	27.713	75.7444	-1.4506	6.7153e-10	7.3625e-08	TRUE	66.0673	43.8871	0.59014	0.012693	0.21146	FALSE	67.5101	24.4556	1.4649	2.5648e-06	0.00012376	TRUE	66.5533	89.5303	-0.42787	0.13565	0.99427	FALSE	86.397	42.6691	1.0178	7.2229e-05	0.0045948	TRUE	3368	XP_002462927.1	264	8.79048e-22	hypothetical protein SORBIDRAFT_02g034610 [Sorghum bicolor]	--	--	--	--	--	--	--	--
comp248321_c0	3.32096	4.63092	-0.4797	0.59852	0.99691	FALSE	3.73412	34.1472	-3.1929	2.716e-09	2.7446e-07	TRUE	6.87788	4.90393	0.48803	0.48529	0.99628	FALSE	7.02808	3.29521	1.0928	0.22312	0.99397	FALSE	6.92848	40.3622	-2.5424	8.0751e-07	7.4433e-05	TRUE	38.9496	4.76783	3.0302	3.3634e-08	4.2075e-06	TRUE	1794	--	--	--	--	--	--	--	--	--	--	--	--
comp260939_c4	23.4721	26.6857	-0.18512	0.54336	0.99691	FALSE	26.3922	66.8676	-1.3412	2.6749e-08	2.3234e-06	TRUE	31.8379	28.2589	0.17204	0.46088	0.99628	FALSE	32.5331	23.2901	0.4822	0.1791	0.99397	FALSE	32.0721	79.0379	-1.3012	2.2043e-05	0.0014994	TRUE	76.2718	27.4746	1.4731	7.2005e-07	7.1582e-05	TRUE	2806	BAJ98730.1	96	5.93918e-09	predicted protein [Hordeum vulgare subsp. vulgare]	FN564432.1	418	0	Triticum aestivum chromosome 3B-specific BAC library, contig ctg0616b	--	--	--	--
comp104149_c0	1.4993	5.32556	-1.8286	0.11912	0.99691	FALSE	1.68583	31.166	-4.2084	9.8427e-10	1.0541e-07	TRUE	17.9957	5.63952	1.674	0.0056985	0.11231	FALSE	18.3887	1.48768	3.6277	3.9279e-05	0.0014337	TRUE	18.1281	36.8384	-1.023	0.018954	0.45214	FALSE	35.5491	5.483	2.6968	6.4252e-07	6.4247e-05	TRUE	607	--	--	--	--	--	--	--	--	--	--	--	--
comp234001_c0	99.7608	66.1643	0.59242	0.019255	0.48394	FALSE	112.172	134.942	-0.26662	0.00026481	0.0098906	FALSE	77.9043	70.0649	0.15301	0.28143	0.99628	FALSE	79.6055	98.9873	-0.31438	0.20551	0.99397	FALSE	78.4773	159.502	-1.0232	1.0407e-06	9.3571e-05	TRUE	153.92	68.1203	1.176	2.8675e-09	4.2859e-07	TRUE	1057	BAJ94807.1	592	5.56897e-72	predicted protein [Hordeum vulgare subsp. vulgare]	AK368148.1	603	0	Hordeum vulgare subsp. vulgare mRNA for predicted protein, complete cds, clone: NIASHv2069A10	--	--	--	--
comp248379_c0	631.81	481.484	0.392	0.00014948	0.0096852	FALSE	710.414	217.018	1.7108	1.9938e-37	1.2718e-34	TRUE	315.834	509.87	-0.69096	7.4702e-09	5.967e-07	FALSE	322.731	626.911	-0.95793	1.4027e-21	3.3401e-19	FALSE	318.157	256.516	0.31069	0.0011561	0.047638	FALSE	247.539	495.719	-1.0019	2.3353e-19	9.4448e-17	TRUE	1391	BAK00648.1	540	8.09133e-64	predicted protein [Hordeum vulgare subsp. vulgare]	AK369447.1	570	0	Hordeum vulgare subsp. vulgare mRNA for predicted protein, complete cds, clone: NIASHv2091H03	--	--	--	--
comp217176_c0	9.14013	3.18376	1.5215	0.096747	0.99691	FALSE	10.2773	23.8527	-1.2147	0.00164	0.046007	FALSE	18.9564	3.37145	2.4912	0.00032354	0.010028	FALSE	19.3703	9.06926	1.0948	0.042821	0.4632	FALSE	19.0958	28.194	-0.56213	0.25631	0.99427	FALSE	27.2073	3.27788	3.0532	3.6408e-06	0.00031306	TRUE	500	--	--	--	--	X52472.1	69	4.1712e-26	T.aestivum mRNA for a proline-rich protein	--	--	--	--
comp246748_c0	90.3218	71.7567	0.33196	0.2363	0.99691	FALSE	101.559	133.947	-0.39935	2.0684e-05	0.0010425	FALSE	75.196	75.987	-0.015098	0.70922	0.99628	FALSE	76.8381	89.6214	-0.22202	0.41697	0.99397	FALSE	75.7491	158.326	-1.0636	4.6809e-07	4.5189e-05	TRUE	152.785	73.8781	1.0483	6.5106e-08	7.7714e-06	TRUE	1807	BAJ92369.1	184	2.04891e-12	predicted protein [Hordeum vulgare subsp. vulgare]	AK361162.1	106	4.27851e-46	Hordeum vulgare subsp. vulgare mRNA for predicted protein, complete cds, clone: NIASHv1134A09	--	--	--	--
comp266270_c0	21.7994	36.2138	-0.73225	0.038869	0.78327	FALSE	24.5115	7.91656	1.6305	0.023824	0.36232	FALSE	15.8938	38.3487	-1.2707	0.004431	0.091179	FALSE	16.2408	21.6304	-0.41343	0.42841	0.99397	FALSE	16.0107	9.35741	0.77485	0.14194	0.99427	FALSE	9.02993	37.2844	-2.0458	2.1343e-05	0.0015337	TRUE	1077	--	--	--	--	--	--	--	--	--	--	--	--
comp147713_c0	11.6665	24.0895	-1.046	0.026062	0.60033	FALSE	13.1179	3.62848	1.8541	0.060153	0.67905	FALSE	5.67891	25.5096	-2.1674	0.00044458	0.013251	FALSE	5.80292	11.576	-0.99628	0.17974	0.99397	FALSE	5.72069	4.28888	0.41559	0.58763	0.99427	FALSE	4.13878	24.8016	-2.5832	6.4232e-05	0.0041381	TRUE	1760	BAK03927.1	1159	1.80334e-151	predicted protein [Hordeum vulgare subsp. vulgare]	AK372730.1	145	8.70251e-68	Hordeum vulgare subsp. vulgare mRNA for predicted protein, complete cds, clone: NIASHv3010L07	--	--	--	--
comp263990_c0	15.4616	38.7267	-1.3246	0.00076797	0.03897	FALSE	17.3852	106.387	-2.6134	2.1159e-22	6.8432e-20	TRUE	63.9005	41.0097	0.63986	0.0092021	0.1643	FALSE	65.296	15.3417	2.0895	4.2786e-09	3.2635e-07	TRUE	64.3706	125.75	-0.96608	3.8927e-05	0.0024834	FALSE	121.349	39.8716	1.6057	2.9016e-11	5.6228e-09	TRUE	1705	CCI55364.1	386	4.35724e-37	PH01B035L11.9 [Phyllostachys edulis]	--	--	--	--	--	--	--	--
comp266801_c0	14.8525	9.14607	0.69948	0.28659	0.99691	FALSE	16.7003	54.7582	-1.7132	1.0278e-08	9.544e-07	TRUE	5.11902	9.68527	-0.91992	0.28762	0.99628	FALSE	5.2308	14.7373	-1.4944	0.034692	0.39952	FALSE	5.15667	64.7245	-3.6498	7.6008e-14	1.649e-11	TRUE	62.4593	9.41646	2.7297	3.1307e-11	6.026e-09	TRUE	2826	--	--	--	--	--	--	--	--	--	--	--	--
comp272862_c0	17.6168	23.5025	-0.41586	0.28996	0.99691	FALSE	19.8085	85.7875	-2.1146	1.7923e-15	3.5711e-13	TRUE	28.4745	24.8881	0.19422	0.45278	0.99628	FALSE	29.0963	17.4802	0.73512	0.071101	0.66074	FALSE	28.684	101.401	-1.8218	3.7145e-10	5.5831e-08	TRUE	97.8525	24.1973	2.0158	3.281e-12	7.1117e-10	TRUE	1117	EAZ42678.1	550	1.6826e-64	hypothetical protein OsJ_27244 [Oryza sativa Japonica Group]	AP004636.3	126	1.99193e-57	Oryza sativa Japonica Group genomic DNA, chromosome 8, PAC clone:P0685B10	--	--	--	--
comp198958_c0	10.7762	12.0983	-0.16695	0.70365	0.99691	FALSE	12.1169	36.4791	-1.59	6.9143e-06	0.00038772	TRUE	24.7329	12.8115	0.94899	0.029613	0.40068	FALSE	25.273	10.6927	1.241	0.01089	0.16943	FALSE	24.9148	43.1185	-0.79131	0.046332	0.86408	FALSE	41.6095	12.4559	1.7401	3.799e-05	0.0025708	TRUE	783	--	--	--	--	--	--	--	--	--	--	--	--
comp261788_c1	3.27973	10.0144	-1.6104	0.0496	0.91976	FALSE	3.68776	32.0731	-3.1205	1.0675e-08	9.8954e-07	TRUE	19.9938	10.6048	0.91484	0.056978	0.64868	FALSE	20.4304	3.2543	2.6503	0.00016602	0.0051504	FALSE	20.1408	37.9106	-0.91248	0.032225	0.66767	FALSE	36.5838	10.3104	1.8271	6.5309e-05	0.0041981	TRUE	2410	--	--	--	--	--	--	--	--	--	--	--	--
comp215294_c0	15.8373	23.6941	-0.5812	0.16477	0.99691	FALSE	17.8077	142.336	-2.9987	1.4908e-32	7.9666e-30	TRUE	45.1913	25.091	0.84888	0.0067897	0.12897	FALSE	46.1782	15.7145	1.5551	4.936e-05	0.0017555	TRUE	45.5238	168.242	-1.8858	1.2788e-16	3.5055e-14	TRUE	162.354	24.3946	2.7345	8.5735e-27	5.4987e-24	TRUE	759	BAJ98156.1	246	2.10467e-23	predicted protein [Hordeum vulgare subsp. vulgare]	AK368270.1	329	1.89967e-170	Hordeum vulgare subsp. vulgare mRNA for predicted protein, complete cds, clone: NIASHv2071D17	--	--	--	--
comp266680_c0	3.18227	8.129	-1.353	0.11756	0.99691	FALSE	3.57818	61.1178	-4.0943	1.683e-17	4.0002e-15	TRUE	22.6892	8.60824	1.3982	0.0059454	0.11616	FALSE	23.1847	3.1576	2.8763	2.8952e-05	0.0010937	TRUE	22.8562	72.2415	-1.6602	8.0628e-07	7.4364e-05	TRUE	69.7133	8.36932	3.0583	1.1841e-13	3.0605e-11	TRUE	2458	--	--	--	--	--	--	--	--	--	--	--	--
comp215664_c0	36.5924	69.0007	-0.91507	0.00067981	0.03525	FALSE	41.1449	226.585	-2.4613	1.2296e-43	9.3602e-41	TRUE	109.659	73.0686	0.5857	0.0014089	0.035265	FALSE	112.054	36.3086	1.6258	6.9296e-11	6.6646e-09	TRUE	110.466	267.825	-1.2777	1.4502e-14	3.4047e-12	TRUE	258.452	71.0406	1.8632	5.7466e-27	3.7274e-24	TRUE	1064	--	--	--	--	FN564433.1	337	9.63438e-175	Triticum aestivum chromosome 3B-specific BAC library, contig ctg0661b	--	--	--	--
comp198972_c0	29.9392	59.3094	-0.98622	0.00084451	0.042216	FALSE	33.664	155.813	-2.2105	6.9294e-28	3.0978e-25	TRUE	100.07	62.8059	0.67203	0.00072065	0.019958	FALSE	102.255	29.7071	1.7833	3.2273e-11	3.2292e-09	TRUE	100.806	184.172	-0.86948	6.4892e-06	0.00049939	FALSE	177.727	61.0628	1.5413	5.3755e-15	1.574e-12	TRUE	687	--	--	--	--	AK330928.1	420	0	Triticum aestivum cDNA, clone: SET5_K13, cultivar: Chinese Spring	--	--	--	--
comp259751_c0	0	0	NA	NA	NA	NA	0	15.3251	-7.1844	2.5403e-05	0.0012548	TRUE	6.39477	0	3.6769	0.013217	0.21839	FALSE	6.53442	0	6.135	0.0075334	0.12694	FALSE	6.44181	18.1144	-1.4916	0.02308	0.52349	FALSE	17.4804	0	5.1277	1.4292e-05	0.0010769	TRUE	1075	--	--	--	--	--	--	--	--	--	--	--	--
comp275566_c0	61.619	31.8955	0.95002	0.0037784	0.14263	FALSE	69.2851	3.43409	4.3345	2.7738e-14	4.9684e-12	TRUE	39.1125	33.7758	0.21164	0.353	0.99628	FALSE	39.9666	61.1412	-0.61335	0.048259	0.50403	FALSE	39.4002	4.05912	3.279	4.676e-09	6.1102e-07	TRUE	3.91706	32.8384	-3.0675	4.9518e-07	5.0483e-05	TRUE	1584	--	--	--	--	--	--	--	--	--	--	--	--
comp272463_c0	35.2402	11.8667	1.5703	0.00083208	0.041691	FALSE	39.6245	67.1916	-0.76189	3.885e-05	0.0018365	FALSE	25.4351	12.5663	1.0173	0.020261	0.30261	FALSE	25.9906	34.9669	-0.428	0.29669	0.99397	FALSE	25.6222	79.4208	-1.6321	3.2927e-07	3.2632e-05	TRUE	76.6413	12.2176	2.6492	4.463e-13	1.0835e-10	TRUE	922	XP_002453044.1	233	1.76003e-20	hypothetical protein SORBIDRAFT_04g037330 [Sorghum bicolor]	--	--	--	--	--	--	--	--
comp230927_c0	56.3602	59.5774	-0.080088	0.59415	0.99691	FALSE	63.3721	114.79	-0.85708	1.0491e-08	9.73e-07	FALSE	64.0557	63.0897	0.021923	0.62648	0.99628	FALSE	65.4545	55.9232	0.22705	0.30816	0.99397	FALSE	64.5269	135.682	-1.0723	2.6174e-06	0.00022103	TRUE	130.934	61.3387	1.094	2.2753e-07	2.491e-05	TRUE	1192	BAJ92330.1	438	1.68498e-48	predicted protein [Hordeum vulgare subsp. vulgare]	AK330349.1	758	0	Triticum aestivum cDNA, clone: SET4_D22, cultivar: Chinese Spring	--	--	--	--
comp126116_c0	0	6.13597	-3.2256	0.022424	0.53888	FALSE	0	29.3518	-5.3146	1.2644e-09	1.332e-07	TRUE	19.2763	6.49771	1.5688	0.0061173	0.11861	FALSE	19.6972	0	4.9195	4.2233e-06	0.00019421	TRUE	19.4181	34.6939	-0.83728	0.059053	0.99427	FALSE	33.4798	6.31737	2.4059	5.7072e-06	0.00046958	TRUE	941	--	--	--	--	--	--	--	--	--	--	--	--
comp231907_c0	146.61	178.767	-0.2861	0.029579	0.65357	FALSE	164.85	326.975	-0.98803	1.9055e-25	7.4823e-23	FALSE	245.716	189.306	0.37627	0.0005644	0.016186	FALSE	251.082	145.473	0.78741	2.0374e-08	1.4102e-06	FALSE	247.524	386.487	-0.64285	1.2913e-06	0.00011401	FALSE	372.961	184.052	1.0189	1.5304e-16	5.0491e-14	TRUE	1520	--	--	--	--	AK248619.1	636	0	Hordeum vulgare subsp. vulgare cDNA clone: FLbaf140g03, mRNA sequence	--	--	--	--
comp188040_c0	9.4175	28.7117	-1.6082	0.00089566	0.044329	FALSE	10.5891	147.014	-3.7953	1.5515e-38	1.0178e-35	TRUE	58.6288	30.4044	0.94733	0.00082346	0.022339	FALSE	59.9091	9.34448	2.6806	8.7505e-11	8.3376e-09	TRUE	59.06	173.771	-1.5569	3.3186e-13	6.8137e-11	TRUE	167.69	29.5605	2.5041	2.8565e-25	1.6989e-22	TRUE	3141	XP_003559567.1	107	1.0038e-56	PREDICTED: uncharacterized protein LOC100824438 [Brachypodium distachyon]	--	--	--	--	--	--	--	--
comp269678_c0	239.352	121.798	0.97464	5.1708e-09	8.3342e-07	FALSE	269.13	304.263	-0.17702	1.4604e-06	9.3899e-05	FALSE	171.55	128.979	0.4115	0.0021107	0.049336	FALSE	175.297	237.496	-0.4381	0.0053382	0.096563	FALSE	172.812	359.64	-1.0573	4.1936e-14	9.3166e-12	TRUE	347.054	125.399	1.4686	5.1248e-26	3.1686e-23	TRUE	804	--	--	--	--	AK335885.1	524	0	Triticum aestivum cDNA, clone: SET2_L06, cultivar: Chinese Spring	--	--	--	--
comp102116_c0	0	0	NA	NA	NA	NA	0	15.4858	-6.6145	1.5493e-05	0.00080322	TRUE	0	0	NA	NA	NA	NA	0	0	-0.77099	0.90683	0.99397	FALSE	0	18.3043	-7.8277	2.8543e-05	0.00189	TRUE	17.6637	0	5.1427	1.2807e-05	0.00098054	TRUE	1792	--	--	--	--	--	--	--	--	--	--	--	--
comp268249_c0	5.52868	5.85117	-0.08179	0.86586	0.99691	FALSE	6.21651	25.2697	-2.0232	2.3692e-05	0.0011801	TRUE	13.1975	6.19612	1.0908	0.078493	0.82165	FALSE	13.4857	5.48581	1.2976	0.05445	0.54869	FALSE	13.2946	29.869	-1.1678	0.017434	0.42481	FALSE	28.8236	6.02415	2.2584	4.9868e-05	0.0032917	TRUE	629	--	--	--	--	--	--	--	--	--	--	--	--
comp247645_c0	3.93567	4.92035	-0.32215	0.69229	0.99691	FALSE	4.42531	28.5742	-2.6909	3.2845e-07	2.3931e-05	TRUE	19.7562	5.21043	1.9228	0.0015612	0.038375	FALSE	20.1876	3.90515	2.37	0.00043106	0.011777	FALSE	19.9015	33.7749	-0.76307	0.088851	0.99427	FALSE	32.5929	5.06582	2.6857	1.9729e-06	0.00017819	TRUE	324	--	--	--	--	DQ245917.1	252	4.86811e-128	Zea mays clone 22455 mRNA sequence	--	--	--	--
comp234868_c0	85.3759	113.342	-0.40879	0.021883	0.53005	FALSE	95.9977	206.909	-1.1079	1.113e-18	2.8198e-16	TRUE	157.562	120.024	0.39259	0.0044114	0.090997	FALSE	161.003	84.714	0.92641	3.0447e-07	1.7384e-05	FALSE	158.721	244.568	-0.62374	0.00018991	0.010108	FALSE	236.009	116.693	1.0161	5.7047e-11	1.0728e-08	TRUE	2781	BAK01989.1	2074	0	predicted protein [Hordeum vulgare subsp. vulgare]	AK368231.1	293	7.38557e-150	Hordeum vulgare subsp. vulgare mRNA for predicted protein, partial cds, clone: NIASHv2070K23	K07088	K07088	--	http://www.genome.jp/dbget-bin/www_bget?ko:K07088
comp260172_c0	0	1.38928	NA	NA	NA	NA	0	17.1057	-5.0964	3.6549e-06	0.0002179	TRUE	2.79946	1.47118	0.92818	0.47157	0.99628	FALSE	2.8606	0	NA	NA	NA	NA	2.82006	20.219	-2.8419	0.00020027	0.010584	FALSE	19.5114	1.43035	3.7699	1.9458e-05	0.0014142	TRUE	1469	--	--	--	--	--	--	--	--	--	--	--	--
comp286373_c0	NA	NA	NA	NA	NA	NA	0	17.2353	-5.1073	3.3512e-06	0.0002015	TRUE	7.43857	0	3.895	0.006492	0.12444	FALSE	7.60101	0	3.9262	0.0066372	0.11466	FALSE	7.49329	20.3722	-1.4429	0.018972	0.45239	FALSE	19.6592	0	5.2971	3.9173e-06	0.00033449	TRUE	524	--	--	--	--	--	--	--	--	--	--	--	--
comp111249_c0	43.8223	25.3821	0.78785	0.040089	0.80024	FALSE	49.2743	2.39739	4.3613	1.2754e-10	1.5258e-08	TRUE	11.9177	26.8785	-1.1733	0.026352	0.36825	FALSE	12.178	43.4825	-1.8362	2.4134e-05	0.00092833	TRUE	12.0054	2.83372	2.0829	0.010393	0.2853	FALSE	2.73455	26.1325	-3.2565	4.0221e-06	0.00034208	TRUE	905	--	--	--	--	--	--	--	--	--	--	--	--
comp134770_c0	144.424	123.246	0.22877	0.34705	0.99691	FALSE	162.392	50.0101	1.6992	1.2836e-09	1.3513e-07	TRUE	77.4252	130.511	-0.7533	0.0013795	0.034591	FALSE	79.1159	143.304	-0.85704	3.6056e-05	0.0013297	FALSE	77.9947	59.1122	0.39992	0.051836	0.93569	FALSE	57.0434	126.889	-1.1534	3.0846e-07	3.2809e-05	TRUE	2004	ACB41345.1	2648	0	triticin [Triticum aestivum]	EU482412.1	845	0	Triticum aestivum cultivar K68 triticin mRNA, complete cds	--	--	--	--
comp258861_c0	47.4623	39.1631	0.27729	0.48977	0.99691	FALSE	53.3672	81.6407	-0.61334	4.9298e-05	0.002266	FALSE	48.3075	41.4719	0.22011	0.28984	0.99628	FALSE	49.3624	47.0943	0.067861	0.71291	0.99397	FALSE	48.6629	96.4997	-0.9877	0.00023514	0.012137	FALSE	93.1225	40.3209	1.2076	2.4129e-06	0.00021455	TRUE	2377	BAJ85044.1	2610	0	predicted protein [Hordeum vulgare subsp. vulgare]	AK331353.1	1588	0	Triticum aestivum cDNA, clone: WT007_E15, cultivar: Chinese Spring	--	--	--	--
comp184933_c0	28.7679	22.8652	0.33131	0.5049	0.99691	FALSE	32.3469	2.52697	3.6781	1.2167e-06	7.9656e-05	TRUE	18.3965	24.2132	-0.39636	0.50814	0.99628	FALSE	18.7982	28.5448	-0.60263	0.1846	0.99397	FALSE	18.5318	2.9869	2.6333	0.00028342	0.014393	FALSE	2.88236	23.5411	-3.0299	2.3146e-05	0.0016508	TRUE	1972	XP_003573568.1	212	1.08861e-15	PREDICTED: 3beta-hydroxysteroid-dehydrogenase/decarboxylase isoform 1-like [Brachypodium distachyon]	XM_003573520.1	320	5.10497e-165	PREDICTED: Brachypodium distachyon 3beta-hydroxysteroid-dehydrogenase/decarboxylase isoform 1-like (LOC100841751), mRNA	K07748	E1.1.1.170, NSDHL, ERG26	sterol-4alpha-carboxylate 3-dehydrogenase (decarboxylating)	http://www.genome.jp/dbget-bin/www_bget?ko:K07748
comp257546_c0	27.3154	32.0014	-0.22842	0.43777	0.99691	FALSE	30.7138	87.9212	-1.5173	9.7023e-12	1.3225e-09	TRUE	38.499	33.888	0.18405	0.39835	0.99628	FALSE	39.3397	27.1036	0.5375	0.10561	0.85926	FALSE	38.7822	103.923	-1.4221	1.6351e-07	1.6885e-05	TRUE	100.286	32.9475	1.6059	1.4747e-09	2.3085e-07	TRUE	1792	BAJ98269.1	473	2.95261e-50	predicted protein [Hordeum vulgare subsp. vulgare]	AK370799.1	232	3.84228e-116	Hordeum vulgare subsp. vulgare mRNA for predicted protein, complete cds, clone: NIASHv2116P18	--	--	--	--
comp256317_c0	344.08	248.584	0.46901	0.00065795	0.034253	FALSE	386.887	614	-0.66633	3.7493e-31	1.8968e-28	FALSE	318.852	263.239	0.27652	0.001556	0.038275	FALSE	325.815	341.412	-0.067459	0.80751	0.99397	FALSE	321.198	725.751	-1.176	4.2185e-32	3.1108e-29	TRUE	700.352	255.933	1.4523	5.5434e-50	7.7466e-47	TRUE	1028	BAK02829.1	733	3.7071e-94	predicted protein [Hordeum vulgare subsp. vulgare]	AK353829.1	524	0	Hordeum vulgare subsp. vulgare mRNA for predicted protein, complete cds, clone: NIASHv1003B08	K02960	RP-S16e, RPS16	small subunit ribosomal protein S16e	http://www.genome.jp/dbget-bin/www_bget?ko:K02960
comp254282_c0	75.1999	82.141	-0.12737	0.40878	0.99691	FALSE	84.5556	181.29	-1.1003	1.9031e-16	4.1281e-14	TRUE	74.7857	86.9835	-0.21798	0.61134	0.99628	FALSE	76.4188	74.6168	0.034427	0.75044	0.99397	FALSE	75.3358	214.286	-1.5081	3.166e-15	7.8436e-13	TRUE	206.787	84.5693	1.2899	1.4522e-13	3.7201e-11	TRUE	2609	BAK00674.1	2016	0	predicted protein [Hordeum vulgare subsp. vulgare]	AK369473.1	1298	0	Hordeum vulgare subsp. vulgare mRNA for predicted protein, complete cds, clone: NIASHv2092B18	--	--	--	--
comp265674_c0	96.4234	111.841	-0.21399	0.1669	0.99691	FALSE	108.42	24.2972	2.1578	5.7032e-10	6.3085e-08	TRUE	83.4552	118.434	-0.50501	0.049133	0.57989	FALSE	85.2776	95.6758	-0.16599	0.55802	0.99397	FALSE	84.0691	28.7194	1.5496	2.0852e-08	2.4982e-06	TRUE	27.7143	115.147	-2.0548	6.8312e-14	1.8148e-11	TRUE	3621	XP_003575307.1	3758	0	PREDICTED: 4-hydroxy-3-methylbut-2-en-1-yl diphosphate synthase-like [Brachypodium distachyon]	AK332616.1	70	8.89838e-26	Triticum aestivum cDNA, clone: WT004_H02, cultivar: Chinese Spring	K03526	E1.17.7.1, gcpE, ispG	(E)-4-hydroxy-3-methylbut-2-enyl-diphosphate synthase	http://www.genome.jp/dbget-bin/www_bget?ko:K03526
comp261335_c0	78.1385	92.3903	-0.24171	0.16897	0.99691	FALSE	87.8598	31.2308	1.4922	0.0001004	0.0042518	TRUE	58.1497	97.8371	-0.75061	0.0057895	0.11348	FALSE	59.4195	77.5327	-0.38387	0.16524	0.99397	FALSE	58.5774	36.915	0.66614	0.01245	0.32937	FALSE	35.6231	95.1217	-1.417	1.7982e-07	2.0044e-05	TRUE	2218	BAJ85550.1	2215	0	predicted protein [Hordeum vulgare subsp. vulgare]	AK354331.1	1509	0	Hordeum vulgare subsp. vulgare mRNA for predicted protein, complete cds, clone: NIASHv1006J06	K03527	E1.17.1.2, lytB, ispH	4-hydroxy-3-methylbut-2-enyl diphosphate reductase	http://www.genome.jp/dbget-bin/www_bget?ko:K03527
comp257867_c0	33.1721	50.0846	-0.5944	0.039738	0.79547	FALSE	37.2991	177.212	-2.2483	5.8982e-32	3.0805e-29	TRUE	61.9881	53.0373	0.22499	0.22394	0.99628	FALSE	63.3418	32.9149	0.94442	0.0011088	0.026403	FALSE	62.4441	209.466	-1.7461	2.6011e-18	8.1712e-16	TRUE	202.135	51.5652	1.9708	5.8026e-23	2.9951e-20	TRUE	3219	BAK04337.1	955	1.26465e-114	predicted protein [Hordeum vulgare subsp. vulgare]	AK332285.1	2957	0	Triticum aestivum cDNA, clone: WT003_J20, cultivar: Chinese Spring	K05907	E1.8.4.9	adenylyl-sulfate reductase (glutathione)	http://www.genome.jp/dbget-bin/www_bget?ko:K05907
comp223313_c0	37.7168	38.072	-0.01352	0.81808	0.99691	FALSE	42.4092	76.1973	-0.84536	3.6865e-06	0.00021937	FALSE	43.1117	40.3165	0.096712	0.52811	0.99628	FALSE	44.0532	37.4244	0.23527	0.3895	0.99397	FALSE	43.4289	90.0656	-1.0523	0.00016712	0.0090451	FALSE	86.9136	39.1975	1.1488	1.1761e-05	0.00090899	TRUE	1642	BAJ97988.1	348	1.06228e-101	predicted protein [Hordeum vulgare subsp. vulgare]	AK330657.1	61	4.02006e-21	Triticum aestivum cDNA, clone: SET4_P20, cultivar: Chinese Spring	--	--	--	--
comp259568_c0	0	9.66705	-3.2965	0.0038313	0.1444	FALSE	1.10633	57.3429	-5.6958	2.368e-17	5.5582e-15	TRUE	21.8358	10.237	1.0929	0.023429	0.33865	FALSE	22.3126	0	4.5144	1.4139e-06	7.1132e-05	TRUE	21.9964	67.7796	-1.6236	2.6297e-06	0.00022195	TRUE	65.4075	9.95284	2.7163	1.2198e-11	2.4784e-09	TRUE	1886	EAY88383.1	2347	0	hypothetical protein OsI_09845 [Oryza sativa Indica Group]	NM_001055387.1	736	0	Oryza sativa Japonica Group Os03g0130100 (Os03g0130100) mRNA, complete cds	--	--	--	--
comp255533_c0	165.943	95.5567	0.79626	5.4533e-05	0.0040204	FALSE	186.588	40.1724	2.2156	9.1365e-17	2.031e-14	TRUE	66.6272	101.19	-0.60289	0.026229	0.36732	FALSE	68.0822	164.656	-1.2741	4.8664e-10	4.2373e-08	TRUE	67.1173	47.484	0.49924	0.032446	0.67055	FALSE	45.8222	98.3817	-1.1023	1.4146e-05	0.0010674	TRUE	2282	BAJ86367.1	2133	0	predicted protein [Hordeum vulgare subsp. vulgare]	AK355148.1	1589	0	Hordeum vulgare subsp. vulgare mRNA for predicted protein, complete cds, clone: NIASHv1016K07	--	--	--	--
comp247836_c0	5.70063	22.9809	-2.0112	0.00058297	0.030928	FALSE	6.40985	119.353	-4.2188	5.3449e-33	2.934e-30	TRUE	53.4298	24.3358	1.1346	0.00027016	0.0086013	FALSE	54.5965	5.65643	3.2708	1.021e-11	1.089e-09	TRUE	53.8228	141.076	-1.3902	2.1071e-09	2.8981e-07	TRUE	136.138	23.6603	2.5245	5.4099e-21	2.4028e-18	TRUE	1902	BAJ98817.1	2156	0	predicted protein [Hordeum vulgare subsp. vulgare]	AK367614.1	1141	0	Hordeum vulgare subsp. vulgare mRNA for predicted protein, complete cds, clone: NIASHv2059I15	--	--	--	--
comp198456_c0	5.94989	2.19969	1.4356	0.20055	0.99691	FALSE	6.69012	26.6959	-1.9965	1.5845e-05	0.00081985	TRUE	9.27822	2.32937	1.9939	0.026675	0.37081	FALSE	9.48083	5.90376	0.68338	0.33197	0.99397	FALSE	9.34647	31.5546	-1.7554	0.00067219	0.030105	FALSE	30.4503	2.26472	3.7491	1.0069e-07	1.1733e-05	TRUE	1727	BAK00761.1	2126	0	predicted protein [Hordeum vulgare subsp. vulgare]	AK369560.1	1111	0	Hordeum vulgare subsp. vulgare mRNA for predicted protein, complete cds, clone: NIASHv2093G16	--	--	--	--
comp248329_c0	121.6	210.105	-0.78897	1.3023e-07	1.6893e-05	FALSE	136.728	401	-1.5523	4.6273e-49	4.172e-46	TRUE	267.685	222.492	0.26678	0.0046648	0.095118	FALSE	273.53	120.657	1.1808	7.177e-16	1.1318e-13	TRUE	269.654	473.984	-0.81373	1.1289e-11	2.0126e-09	FALSE	457.396	216.317	1.0803	9.8876e-22	4.5933e-19	TRUE	1562	BAL14718.1	1092	4.28147e-144	tonoplast intrinsic protein 3;1 [Triticum aestivum]	AK331255.1	73	8.15279e-28	Triticum aestivum cDNA, clone: WT007_A13, cultivar: Chinese Spring	K09873	TIP	aquaporin TIP	http://www.genome.jp/dbget-bin/www_bget?ko:K09873
comp240962_c0	1.12448	0	2.6949	0.39105	0.99691	FALSE	1.26438	17.67	-3.8048	6.6894e-06	0.00037629	TRUE	8.07845	0	5.4571	0.002618	0.058999	FALSE	8.25486	1.11576	2.8872	0.012429	0.18745	FALSE	8.13788	20.8861	-1.3598	0.023645	0.53369	FALSE	20.1551	0	6.8167	3.8784e-06	0.00033199	TRUE	1569	E5A7T3.2	1449	0	RecName: Full=Aspartic protease PEP1; AltName: Full=Aspergillopepsin A; AltName: Full=Aspergillopepsin I; Flags: Precursor	BT102064.1	959	0	Picea glauca clone GQ0165_H06 mRNA sequence	--	--	--	--
comp261579_c0	40.7426	37.7999	0.10816	0.88899	0.99691	FALSE	45.8115	75.1496	-0.71406	2.5899e-05	0.0012774	FALSE	46.951	40.0283	0.23013	0.2828	0.99628	FALSE	47.9763	40.4267	0.24701	0.35009	0.99397	FALSE	47.2964	88.8272	-0.90927	0.0010854	0.045147	FALSE	85.7185	38.9174	1.1392	1.5383e-05	0.0011511	TRUE	2250	BAJ95388.1	2198	0	predicted protein [Hordeum vulgare subsp. vulgare]	AK330770.1	1574	0	Triticum aestivum cDNA, clone: SET5_E06, cultivar: Chinese Spring	--	--	--	--
comp248344_c0	185.82	263.67	-0.50483	3.4822e-05	0.0027251	FALSE	208.939	485.752	-1.2171	6.2468e-46	4.9662e-43	TRUE	277.169	279.215	-0.010607	0.45195	0.99628	FALSE	283.222	184.38	0.61925	1.0231e-06	5.2661e-05	FALSE	279.208	574.162	-1.0401	5.1571e-21	2.0001e-18	TRUE	554.068	271.465	1.0293	3.5477e-24	1.9735e-21	TRUE	1737	BAJ88167.1	1593	0	predicted protein [Hordeum vulgare subsp. vulgare]	AK356952.1	64	9.15103e-23	Hordeum vulgare subsp. vulgare mRNA for predicted protein, complete cds, clone: NIASHv1042N15	--	--	--	--
comp232356_c0	335.129	518.551	-0.62977	4.1504e-12	9.819e-10	FALSE	376.823	213.577	0.81913	0.00052319	0.017764	FALSE	405.55	549.121	-0.43724	0.00036346	0.01111	FALSE	414.406	332.53	0.31756	0.00072577	0.018425	FALSE	408.533	252.449	0.69446	9.2705e-12	1.6584e-09	FALSE	243.614	533.881	-1.1319	4.6994e-25	2.7289e-22	TRUE	1270	BAJ89873.1	1361	0	predicted protein [Hordeum vulgare subsp. vulgare]	X76041.1	984	0	T.aestivum (Chinese spring) chi gene for endochitinase	--	--	--	--
comp254493_c0	32.0003	30.2874	0.079368	0.96365	0.99691	FALSE	35.9815	61.9744	-0.78442	6.0181e-05	0.0027062	FALSE	34.8749	32.0729	0.12083	0.52643	0.99628	FALSE	35.6365	31.7522	0.1665	0.5567	0.99397	FALSE	35.1315	73.254	-1.0601	0.00063221	0.028609	FALSE	70.6903	31.1828	1.1808	5.4062e-05	0.0035461	TRUE	1209	BAJ93390.1	1801	0	predicted protein [Hordeum vulgare subsp. vulgare]	AK366220.1	958	0	Hordeum vulgare subsp. vulgare mRNA for predicted protein, complete cds, clone: NIASHv2041D16	--	--	--	--
comp242761_c1	64.5811	116.609	-0.85249	2.9239e-05	0.0023389	FALSE	72.6157	217.242	-1.5809	7.4054e-28	3.3014e-25	TRUE	123.068	123.483	-0.0048668	0.59478	0.99628	FALSE	125.755	64.0803	0.97266	2.5489e-06	0.00012307	FALSE	123.973	256.781	-1.0505	2.2056e-10	3.403e-08	TRUE	247.795	120.056	1.0454	6.5298e-12	1.3805e-09	TRUE	1450	AFW89117.1	760	1.10033e-93	hypothetical protein ZEAMMB73_687441 [Zea mays]	XM_003561818.1	423	0	PREDICTED: Brachypodium distachyon uncharacterized LOC100835604 (LOC100835604), mRNA	--	--	--	--
comp229396_c0	19.3504	16.5052	0.22944	0.7297	0.99691	FALSE	21.7578	44.5784	-1.0348	7.9326e-05	0.0034647	TRUE	32.6337	17.4782	0.90081	0.016211	0.25524	FALSE	33.3464	19.2003	0.7964	0.039127	0.43552	FALSE	32.8738	52.6919	-0.68064	0.058076	0.99427	FALSE	50.8478	16.9931	1.5812	2.0556e-05	0.0014858	TRUE	722	AAF86307.1	470	2.08727e-56	EF-hand Ca2+-binding protein CCD1 [Triticum aestivum]	AF181661.1	398	0	Triticum aestivum EF-hand Ca2+-binding protein CCD1 (ccd1) mRNA, complete cds	--	--	--	--
comp257346_c1	105.714	138.278	-0.38739	0.01526	0.40886	FALSE	118.867	259.282	-1.1252	2.2769e-23	7.8686e-21	TRUE	158.056	146.43	0.11023	0.1981	0.99628	FALSE	161.508	104.895	0.62266	0.00020955	0.006311	FALSE	159.219	306.473	-0.94475	3.1558e-10	4.78e-08	FALSE	295.747	142.366	1.0548	4.1487e-14	1.1248e-11	TRUE	2157	BAJ84785.1	1047	1.37645e-133	predicted protein [Hordeum vulgare subsp. vulgare]	AK365598.1	507	0	Hordeum vulgare subsp. vulgare mRNA for predicted protein, complete cds, clone: NIASHv2035F21	--	--	--	--
comp235564_c1	42.4724	56.433	-0.41001	0.10494	0.99691	FALSE	47.7565	128.999	-1.4336	1.1928e-15	2.4367e-13	TRUE	77.6923	59.7599	0.37859	0.051486	0.60145	FALSE	79.3889	42.1431	0.91364	0.00037655	0.010466	FALSE	78.2638	152.477	-0.96218	6.3922e-06	0.00049289	FALSE	147.141	58.1013	1.3406	1.3718e-10	2.4716e-08	TRUE	1001	BAJ98969.1	522	1.84323e-62	predicted protein [Hordeum vulgare subsp. vulgare]	AK367766.1	404	0	Hordeum vulgare subsp. vulgare mRNA for predicted protein, complete cds, clone: NIASHv2061L05	--	--	--	--
comp282642_c0	35.1399	53.4293	-0.60452	0.031321	0.67987	FALSE	39.5117	3.95245	3.3215	3.6862e-07	2.6618e-05	TRUE	28.7145	56.5791	-0.97849	0.0064007	0.1231	FALSE	29.3415	34.8674	-0.24894	0.56291	0.99397	FALSE	28.9257	4.67181	2.6303	5.829e-06	0.00045504	TRUE	4.50831	55.0088	-3.609	2.9909e-12	6.5157e-10	TRUE	2803	XP_003573825.1	3462	0	PREDICTED: cycloartenol synthase-like isoform 1 [Brachypodium distachyon]	XM_003573777.1	1425	0	PREDICTED: Brachypodium distachyon cycloartenol synthase-like, transcript variant 1 (LOC100843581), mRNA	K01853	E5.4.99.8	cycloartenol synthase	http://www.genome.jp/dbget-bin/www_bget?ko:K01853
comp231493_c2	23.1474	27.554	-0.25141	0.43905	0.99691	FALSE	26.0272	98.552	-1.9209	4.0104e-16	8.5161e-14	TRUE	38.5526	29.1784	0.40193	0.152	0.99628	FALSE	39.3945	22.9679	0.77838	0.027758	0.34071	FALSE	38.8362	116.489	-1.5847	1.502e-09	2.1065e-07	TRUE	112.412	28.3686	1.9864	1.41e-13	3.6261e-11	TRUE	1343	XP_002447300.1	1290	6.51063e-172	hypothetical protein SORBIDRAFT_06g032360 [Sorghum bicolor]	XM_002447255.1	481	0	Sorghum bicolor hypothetical protein, mRNA	--	--	--	--
comp261591_c0	46.6658	48.3115	-0.050001	0.70343	0.99691	FALSE	52.4716	101.728	-0.9551	1.136e-08	1.0506e-06	FALSE	62.0777	51.1597	0.27907	0.16011	0.99628	FALSE	63.4333	46.304	0.4541	0.074446	0.68237	FALSE	62.5343	120.242	-0.94323	8.3447e-05	0.0049034	FALSE	116.034	49.7398	1.2221	1.0826e-07	1.2531e-05	TRUE	2366	BAJ91228.1	2527	0	predicted protein [Hordeum vulgare subsp. vulgare]	AK360019.1	1558	0	Hordeum vulgare subsp. vulgare mRNA for predicted protein, complete cds, clone: NIASHv1108I14	K00058	serA, PHGDH	D-3-phosphoglycerate dehydrogenase	http://www.genome.jp/dbget-bin/www_bget?ko:K00058
comp246984_c0	425.803	339.117	0.32841	0.011105	0.32333	FALSE	478.778	627.893	-0.39116	6.3475e-20	1.7392e-17	FALSE	470.456	359.109	0.38964	9.901e-07	5.6052e-05	FALSE	480.73	422.502	0.18627	0.018398	0.25134	FALSE	473.917	742.172	-0.64712	1.4234e-11	2.5149e-09	FALSE	716.198	349.142	1.0365	4.2205e-31	3.2386e-28	TRUE	1303	AAB18202.1	517	3.51489e-59	cold acclimation protein WCOR410c [Triticum aestivum]	U73211.1	1138	0	Triticum aestivum cold acclimation protein WCOR410c (Wcor410c) mRNA, complete cds	--	--	--	--
comp214591_c0	11.9476	5.96231	1.0028	0.18065	0.99691	FALSE	13.434	27.3432	-1.0253	0.0021027	0.056352	FALSE	11.7577	6.31381	0.89703	0.15027	0.99628	FALSE	12.0145	11.8549	0.01929	0.9197	0.99397	FALSE	11.8442	32.3197	-1.4482	0.0030385	0.10692	FALSE	31.1886	6.13858	2.345	1.6001e-05	0.0011916	TRUE	862	AAC05922.1	214	2.78506e-18	dehydrin-/LEA group 2-like protein [Lophopyrum elongatum]	X59133.1	564	0	T.aestivum L. mRNA for an ABA responsive gene, rab	--	--	--	--
comp230543_c0	65.5017	30.5641	1.0997	0.0006732	0.034954	FALSE	73.6509	80.8632	-0.13478	0.020432	0.32539	FALSE	55.2694	32.366	0.772	0.0052922	0.1057	FALSE	56.4763	64.9939	-0.20266	0.53549	0.99397	FALSE	55.676	95.5807	-0.77966	0.0034596	0.11886	FALSE	92.2356	31.4677	1.5515	1.5276e-08	2.0557e-06	TRUE	865	BAK01788.1	815	2.78731e-107	predicted protein [Hordeum vulgare subsp. vulgare]	AK332607.1	707	0	Triticum aestivum cDNA, clone: WT004_G15, cultivar: Chinese Spring	--	--	--	--
comp264371_c1	41.653	50.8244	-0.2871	0.24478	0.99691	FALSE	46.8351	10.8854	2.1052	6.6601e-05	0.0029675	TRUE	24.8752	53.8207	-1.1135	0.0027176	0.060962	FALSE	25.4184	41.33	-0.70131	0.065073	0.62222	FALSE	25.0582	12.8666	0.96165	0.030249	0.63869	FALSE	12.4163	52.3269	-2.0753	3.7217e-07	3.8935e-05	TRUE	2484	BAK00031.1	3588	0	predicted protein [Hordeum vulgare subsp. vulgare]	AK368827.1	2101	0	Hordeum vulgare subsp. vulgare mRNA for predicted protein, complete cds, clone: NIASHv2080K09	K09487	HSP90B, TRA1	heat shock protein 90kDa beta	http://www.genome.jp/dbget-bin/www_bget?ko:K09487
comp199371_c0	76.2302	72.6476	0.069448	0.97725	0.99691	FALSE	85.7141	11.0798	2.9516	3.0958e-12	4.4929e-10	TRUE	58.7895	76.9304	-0.388	0.25113	0.99628	FALSE	60.0733	75.6391	-0.33241	0.23968	0.99397	FALSE	59.222	13.0964	2.177	5.1372e-09	6.6521e-07	TRUE	12.6381	74.7953	-2.5652	4.7291e-12	1.0186e-09	TRUE	3189	BAL41690.1	2061	0	ent-kaurene synthase like 3 [Triticum aestivum]	AB597959.1	1186	0	Triticum aestivum TaKSL3 mRNA for ent-kaurene synthase like 3, complete cds	K04121	E4.2.3.19	ent-kaurene synthase	http://www.genome.jp/dbget-bin/www_bget?ko:K04121
comp247340_c0	136.765	175.163	-0.357	0.010475	0.30955	FALSE	153.78	49.0285	1.6492	1.0152e-08	9.4375e-07	TRUE	117.673	185.489	-0.65655	0.00096154	0.025501	FALSE	120.243	135.704	-0.17451	0.45697	0.99397	FALSE	118.539	57.9519	1.0324	6.6471e-07	6.2331e-05	TRUE	55.9238	180.341	-1.6892	2.5595e-16	8.2385e-14	TRUE	2096	CBY78882.1	2558	0	KO2 protein [Aegilops speltoides]	FR745884.1	1530	0	Aegilops speltoides mRNA for KO2 protein	K04122	E1.14.13.78	ent-kaurene oxidase	http://www.genome.jp/dbget-bin/www_bget?ko:K04122
comp242113_c0	717.459	500.689	0.51898	4.32e-08	5.9953e-06	FALSE	806.719	1015.78	-0.33245	1.5397e-27	6.662e-25	FALSE	704.122	530.206	0.40927	5.4689e-10	5.1445e-08	FALSE	719.498	711.896	0.015325	0.46605	0.99397	FALSE	709.301	1200.66	-0.75935	5.4994e-24	2.6742e-21	FALSE	1158.64	515.491	1.1684	3.7807e-59	6.8405e-56	TRUE	4121	XP_003568365.1	1720	0	PREDICTED: fructose-1,6-bisphosphatase, cytosolic-like [Brachypodium distachyon]	AK249326.1	967	0	Hordeum vulgare subsp. vulgare cDNA clone: FLbaf25b24, mRNA sequence	K03841	FBP, fbp	fructose-1,6-bisphosphatase I	http://www.genome.jp/dbget-bin/www_bget?ko:K03841
comp262204_c0	37.998	42.7781	-0.17095	0.46706	0.99691	FALSE	42.7253	88.8724	-1.0566	1.7443e-08	1.5621e-06	TRUE	34.3934	45.3001	-0.39738	0.36382	0.99628	FALSE	35.1445	37.7033	-0.10139	0.85649	0.99397	FALSE	34.6464	105.048	-1.6003	7.3211e-09	9.3111e-07	TRUE	101.371	44.0428	1.2027	9.3794e-07	9.0878e-05	TRUE	2751	BAJ98121.1	3883	0	predicted protein [Hordeum vulgare subsp. vulgare]	AK366918.1	2145	0	Hordeum vulgare subsp. vulgare mRNA for predicted protein, complete cds, clone: NIASHv2048E18	K06617	E2.4.1.82	raffinose synthase	http://www.genome.jp/dbget-bin/www_bget?ko:K06617
comp286419_c0	3.13917	4.57303	-0.54277	0.56346	0.99691	FALSE	3.52971	32.1379	-3.1867	8.0957e-09	7.6495e-07	TRUE	9.99808	4.84263	1.0459	0.13747	0.99628	FALSE	10.2164	3.11483	1.7137	0.041167	0.4507	FALSE	10.0716	37.9872	-1.9152	7.0116e-05	0.0041923	TRUE	36.6577	4.70823	2.9609	1.1705e-07	1.344e-05	TRUE	1336	BAK04700.1	1585	0	predicted protein [Hordeum vulgare subsp. vulgare]	AK333750.1	1007	0	Triticum aestivum cDNA, clone: WT008_O23, cultivar: Chinese Spring	--	--	--	--
comp262534_c1	437.262	329.201	0.40953	0.0009259	0.045598	FALSE	491.662	133.21	1.884	1.5227e-31	7.826e-29	TRUE	315.436	348.608	-0.14426	0.70971	0.99628	FALSE	322.324	433.871	-0.42876	0.00023028	0.0068612	FALSE	317.756	157.455	1.013	1.0166e-15	2.5965e-13	TRUE	151.945	338.933	-1.1575	4.8883e-17	1.6804e-14	TRUE	1446	BAJ99108.1	1453	0	predicted protein [Hordeum vulgare subsp. vulgare]	AK331482.1	870	0	Triticum aestivum cDNA, clone: WT007_J17, cultivar: Chinese Spring	--	--	--	--
comp231595_c0	28.4957	16.9596	0.74864	0.11491	0.99691	FALSE	32.0408	75.8131	-1.2425	1.3248e-08	1.2128e-06	TRUE	41.3561	17.9594	1.2034	0.00083002	0.022489	FALSE	42.2592	28.2747	0.57975	0.073981	0.67932	FALSE	41.6603	89.6115	-1.105	8.7663e-05	0.0051205	FALSE	86.4753	17.461	2.3082	1.0986e-12	2.5587e-10	TRUE	1249	BAJ87716.1	566	2.0015e-67	predicted protein [Hordeum vulgare subsp. vulgare]	AK356499.1	607	0	Hordeum vulgare subsp. vulgare mRNA for predicted protein, complete cds, clone: NIASHv1035H18	--	--	--	--
comp93164_c0	2.15525	4.45726	-1.0483	0.33767	0.99691	FALSE	2.42339	23.0667	-3.2507	8.759e-07	5.8703e-05	TRUE	10.0781	4.72003	1.0943	0.12328	0.99628	FALSE	10.2981	2.13854	2.2677	0.014261	0.2076	FALSE	10.1522	27.265	-1.4253	0.0072072	0.21375	FALSE	26.3108	4.58903	2.5194	3.6585e-05	0.0024865	TRUE	822	BAJ94320.1	513	7.57532e-61	predicted protein [Hordeum vulgare subsp. vulgare]	AK368816.1	366	0	Hordeum vulgare subsp. vulgare mRNA for predicted protein, complete cds, clone: NIASHv2080H10	--	--	--	--
comp237801_c0	3.46714	18.1764	-2.3902	0.00070448	0.036239	FALSE	3.89849	57.602	-3.8851	3.0428e-16	6.53e-14	TRUE	17.5966	19.2479	-0.1294	0.955	0.99628	FALSE	17.9809	3.44025	2.3859	0.00085298	0.021128	FALSE	17.7261	68.0859	-1.9415	7.6744e-08	8.406e-06	TRUE	65.7031	18.7137	1.8119	1.0331e-07	1.2007e-05	TRUE	1207	BAK02188.1	657	7.16011e-81	predicted protein [Hordeum vulgare subsp. vulgare]	AK335108.1	379	0	Triticum aestivum cDNA, clone: WT012_B11, cultivar: Chinese Spring	K00799	GST, gst	glutathione S-transferase	http://www.genome.jp/dbget-bin/www_bget?ko:K00799
comp248505_c0	132.694	127.929	0.052757	0.95561	0.99691	FALSE	149.203	232.819	-0.64194	2.329e-12	3.4484e-10	FALSE	143.781	135.471	0.08589	0.27497	0.99628	FALSE	146.921	131.665	0.15817	0.25137	0.99397	FALSE	144.839	275.193	-0.926	4.8958e-09	6.3709e-07	FALSE	265.562	131.711	1.0117	4.36e-12	9.4268e-10	TRUE	1595	BAJ98159.1	1666	0	predicted protein [Hordeum vulgare subsp. vulgare]	AK330833.1	1032	0	Triticum aestivum cDNA, clone: SET5_G20, cultivar: Chinese Spring	K07393	ECM4	putative glutathione S-transferase	http://www.genome.jp/dbget-bin/www_bget?ko:K07393
comp237803_c0	6.41702	6.80861	-0.085458	0.85188	0.99691	FALSE	7.21537	31.6377	-2.1325	1.2341e-06	8.0667e-05	TRUE	23.5267	7.21001	1.7062	0.001372	0.034462	FALSE	24.0404	6.36726	1.9167	0.00074093	0.018745	FALSE	23.6998	37.3959	-0.65801	0.12301	0.99427	FALSE	36.0872	7.0099	2.364	3.1198e-06	0.00027124	TRUE	1377	BAK04041.1	705	1.36802e-88	predicted protein [Hordeum vulgare subsp. vulgare]	AK372844.1	665	0	Hordeum vulgare subsp. vulgare mRNA for predicted protein, complete cds, clone: NIASHv3014C17	--	--	--	--
comp265745_c0	28.2525	36.7006	-0.37743	0.22084	0.99691	FALSE	31.7674	8.16407	1.9602	0.0020596	0.055379	FALSE	18.0765	38.8643	-1.1043	0.011452	0.19563	FALSE	18.4713	28.0334	-0.60186	0.18912	0.99397	FALSE	18.2095	9.64997	0.9161	0.075003	0.99427	FALSE	9.31225	37.7856	-2.0206	2.1945e-05	0.0015736	TRUE	3002	BAK02993.1	3276	0	predicted protein [Hordeum vulgare subsp. vulgare]	AK371795.1	1484	0	Hordeum vulgare subsp. vulgare mRNA for predicted protein, complete cds, clone: NIASHv2141I12	--	--	--	--
comp235320_c0	3.23287	7.93045	-1.2946	0.13436	0.99691	FALSE	3.63508	41.9769	-3.5295	1.02e-11	1.3857e-09	TRUE	14.478	8.39798	0.78575	0.14811	0.99628	FALSE	14.7942	3.20781	2.2054	0.003865	0.074679	FALSE	14.5845	49.6169	-1.7664	1.8336e-05	0.0012755	TRUE	47.8805	8.1649	2.5519	2.0423e-08	2.688e-06	TRUE	1122	XP_003570938.1	356	3.89066e-37	PREDICTED: putative homeobox-leucine zipper protein HOX26-like [Brachypodium distachyon]	XM_003570890.1	145	5.4857e-68	PREDICTED: Brachypodium distachyon putative homeobox-leucine zipper protein HOX26-like (LOC100828399), mRNA	--	--	--	--
comp263338_c0	147.843	137.986	0.099544	0.82912	0.99691	FALSE	166.237	265.753	-0.67684	1.3929e-14	2.5632e-12	FALSE	121.484	146.121	-0.2664	0.35383	0.99628	FALSE	124.137	146.697	-0.24091	0.25318	0.99397	FALSE	122.378	314.121	-1.36	1.6753e-18	5.3483e-16	TRUE	303.128	142.066	1.0934	3.5031e-15	1.0418e-12	TRUE	2425	BAJ99350.1	3026	0	predicted protein [Hordeum vulgare subsp. vulgare]	AK368147.1	40	2.82073e-09	Hordeum vulgare subsp. vulgare mRNA for predicted protein, partial cds, clone: NIASHv2069A05	K14487	GH3	auxin responsive GH3 gene family	http://www.genome.jp/dbget-bin/www_bget?ko:K14487
comp264118_c0	229.235	220.945	0.053141	0.94393	0.99691	FALSE	257.755	630.893	-1.2914	6.5384e-63	8.5097e-60	TRUE	278.001	233.971	0.24876	0.0059369	0.11602	FALSE	284.072	227.458	0.32066	0.0047919	0.089024	FALSE	280.046	745.719	-1.413	2.8397e-44	3.2089e-41	TRUE	719.621	227.477	1.6615	7.6234e-62	1.4723e-58	TRUE	1688	BAJ99727.1	1699	0	predicted protein [Hordeum vulgare subsp. vulgare]	AK363408.1	881	0	Hordeum vulgare subsp. vulgare mRNA for predicted protein, complete cds, clone: NIASHv2015D20	K13051	iaaA, ASRGL1	beta-aspartyl-peptidase (threonine type)	http://www.genome.jp/dbget-bin/www_bget?ko:K13051
comp261284_c0	80.5173	142.635	-0.82495	6.6487e-06	0.00061659	FALSE	90.5345	293.249	-1.6956	1.1186e-39	7.7149e-37	TRUE	122.941	151.044	-0.297	0.26579	0.99628	FALSE	125.626	79.8929	0.65299	0.00067089	0.017197	FALSE	123.846	346.622	-1.4848	4.005e-23	1.8287e-20	TRUE	334.491	146.851	1.1876	1.1185e-18	4.2627e-16	TRUE	1835	BAK00283.1	2040	0	predicted protein [Hordeum vulgare subsp. vulgare]	AK369081.1	1195	0	Hordeum vulgare subsp. vulgare mRNA for predicted protein, complete cds, clone: NIASHv2084P15	K00517	E1.14.-.-	--	http://www.genome.jp/dbget-bin/www_bget?ko:K00517
comp264202_c1	61.284	78.5503	-0.35811	0.085751	0.99691	FALSE	68.9084	27.8628	1.3063	0.0031635	0.078089	FALSE	42.3135	83.1811	-0.97514	0.00098348	0.026002	FALSE	43.2375	60.8088	-0.492	0.11282	0.89455	FALSE	42.6247	32.934	0.37211	0.17352	0.99427	FALSE	31.7814	80.8725	-1.3475	3.6911e-06	0.00031706	TRUE	2756	BAJ89467.1	3825	0	predicted protein [Hordeum vulgare subsp. vulgare]	AK358253.1	2125	0	Hordeum vulgare subsp. vulgare mRNA for predicted protein, complete cds, clone: NIASHv1072A08	--	--	--	--
comp266417_c0	66.5147	58.3814	0.18816	0.62733	0.99691	FALSE	74.7899	16.2633	2.2012	1.6423e-07	1.2532e-05	TRUE	44.3027	61.8233	-0.48075	0.1798	0.99628	FALSE	45.2702	65.999	-0.54388	0.067978	0.64104	FALSE	44.6286	19.2234	1.2151	0.00058188	0.026669	FALSE	18.5506	60.1074	-1.6961	2.102e-06	0.000189	TRUE	3429	AAX93041.1	223	8.48467e-16	hypothetical protein LOC_Os11g07260 [Oryza sativa Japonica Group]	AK370810.1	598	0	Hordeum vulgare subsp. vulgare mRNA for predicted protein, complete cds, clone: NIASHv2117F16	--	--	--	--
comp255444_c0	32.1844	17.829	0.85213	0.058229	0.99691	FALSE	36.1885	46.7814	-0.3704	0.014805	0.25883	FALSE	26.8708	18.8801	0.50917	0.1546	0.99628	FALSE	27.4576	31.9349	-0.21792	0.63555	0.99397	FALSE	27.0685	55.2959	-1.0306	0.003802	0.12851	FALSE	53.3607	18.3561	1.5395	1.8691e-05	0.0013678	TRUE	2086	BAJ97590.1	2051	0	predicted protein [Hordeum vulgare subsp. vulgare]	AK366387.1	50	6.68328e-15	Hordeum vulgare subsp. vulgare mRNA for predicted protein, complete cds, clone: NIASHv2042I19	K01809	E5.3.1.8, manA	mannose-6-phosphate isomerase	http://www.genome.jp/dbget-bin/www_bget?ko:K01809
comp251787_c0	49.4278	44.1663	0.16238	0.73839	0.99691	FALSE	55.5772	88.1227	-0.66502	1.1214e-05	0.00060243	FALSE	35.7667	46.77	-0.38697	0.37254	0.99628	FALSE	36.5478	49.0446	-0.42431	0.22061	0.99397	FALSE	36.0298	104.161	-1.5316	2.6323e-08	3.0832e-06	TRUE	100.516	45.472	1.1444	2.6252e-06	0.00023188	TRUE	1185	AET08883.1	1182	1.99108e-158	metacaspase 2 [Aegilops speltoides]	JN160831.1	901	0	Aegilops speltoides metacaspase 2 mRNA, complete cds	--	--	--	--
comp248867_c0	42.3206	54.1679	-0.35608	0.15547	0.99691	FALSE	47.5858	125.51	-1.3992	6.4657e-15	1.2363e-12	TRUE	72.5477	57.3613	0.33885	0.082153	0.84915	FALSE	74.1319	41.9925	0.81996	0.0016355	0.036666	FALSE	73.0814	148.354	-1.0215	2.5683e-06	0.00021735	TRUE	143.162	55.7693	1.3601	1.5461e-10	2.7653e-08	TRUE	1933	BAJ94792.1	1362	0	predicted protein [Hordeum vulgare subsp. vulgare]	AK361426.1	836	0	Hordeum vulgare subsp. vulgare mRNA for predicted protein, complete cds, clone: NIASHv1140F06	--	--	--	--
comp262494_c2	233.934	140.856	0.73188	9.8766e-06	0.00088253	FALSE	263.038	277.318	-0.076267	0.00011165	0.0046694	FALSE	111.579	149.16	-0.4188	0.07822	0.82106	FALSE	114.015	232.121	-1.0256	7.2295e-10	6.145e-08	TRUE	112.399	327.791	-1.5441	2.9179e-23	1.3401e-20	TRUE	316.319	145.021	1.1251	1.9567e-16	6.3819e-14	TRUE	1942	BAK03127.1	2124	0	predicted protein [Hordeum vulgare subsp. vulgare]	AK332388.1	1578	0	Triticum aestivum cDNA, clone: WT003_N19, cultivar: Chinese Spring	K01761	E4.4.1.11	methionine-gamma-lyase	http://www.genome.jp/dbget-bin/www_bget?ko:K01761
comp254828_c0	12.463	18.6991	-0.58532	0.21456	0.99691	FALSE	14.0135	47.6406	-1.7654	5.8441e-08	4.7973e-06	TRUE	24.6353	19.8015	0.31512	0.33583	0.99628	FALSE	25.1732	12.3663	1.0255	0.028222	0.34455	FALSE	24.8165	56.3114	-1.1821	0.00096962	0.041028	FALSE	54.3407	19.2519	1.497	2.31e-05	0.0016482	TRUE	1527	BAK01658.1	1318	1.51856e-177	predicted protein [Hordeum vulgare subsp. vulgare]	AK370458.1	986	0	Hordeum vulgare subsp. vulgare mRNA for predicted protein, complete cds, clone: NIASHv2111C13	K15104	SLC25A11, OGC	solute carrier family 25 (mitochondrial oxoglutarate transporter), member 11	http://www.genome.jp/dbget-bin/www_bget?ko:K15104
comp259387_c0	13.0252	20.0583	-0.62289	0.17665	0.99691	FALSE	14.6457	77.4291	-2.4024	1.1264e-15	2.304e-13	TRUE	36.9625	21.2408	0.79923	0.019261	0.29133	FALSE	37.7697	12.9242	1.5472	0.0002549	0.0074905	FALSE	37.2344	91.5216	-1.2975	5.2416e-06	0.0004133	TRUE	88.3186	20.6512	2.0965	1.1709e-11	2.3903e-09	TRUE	730	CAA09371.1	590	2.97567e-72	GRAB1 protein [Triticum sp.]	AJ010829.1	355	0	Triticum sp. mRNA for GRAB1 protein	--	--	--	--
comp231302_c0	5.71609	12.6193	-1.1425	0.085117	0.99691	FALSE	6.42724	48.9669	-2.9295	4.8854e-12	6.9282e-10	TRUE	26.7949	13.3632	1.0037	0.018305	0.28015	FALSE	27.38	5.67177	2.2713	6.3453e-05	0.002205	TRUE	26.992	57.8792	-1.1005	0.0016842	0.065611	FALSE	55.8535	12.9923	2.104	6.4174e-08	7.6815e-06	TRUE	1037	BAK00908.1	907	1.56191e-119	predicted protein [Hordeum vulgare subsp. vulgare]	AK330991.1	535	0	Triticum aestivum cDNA, clone: SET1_H14, cultivar: Chinese Spring	--	--	--	--
comp249021_c0	2.9049	4.92035	-0.76027	0.43281	0.99691	FALSE	3.2663	33.1098	-3.3415	2.7819e-09	2.8077e-07	TRUE	16.4768	5.21043	1.661	0.0084905	0.1542	FALSE	16.8367	2.88238	2.5463	0.00081931	0.020442	FALSE	16.598	39.136	-1.2375	0.0042212	0.13973	FALSE	37.7663	5.06582	2.8982	1.0259e-07	1.1931e-05	TRUE	1171	XP_003572489.1	646	3.38366e-79	PREDICTED: NEP1-interacting protein 2-like [Brachypodium distachyon]	FP092020.1	279	1.85428e-142	Phyllostachys edulis cDNA clone: bphylf029b05, full insert sequence	--	--	--	--
comp276499_c0	27.2686	38.2057	-0.48655	0.12611	0.99691	FALSE	30.6611	5.24833	2.5465	0.00016767	0.0066583	FALSE	24.9552	40.4581	-0.69709	0.10037	0.97763	FALSE	25.5002	27.0571	-0.085503	0.90948	0.99397	FALSE	25.1388	6.20355	2.0187	0.00027442	0.013976	FALSE	5.98645	39.3352	-2.716	2.2929e-07	2.5087e-05	TRUE	1950	XP_003573827.1	2022	0	PREDICTED: obtusifoliol 14-alpha demethylase-like [Brachypodium distachyon]	XM_003573779.1	633	0	PREDICTED: Brachypodium distachyon obtusifoliol 14-alpha demethylase-like (LOC100844089), mRNA	K05917	CYP51	cytochrome P450, family 51 (sterol 14-demethylase)	http://www.genome.jp/dbget-bin/www_bget?ko:K05917
comp235234_c0	112.951	61.2393	0.88317	0.00024451	0.014938	FALSE	127.004	116.846	0.12026	0.12692	0.99618	FALSE	76.1766	64.8496	0.23225	0.16873	0.99628	FALSE	77.8401	112.076	-0.52589	0.021412	0.28177	FALSE	76.7369	138.113	-0.84785	0.00013763	0.0076503	FALSE	133.279	63.0497	1.0799	2.3646e-07	2.5773e-05	TRUE	1207	ABB02379.1	849	2.13919e-110	temperature-induced lipocalin-2 [Triticum aestivum]	AK373358.1	529	0	Hordeum vulgare subsp. vulgare mRNA for predicted protein, complete cds, clone: NIASHv3028C06	K03098	blc	outer membrane lipoprotein Blc	http://www.genome.jp/dbget-bin/www_bget?ko:K03098
comp243659_c0	28.7679	53.3714	-0.89161	0.0034083	0.13185	FALSE	32.3469	101.209	-1.6456	2.4453e-14	4.3945e-12	TRUE	69.8466	56.5178	0.30548	0.11277	0.99628	FALSE	71.3719	28.5448	1.3221	7.2428e-06	0.00031478	TRUE	70.3604	119.629	-0.76573	0.001312	0.053153	FALSE	115.442	54.9492	1.071	1.767e-06	0.00016155	TRUE	1022	ACQ41882.1	1022	8.76498e-137	germin-like protein 2 [Triticum aestivum]	M63223.1	823	0	Wheat germin 9f-2.8 gene, complete cds	--	--	--	--
comp257767_c0	1433.01	1020.98	0.48909	3.5019e-13	9.2641e-11	FALSE	1611.29	409.172	1.9774	1.5699e-108	4.7805e-105	TRUE	634.083	1081.17	-0.76985	4.6123e-21	1.1119e-18	FALSE	647.93	1421.9	-1.1339	5.3497e-62	5.6668e-59	TRUE	638.748	483.644	0.4013	2.3961e-08	2.8297e-06	FALSE	466.717	1051.16	-1.1714	2.3429e-50	3.3841e-47	TRUE	1009	AEH25632.1	904	8.87032e-120	pathogenesis-related protein 1-17 [Triticum aestivum]	AJ007349.1	625	0	Triticum aestivum mRNA for PR-1.2 protein	--	--	--	--
comp198802_c0	145.339	108.016	0.42818	0.044915	0.86405	FALSE	163.42	38.6821	2.0788	1.7288e-13	2.8823e-11	TRUE	118.057	114.384	0.045608	0.43349	0.99628	FALSE	120.635	144.212	-0.25754	0.22123	0.99397	FALSE	118.926	45.7225	1.3791	7.8212e-10	1.1301e-07	TRUE	44.1223	111.209	-1.3337	7.3002e-08	8.6717e-06	TRUE	904	AAP04429.1	752	2.14119e-97	pathogenesis-related protein 10 [Hordeum vulgare]	AY220734.1	489	0	Hordeum vulgare pathogenesis-related protein 10 (PR-10) mRNA, complete cds	--	--	--	--
comp240387_c4	200.398	222.396	-0.15026	0.12927	0.99691	FALSE	225.33	646.034	-1.5196	3.0113e-76	5.3404e-73	TRUE	463.895	235.507	0.97803	5.7632e-22	1.4682e-19	FALSE	474.025	198.844	1.2533	1.1046e-28	3.8559e-26	TRUE	467.307	763.616	-0.70848	5.6782e-14	1.2456e-11	FALSE	736.892	228.971	1.6863	1.4454e-64	2.8556e-61	TRUE	1011	BAK04803.1	825	2.04721e-107	predicted protein [Hordeum vulgare subsp. vulgare]	AK330259.1	872	0	Triticum aestivum cDNA, clone: SET1_E19, cultivar: Chinese Spring	K09567	PPIH, CYPH	peptidyl-prolyl isomerase H (cyclophilin H)	http://www.genome.jp/dbget-bin/www_bget?ko:K09567
comp269482_c0	300.994	449.12	-0.57737	1.7738e-09	3.051e-07	FALSE	338.441	183.003	0.88704	0.00015914	0.0063699	FALSE	264.296	475.597	-0.84759	6.0307e-12	7.2098e-10	FALSE	270.067	298.66	-0.14519	0.38596	0.99397	FALSE	266.24	216.31	0.29962	0.0038018	0.12851	FALSE	208.74	462.398	-1.1474	2.2509e-22	1.0837e-19	TRUE	5029	BAJ97406.1	6303	0	predicted protein [Hordeum vulgare subsp. vulgare]	AK366203.1	59	1.61442e-19	Hordeum vulgare subsp. vulgare mRNA for predicted protein, complete cds, clone: NIASHv2041B06	--	--	--	--
comp263642_c1	545.682	384.994	0.50322	3.7625e-06	0.0003685	FALSE	613.571	815.274	-0.41005	2.2262e-26	9.1885e-24	FALSE	277.787	407.691	-0.5535	4.985e-05	0.0019207	FALSE	283.853	541.451	-0.93169	5.0104e-18	9.6316e-16	FALSE	279.83	963.658	-1.784	1.0705e-80	2.8499e-77	TRUE	929.932	396.376	1.2303	1.1903e-51	1.7947e-48	TRUE	2675	BAJ89339.1	3218	0	predicted protein [Hordeum vulgare subsp. vulgare]	AK358125.1	1677	0	Hordeum vulgare subsp. vulgare mRNA for predicted protein, complete cds, clone: NIASHv1069H06	--	--	--	--
comp225105_c0	18.3665	39.0717	-1.089	0.0034765	0.13393	FALSE	20.6515	76.7993	-1.8948	9.6274e-13	1.4868e-10	TRUE	39.7524	41.3751	-0.057721	0.88862	0.99628	FALSE	40.6205	18.2241	1.1564	0.0022178	0.047325	FALSE	40.0448	90.7771	-1.1807	2.857e-05	0.0018911	TRUE	87.6002	40.2268	1.1228	1.5547e-05	0.0011629	TRUE	970	BAK05450.1	435	4.01056e-50	predicted protein [Hordeum vulgare subsp. vulgare]	AK374253.1	90	1.77357e-37	Hordeum vulgare subsp. vulgare mRNA for predicted protein, complete cds, clone: NIASHv3058L19	K03113	EIF1, SUI1	translation initiation factor 1	http://www.genome.jp/dbget-bin/www_bget?ko:K03113
comp261925_c0	8.29302	31.2008	-1.9116	0.0001038	0.0070693	FALSE	9.32477	4.72998	0.97923	0.46305	0.99618	FALSE	10.0781	33.0402	-1.713	0.00074391	0.020469	FALSE	10.2981	8.22872	0.32364	0.5884	0.99397	FALSE	10.1522	5.59086	0.86065	0.20493	0.99427	FALSE	5.39519	32.1232	-2.5739	5.6429e-06	0.00046497	TRUE	2642	P08770.2	1471	0	RecName: Full=Putative AC transposase; AltName: Full=ORFA	--	--	--	--	--	--	--	--
comp266037_c0	52.4283	62.7032	-0.25819	0.23361	0.99691	FALSE	58.951	190.754	-1.6941	2.2468e-26	9.2502e-24	TRUE	91.9824	66.3999	0.47018	0.013044	0.21622	FALSE	93.991	52.0218	0.85341	0.00024931	0.0073484	FALSE	92.659	225.472	-1.2829	1.4212e-12	2.7695e-10	TRUE	217.581	64.557	1.7529	2.8553e-21	1.2814e-18	TRUE	3778	XP_003573930.1	4264	0	PREDICTED: putative calcium-transporting ATPase 13, plasma membrane-type-like [Brachypodium distachyon]	AK365547.1	2360	0	Hordeum vulgare subsp. vulgare mRNA for predicted protein, complete cds, clone: NIASHv2034O22	--	--	--	--
comp237964_c0	15.6963	31.9759	-1.0266	0.011495	0.33198	FALSE	17.6491	92.3829	-2.388	2.5765e-18	6.3871e-16	TRUE	62.3273	33.861	0.88024	0.0010906	0.028269	FALSE	63.6883	15.5746	2.0318	1.1991e-08	8.6142e-07	TRUE	62.7857	109.197	-0.79843	0.0013813	0.055446	FALSE	105.375	32.9213	1.6784	1.6143e-10	2.8844e-08	TRUE	1068	XP_003564678.1	713	1.13049e-89	PREDICTED: uncharacterized protein LOC100845064 [Brachypodium distachyon]	XM_003564630.1	346	9.60357e-180	PREDICTED: Brachypodium distachyon uncharacterized LOC100845064 (LOC100845064), mRNA	--	--	--	--
comp258906_c0	32.7504	46.9911	-0.52088	0.073172	0.99691	FALSE	36.8249	92.9868	-1.3363	5.9245e-11	7.321e-09	TRUE	98.6203	49.7614	0.98686	7.7955e-06	0.00036548	FALSE	100.774	32.4965	1.6328	5.521e-10	4.78e-08	TRUE	99.3457	109.911	-0.1458	0.74698	0.99427	FALSE	106.064	48.3803	1.1324	1.6965e-06	0.0001556	TRUE	2303	BAJ94428.1	3012	0	predicted protein [Hordeum vulgare subsp. vulgare]	AK332508.1	2106	0	Triticum aestivum cDNA, clone: WT004_C11, cultivar: Chinese Spring	K01568	E4.1.1.1, pdc	pyruvate decarboxylase	http://www.genome.jp/dbget-bin/www_bget?ko:K01568
comp261954_c1	148.59	191.606	-0.3668	0.0062367	0.20941	FALSE	167.076	407.28	-1.2855	4.7954e-41	3.4243e-38	TRUE	268.617	202.901	0.40477	0.00014405	0.0049189	FALSE	274.483	147.438	0.89661	7.3309e-11	7.0329e-09	FALSE	270.593	481.407	-0.83113	2.8794e-12	5.4821e-10	FALSE	464.559	197.27	1.2357	8.0564e-27	5.1899e-24	TRUE	2427	BAJ86375.1	2444	0	predicted protein [Hordeum vulgare subsp. vulgare]	AK332976.1	2195	0	Triticum aestivum cDNA, clone: WT005_F12, cultivar: Chinese Spring	--	--	--	--
comp267670_c0	77.596	72.111	0.10576	0.85515	0.99691	FALSE	87.2498	139.985	-0.68205	2.0474e-08	1.8155e-06	FALSE	119.049	76.3622	0.64063	0.00037344	0.011378	FALSE	121.649	76.9943	0.6599	0.00073487	0.018622	FALSE	119.925	165.463	-0.46438	0.02586	0.57056	FALSE	159.673	74.2428	1.1048	8.4201e-09	1.1844e-06	TRUE	3406	EAY79210.1	3276	0	hypothetical protein OsI_34325 [Oryza sativa Indica Group]	AK249996.1	2509	0	Hordeum vulgare subsp. vulgare cDNA clone: FLbaf68h20, mRNA sequence	--	--	--	--
comp214853_c0	42.553	32.0691	0.40808	0.30348	0.99691	FALSE	47.8471	71.4032	-0.57756	0.00022889	0.0087141	FALSE	32.7937	33.9597	-0.050406	0.88253	0.99628	FALSE	33.5098	42.2231	-0.33345	0.37808	0.99397	FALSE	33.0349	84.399	-1.3532	5.8815e-06	0.00045869	TRUE	81.4452	33.0172	1.3026	2.9663e-06	0.00025934	TRUE	541	BAJ94378.1	922	4.95774e-120	predicted protein [Hordeum vulgare subsp. vulgare]	AK363174.1	481	0	Hordeum vulgare subsp. vulgare mRNA for predicted protein, complete cds, clone: NIASHv2013E09	--	--	--	--
comp98587_c0	61.6579	102.564	-0.73417	0.00049496	0.026934	FALSE	69.3288	19.7713	1.81	2.4172e-05	0.0012018	TRUE	56.8411	108.61	-0.93416	0.00030137	0.0094478	FALSE	58.0824	61.1798	-0.074956	0.89549	0.99397	FALSE	57.2592	23.3698	1.2929	4.6049e-05	0.0028994	TRUE	22.5519	105.596	-2.2272	4.2558e-14	1.1502e-11	TRUE	2918	BAH56558.1	4245	0	ent-copalyl diphosphate synthase [Triticum aestivum]	AB439588.1	2376	0	Triticum aestivum TaCPS1 mRNA for ent-copalyl diphosphate synthase, complete cds	K14043	CPS4	syn-copalyl-diphosphate synthase	http://www.genome.jp/dbget-bin/www_bget?ko:K14043
comp232570_c0	557.43	853.63	-0.61482	2.6446e-18	9.9986e-16	FALSE	626.78	237.752	1.3985	4.7456e-22	1.5136e-19	TRUE	474.114	903.955	-0.93102	2.5904e-25	7.8498e-23	FALSE	484.467	553.107	-0.19116	0.09229	0.78913	FALSE	477.601	281.024	0.76511	1.9466e-15	4.9e-13	FALSE	271.189	878.866	-1.6963	1.4337e-73	3.2858e-70	TRUE	1074	CAA66278.1	869	4.20383e-114	thaumatin-like protein [Triticum aestivum]	X97687.1	719	0	T.aestivum cDNA for a thaumatin-like protein	--	--	--	--
comp252281_c0	115.259	220.581	-0.93643	6.216e-10	1.1332e-07	FALSE	129.599	418.332	-1.6906	1.0928e-55	1.1758e-52	TRUE	193.963	233.585	-0.26817	0.23617	0.99628	FALSE	198.198	114.366	0.79329	5.346e-07	2.9004e-05	FALSE	195.39	494.471	-1.3395	1.5116e-27	8.6972e-25	TRUE	477.166	227.102	1.0711	2.55e-22	1.2209e-19	TRUE	1825	XP_003573351.1	2209	0	PREDICTED: tryptophan synthase beta chain 2, chloroplastic-like [Brachypodium distachyon]	XM_003573303.1	988	0	PREDICTED: Brachypodium distachyon tryptophan synthase beta chain 2, chloroplastic-like (LOC100828003), mRNA	K01696	trpB	tryptophan synthase beta chain	http://www.genome.jp/dbget-bin/www_bget?ko:K01696
comp226841_c0	7.3077	11.5819	-0.66439	0.27968	0.99691	FALSE	8.21686	54.5146	-2.73	1.3019e-12	1.9785e-10	TRUE	25.0928	12.2647	1.0328	0.01973	0.29676	FALSE	25.6407	7.25103	1.8222	0.00074923	0.018921	FALSE	25.2774	64.4365	-1.35	7.7853e-05	0.0046144	TRUE	62.1814	11.9243	2.3826	7.822e-10	1.2708e-07	TRUE	793	BAB88645.1	292	7.80633e-28	alternative oxidase [Triticum aestivum]	AK363239.1	390	0	Hordeum vulgare subsp. vulgare mRNA for predicted protein, partial cds, clone: NIASHv2013K15	K00540	E1.-.-.-	--	http://www.genome.jp/dbget-bin/www_bget?ko:K00540
comp263260_c0	99.9848	126.824	-0.34304	0.034799	0.72707	FALSE	112.424	350.757	-1.6415	1.2703e-45	1e-42	TRUE	173.763	134.3	0.37166	0.0040532	0.085074	FALSE	177.558	99.2095	0.83974	6.7141e-07	3.5757e-05	FALSE	175.042	414.596	-1.244	8.3148e-21	3.1931e-18	TRUE	400.087	130.573	1.6155	7.3058e-34	6.0959e-31	TRUE	1868	BAJ96608.1	1533	0	predicted protein [Hordeum vulgare subsp. vulgare]	AK365405.1	828	0	Hordeum vulgare subsp. vulgare mRNA for predicted protein, complete cds, clone: NIASHv2033P09	--	--	--	--
comp258084_c0	37.2783	44.3932	-0.252	0.32515	0.99691	FALSE	41.9161	106.162	-1.3407	2.448e-12	3.6046e-10	TRUE	48.3107	47.0103	0.039366	0.63092	0.99628	FALSE	49.3657	36.9892	0.4164	0.14342	0.99397	FALSE	48.6661	125.484	-1.3665	2.5577e-08	3.0025e-06	TRUE	121.093	45.7056	1.4057	1.6089e-09	2.496e-07	TRUE	2092	ADC92551.1	2285	0	UDP-glucosyltransferase HvUGT14077 [Hordeum vulgare subsp. vulgare]	AK356427.1	1189	0	Hordeum vulgare subsp. vulgare mRNA for predicted protein, complete cds, clone: NIASHv1034L09	--	--	--	--
comp249756_c0	106.108	121.33	-0.1934	0.18112	0.99691	FALSE	119.31	33.5634	1.8297	2.1748e-08	1.9211e-06	TRUE	74.4657	128.483	-0.78693	0.00090482	0.02418	FALSE	76.0919	105.286	-0.4685	0.047034	0.49508	FALSE	75.0135	39.6721	0.91903	0.00029174	0.014763	FALSE	38.2837	124.917	-1.7062	6.5396e-12	1.3809e-09	TRUE	1820	ADI34080.1	2547	0	UDP-glucosyltransferase [Triticum aestivum]	HM133634.1	1434	0	Triticum aestivum cultivar Sumai3 UDP-glucosyltransferase mRNA, complete cds	--	--	--	--
comp256607_c0	36.8735	42.8493	-0.21669	0.38788	0.99691	FALSE	41.461	109.448	-1.4004	3.2884e-13	5.3552e-11	TRUE	50.4703	45.3755	0.15352	0.38506	0.99628	FALSE	51.5725	36.5876	0.49525	0.083641	0.74052	FALSE	50.8416	129.368	-1.3474	2.2813e-08	2.7116e-06	TRUE	124.84	44.1161	1.5007	1.3019e-10	2.3507e-08	TRUE	1752	BAJ85407.1	1748	0	predicted protein [Hordeum vulgare subsp. vulgare]	AK364858.1	1268	0	Hordeum vulgare subsp. vulgare mRNA for predicted protein, complete cds, clone: NIASHv2028N22	--	--	--	--
comp254717_c0	75.19	122.756	-0.70718	0.00021628	0.013403	FALSE	84.5445	254.513	-1.59	1.5605e-32	8.3115e-30	TRUE	184.683	129.993	0.50662	0.00020071	0.006628	FALSE	188.716	74.607	1.3388	1.7895e-13	2.3039e-11	TRUE	186.042	300.836	-0.69335	3.9395e-06	0.00031995	FALSE	290.307	126.385	1.1998	1.1885e-16	3.9551e-14	TRUE	1450	BAJ94013.1	866	2.16286e-111	predicted protein [Hordeum vulgare subsp. vulgare]	AK334828.1	790	0	Triticum aestivum cDNA, clone: WT011_D07, cultivar: Chinese Spring	--	--	--	--
comp270525_c0	28.5866	42.2566	-0.56384	0.070195	0.99691	FALSE	32.143	76.9101	-1.2587	8.2222e-09	7.7554e-07	TRUE	46.871	44.7478	0.06688	0.57394	0.99628	FALSE	47.8946	28.3649	0.75575	0.017848	0.24545	FALSE	47.2158	90.9081	-0.94514	0.00060962	0.027762	FALSE	87.7266	43.5058	1.0118	6.8818e-05	0.0043957	TRUE	518	XP_003588355.1	401	3.92667e-42	Mitochondrial protein, putative [Medicago truncatula]	JN861112.1	518	0	Oryza sativa Indica Group mitochondrion, complete genome	--	--	--	--
comp265078_c0	32.3287	60.7108	-0.90914	0.0015198	0.068326	FALSE	36.3508	147.63	-2.0219	1.7195e-24	6.394e-22	TRUE	71.9062	64.2899	0.16152	0.28565	0.99628	FALSE	73.4765	32.0781	1.1957	2.4308e-05	0.00093458	TRUE	72.4352	174.5	-1.2685	6.807e-10	9.9089e-08	TRUE	168.393	62.5056	1.4298	5.8235e-13	1.3941e-10	TRUE	2613	BAJ98725.1	2640	0	predicted protein [Hordeum vulgare subsp. vulgare]	AK357828.1	197	1.61091e-96	Hordeum vulgare subsp. vulgare mRNA for predicted protein, complete cds, clone: NIASHv1062L05	--	--	--	--
comp265955_c1	80.8701	101.378	-0.32606	0.069763	0.99691	FALSE	90.9312	212.953	-1.2277	2.9911e-21	9.0228e-19	TRUE	150.451	107.354	0.48691	0.0011204	0.028958	FALSE	153.737	80.243	0.93801	4.3345e-07	2.3922e-05	FALSE	151.558	251.712	-0.7319	8.3121e-06	0.00062647	FALSE	242.903	104.375	1.2186	1.7266e-14	4.8256e-12	TRUE	2408	EEE63940.1	220	6.41411e-66	hypothetical protein OsJ_18765 [Oryza sativa Japonica Group]	AK249365.1	185	6.95355e-90	Hordeum vulgare subsp. vulgare cDNA clone: FLbaf28i07, mRNA sequence	--	--	--	--
comp253819_c1	11.2916	2.02603	2.4785	0.0096012	0.29019	FALSE	12.6964	17.624	-0.47312	0.09589	0.9124	FALSE	8.71833	2.14547	2.0228	0.030233	0.40624	FALSE	8.90871	11.2041	-0.33073	0.65267	0.99397	FALSE	8.78246	20.8317	-1.2461	0.035745	0.71722	FALSE	20.1026	2.08592	3.2686	4.0702e-05	0.0027436	TRUE	1404	BAJ86528.1	995	5.65073e-129	predicted protein [Hordeum vulgare subsp. vulgare]	AK333101.1	625	0	Triticum aestivum cDNA, clone: WT005_K11, cultivar: Chinese Spring	K08235	E2.4.1.207	xyloglucan:xyloglucosyl transferase	http://www.genome.jp/dbget-bin/www_bget?ko:K08235
comp248376_c0	823.262	617.369	0.41522	3.9223e-06	0.0003828	FALSE	925.685	225.553	2.0371	1.6601e-66	2.3297e-63	TRUE	495.219	653.765	-0.4007	0.00048732	0.014332	FALSE	506.034	816.879	-0.69089	6.0119e-16	9.5097e-14	FALSE	498.862	266.605	0.90394	2.7967e-20	1.0336e-17	FALSE	257.275	635.62	-1.3049	1.0753e-36	9.7282e-34	TRUE	1277	BAJ96714.1	1032	6.45322e-137	predicted protein [Hordeum vulgare subsp. vulgare]	AK331270.1	910	0	Triticum aestivum cDNA, clone: SET1_I16, cultivar: Chinese Spring	--	--	--	--
comp250864_c0	30.5014	50.9644	-0.74061	0.013413	0.37224	FALSE	34.2962	95.3427	-1.4751	2.8029e-12	4.0899e-10	TRUE	51.7389	53.969	-0.060882	0.88187	0.99628	FALSE	52.8687	30.2649	0.80477	0.0088029	0.14367	FALSE	52.1195	112.696	-1.1125	9.63e-06	0.00071686	TRUE	108.752	52.4711	1.0514	4.8711e-06	0.00040565	TRUE	1637	BAJ95396.1	1630	0	predicted protein [Hordeum vulgare subsp. vulgare]	AK335970.1	1270	0	Triticum aestivum cDNA, clone: SET2_O14, cultivar: Chinese Spring	--	--	--	--
[truncated: 14 more columns]
