# Supplementary material for: Transcriptomic Profiles Reveal the Interactions of Cd/Zn in Dwarf Polish Wheat (Triticum polonicum L.) Roots
Source: Front Physiol. 2017 Mar 23;8:168. doi: 10.3389/fphys.2017.00168 (PMC5362637; doi:10.3389/fphys.2017.00168)
Supplement: Supplementary file 6 [file DataSheet6.XLS]

## Sheet: Sheet10
Gene number	Cd_readcount	CK_readcount	log2.Fold_change.	p.value	q.value.Storey.et.al..2003.	Signature	Cd_readcount	Zn_readcount	log2.Fold_change.	p.value	q.value.Storey.et.al..2003.	Signature	Zn+Cd_readcount	CK_readcount	log2.Fold_change.	p.value	q.value.Storey.et.al..2003.	Signature	Zn+Cd_readcount	Cd_readcount	log2.Fold_change.	p.value	q.value.Storey.et.al..2003.	Signature	Zn+Cd_readcount	Zn_readcount	log2.Fold_change.	p.value	q.value.Storey.et.al..2003.	Signature	Zn_readcount	CK_readcount	log2.Fold_change.	p.value	q.value.Storey.et.al..2003.	Signature	Gene Length	NR ID	NR Score	NR Evalue	NR Description	NT ID	NT Score	NT Evalue	NT Description	KO ID	KO Name	KO Description	Http Link
comp135841_c0	0	16.0925	-6.1021	2.5448e-05	0.0020628	TRUE	0	2.00862	-2.9308	0.16166	0.99618	FALSE	0	17.0412	-5.4132	2.5893e-05	0.001071	TRUE	0	0	0.81397	0.81619	0.99397	FALSE	0	2.3742	-2.5591	0.22968	0.99427	FALSE	2.29111	16.5682	-2.8543	0.00056779	0.027625	FALSE	1779	--	--	--	--	--	--	--	--	--	--	--	--
comp246765_c0	0	22.46	-6.0976	6.5303e-07	7.4881e-05	TRUE	0	3.3045	-3.1636	0.065105	0.71321	FALSE	0	23.7841	-5.5719	6.3702e-07	3.7346e-05	TRUE	0	0	NA	NA	NA	NA	0	3.90594	NA	NA	NA	NA	3.76924	23.124	-2.617	0.00010136	0.0061959	FALSE	1367	--	--	--	--	--	--	--	--	--	--	--	--
comp146331_c0	0	14.8189	-5.9832	5.2254e-05	0.0038729	TRUE	0	1.55506	-2.5616	0.2431	0.99618	FALSE	0	15.6926	-7.6161	9.6533e-05	0.0034655	TRUE	0	0	-1.508	0.7894	0.99397	FALSE	0	1.83809	-4.5118	0.17787	0.99427	FALSE	1.77376	15.257	-3.1046	0.00056729	0.027615	FALSE	733	--	--	--	--	--	--	--	--	--	--	--	--
comp226498_c0	0	15.3399	-5.033	4.3166e-05	0.003292	TRUE	0	1.03671	-0.97662	0.55971	0.99618	FALSE	0	16.2443	-6.666	4.3952e-05	0.0017213	TRUE	0	0	-1.508	0.70564	0.99397	FALSE	0	1.22539	-2.9268	0.35245	0.99427	FALSE	1.18251	15.7934	-3.7394	0.00015164	0.0088356	FALSE	1514	--	--	--	--	--	--	--	--	--	--	--	--
comp142652_c1	0	25.3543	-4.8319	1.6986e-07	2.1532e-05	TRUE	1.00096	6.22024	-2.6356	0.018158	0.29912	FALSE	3.59931	26.849	-2.8991	1.7169e-05	0.00074244	TRUE	3.67791	0	2.0579	0.16738	0.99397	FALSE	3.62579	7.35236	-1.0199	0.29584	0.99427	FALSE	7.09505	26.1039	-1.8794	0.00078063	0.036011	FALSE	304	--	--	--	--	--	--	--	--	--	--	--	--
comp223135_c0	1.13385	18.5248	-4.0302	1.7466e-05	0.0014658	TRUE	1.27491	2.85094	-1.161	0.28813	0.99618	FALSE	0	19.617	-5.1308	7.1913e-06	0.00033952	TRUE	0	1.12506	-0.97561	0.68132	0.99397	FALSE	0	3.36983	-2.5789	0.15057	0.99427	FALSE	3.2519	19.0725	-2.5521	0.00049948	0.024727	FALSE	888	--	--	--	--	--	--	--	--	--	--	--	--
comp215863_c0	1.59301	23.5598	-3.8865	1.6555e-06	0.00017556	TRUE	1.7912	5.5723	-1.6373	0.074364	0.77547	FALSE	0	24.9488	-6.7001	4.2001e-07	2.5379e-05	TRUE	0	1.58066	-2.6885	0.30574	0.99397	FALSE	0	6.58649	-4.7681	0.0098573	0.27357	FALSE	6.35598	24.2563	-1.9322	0.00096619	0.043245	FALSE	1000	--	--	--	--	--	--	--	--	--	--	--	--
comp277551_c0	1.82728	26.1068	-3.8367	5.0768e-07	5.9262e-05	TRUE	2.05461	13.866	-2.7546	0.00032997	0.011943	FALSE	0	27.6459	-7.4331	1.8685e-07	1.2033e-05	TRUE	0	1.81311	-3.4714	0.21464	0.99397	FALSE	0	16.3896	-6.6683	3.8477e-05	0.0024591	TRUE	15.816	26.8786	-0.76507	0.097884	0.9982	FALSE	572	--	--	--	--	--	--	--	--	--	--	--	--
comp247817_c0	3.93567	54.9922	-3.8045	3.5671e-13	9.3855e-11	TRUE	4.42531	28.3799	-2.681	3.7466e-07	2.703e-05	TRUE	17.8366	58.2342	-1.707	7.9753e-06	0.00037261	TRUE	18.2261	3.90515	2.2226	0.0012751	0.029709	FALSE	17.9678	33.5451	-0.90069	0.046589	0.86723	FALSE	32.3712	56.6179	-0.80655	0.011798	0.32503	FALSE	1729	BAK08015.1	169	6.83973e-12	predicted protein [Hordeum vulgare subsp. vulgare]	AK376821.1	178	3.86522e-86	Hordeum vulgare subsp. vulgare mRNA for predicted protein, complete cds, clone: NIASHv3137B24	--	--	--	--
comp146198_c0	2.06154	19.913	-3.2719	3.5107e-05	0.0027419	TRUE	2.31802	6.99777	-1.594	0.048626	0.59227	FALSE	0	21.0869	-8.0424	9.1547e-06	0.00042095	TRUE	0	2.04556	-4.6455	0.14891	0.99397	FALSE	0	8.2714	-6.6817	0.0034614	0.11886	FALSE	7.98193	20.5017	-1.3609	0.018858	0.45906	FALSE	1052	--	--	--	--	--	--	--	--	--	--	--	--
comp194619_c0	3.85087	30.2168	-2.9721	1.0295e-06	0.00011325	TRUE	4.32996	10.1079	-1.2231	0.039655	0.51745	FALSE	2.31956	31.9982	-3.7861	1.1529e-07	7.6885e-06	TRUE	2.37021	3.82101	-0.68894	0.58123	0.99397	FALSE	2.33662	11.9476	-2.3542	0.010434	0.28587	FALSE	11.5295	31.1101	-1.4321	0.0026205	0.099763	FALSE	953	--	--	--	--	--	--	--	--	--	--	--	--
comp195297_c0	3.27973	25.5841	-2.9636	7.1286e-06	0.00065555	TRUE	3.68776	4.92436	-0.41719	0.40548	0.99618	FALSE	0	27.0924	-6.819	1.4555e-07	9.5328e-06	TRUE	0	3.2543	-3.7303	0.087363	0.76159	FALSE	0	5.82062	-4.5898	0.016082	0.39994	FALSE	5.61691	26.3405	-2.2294	0.00016031	0.0092531	FALSE	1836	--	--	--	--	--	--	--	--	--	--	--	--
comp249635_c0	6.23429	30.1791	-2.2753	2.191e-05	0.0018022	TRUE	7.00991	13.7552	-0.97251	0.034024	0.4662	FALSE	98.186	31.9583	1.6193	2.6381e-10	2.5808e-08	TRUE	100.33	6.18595	4.0196	3.007e-23	7.922e-21	TRUE	98.9082	16.2587	2.6049	7.4592e-17	2.0773e-14	TRUE	15.6897	31.0713	-0.98577	0.026342	0.58249	FALSE	1799	--	--	--	--	--	--	--	--	--	--	--	--
comp119918_c0	82.8726	383.423	-2.21	4.7815e-50	8.3872e-47	TRUE	93.1829	219.013	-1.2329	6.6664e-22	2.1013e-19	TRUE	3.75928	406.028	-6.755	2.1886e-92	4.2082e-89	TRUE	3.84137	82.23	-4.42	1.4261e-19	3.0171e-17	TRUE	3.78693	258.875	-6.0951	3.9006e-61	6.5878e-58	TRUE	249.815	394.759	-0.66011	2.8757e-08	3.663e-06	FALSE	736	--	--	--	--	--	--	--	--	--	--	--	--
comp266162_c0	72.8638	281.559	-1.9502	3.4892e-32	3.0602e-29	TRUE	81.9289	251.459	-1.6179	1.0105e-32	5.4544e-30	TRUE	144.725	298.158	-1.0428	3.0446e-11	3.3543e-09	TRUE	147.885	72.2988	1.0324	8.9555e-08	5.5846e-06	TRUE	145.79	297.225	-1.0277	2.1805e-11	3.7844e-09	TRUE	286.823	289.883	-0.01531	0.95983	0.9982	FALSE	1235	--	--	--	--	--	--	--	--	--	--	--	--
comp223033_c0	45.1665	173.51	-1.9417	2.356e-20	1.0355e-17	TRUE	50.7857	127.385	-1.3267	2.3189e-14	4.1767e-12	TRUE	83.344	183.739	-1.1405	1.5029e-08	1.1434e-06	TRUE	85.164	44.8163	0.92622	0.00019646	0.0059694	FALSE	83.9571	150.57	-0.84271	7.575e-05	0.0045068	FALSE	145.301	178.639	-0.29801	0.085211	0.9982	FALSE	3713	--	--	--	--	--	--	--	--	--	--	--	--
comp269425_c0	206.588	687.064	-1.7337	1.6149e-65	4.4919e-62	TRUE	232.289	400.417	-0.78558	1.8367e-24	6.7985e-22	FALSE	11.0379	727.569	-6.0425	2.5264e-167	1.2365e-163	TRUE	11.2789	204.986	-4.1838	4.787e-45	3.0257e-42	TRUE	11.1191	473.295	-5.4116	9.7606e-110	4.2586e-106	TRUE	456.731	707.376	-0.63113	1.0224e-12	2.3877e-10	FALSE	6089	--	--	--	--	--	--	--	--	--	--	--	--
comp130788_c1	48.4462	15.5715	1.6375	5.2188e-05	0.0038695	TRUE	54.4735	26.0473	1.0644	0.044942	0.56255	FALSE	74.3058	16.4895	2.1719	4.173e-11	4.4873e-09	TRUE	75.9284	48.0706	0.65948	0.007678	0.12904	FALSE	74.8523	30.788	1.2817	3.6561e-06	0.00029987	TRUE	29.7105	16.0318	0.89004	0.036897	0.7353	FALSE	1044	--	--	--	--	--	--	--	--	--	--	--	--
comp227749_c0	247.868	39.8838	2.6357	2.8264e-36	3.0917e-33	TRUE	278.706	55.9174	2.3174	5.3228e-26	2.1369e-23	TRUE	122.795	42.2351	1.5397	8.2968e-12	9.7246e-10	TRUE	125.476	245.946	-0.97093	1.478e-09	1.2075e-07	FALSE	123.698	66.0946	0.90422	4.3308e-06	0.00034848	FALSE	63.7815	41.0629	0.6353	0.021305	0.50141	FALSE	647	BAJ94828.1	129	7.85705e-08	predicted protein [Hordeum vulgare subsp. vulgare]	AK363625.1	335	7.42211e-174	Hordeum vulgare subsp. vulgare mRNA for predicted protein, complete cds, clone: NIASHv2017H05	--	--	--	--
comp241759_c0	84.8966	12.6216	2.7498	4.8367e-14	1.3668e-11	TRUE	95.4587	29.7405	1.6824	4.0912e-06	0.00024062	TRUE	52.07	13.3657	1.9619	2.0046e-07	1.2808e-05	TRUE	53.2071	84.2384	-0.66286	0.012522	0.1884	FALSE	52.453	35.1535	0.57736	0.034315	0.69745	FALSE	33.9232	12.9947	1.3843	0.0015937	0.066573	FALSE	1025	BAJ94849.1	633	1.96306e-76	predicted protein [Hordeum vulgare subsp. vulgare]	AK251484.1	788	0	Hordeum vulgare subsp. vulgare cDNA clone: FLbaf127m20, mRNA sequence	--	--	--	--
comp215613_c0	243.652	25.1517	3.2761	3.7621e-44	5.4259e-41	TRUE	273.965	19.0495	3.8462	3.7789e-47	3.1764e-44	TRUE	77.7667	26.6345	1.5459	4.9693e-08	3.485e-06	TRUE	79.4649	241.763	-1.6052	1.6946e-19	3.5655e-17	TRUE	78.3387	22.5166	1.7987	2.3235e-09	3.1763e-07	TRUE	21.7286	25.8953	-0.25309	0.58014	0.9982	FALSE	724	ACG26143.1	185	2.93886e-15	hypothetical protein [Zea mays]	AK250332.1	42	6.30434e-11	Hordeum vulgare subsp. vulgare cDNA clone: FLbaf72e20, mRNA sequence	--	--	--	--
comp228260_c0	944.009	67.0615	3.8152	3.3537e-187	5.0229e-183	TRUE	1061.45	114.292	3.2152	1.4172e-147	6.3534e-144	TRUE	181.417	71.0151	1.3531	2.8687e-14	4.2664e-12	TRUE	185.379	936.689	-2.3371	6.3951e-117	2.2843e-113	TRUE	182.752	135.094	0.43592	0.0014761	0.058636	FALSE	130.366	69.0441	0.91698	7.4666e-06	0.00060113	FALSE	724	BAJ93968.1	353	5.0836e-39	predicted protein [Hordeum vulgare subsp. vulgare]	AK362764.1	458	0	Hordeum vulgare subsp. vulgare mRNA for predicted protein, complete cds, clone: NIASHv2009P06	--	--	--	--
comp228736_c0	0	17.1963	-6.1978	1.3758e-05	0.0011842	TRUE	0	1.68465	-2.6771	0.21598	0.99618	FALSE	0	18.2101	-6.8308	1.6356e-05	0.00071108	TRUE	0	0	-0.50796	0.91938	0.99397	FALSE	0	1.99126	-3.6272	0.19078	0.99427	FALSE	1.92158	17.7047	-3.2038	0.00016513	0.0094962	FALSE	632	--	--	--	--	--	--	--	--	--	--	--	--
comp244062_c0	0	15.1124	-5.0114	4.963e-05	0.0037013	TRUE	0	0	-0.67706	0.66475	0.99618	FALSE	0	16.0034	-5.0003	5.3755e-05	0.0020584	TRUE	0	0	NA	NA	NA	NA	0	0	NA	NA	NA	NA	0	15.5592	-4.0174	0.00011752	0.0070801	FALSE	893	--	--	--	--	--	--	--	--	--	--	--	--
comp269332_c0	3.27973	22.9231	-2.8052	3.4805e-05	0.0027251	TRUE	3.68776	17.3312	-2.2326	0.0002451	0.0092395	FALSE	91.6616	24.2745	1.9169	1.0442e-11	1.2064e-09	TRUE	93.6633	3.2543	4.8471	1.3847e-23	3.7509e-21	TRUE	92.3359	20.4855	2.1723	3.1847e-13	6.5732e-11	TRUE	19.7686	23.6007	-0.25562	0.59359	0.9982	FALSE	5877	--	--	--	--	--	--	--	--	--	--	--	--
comp89525_c0	0	15.4557	-5.1959	3.8123e-05	0.0029467	TRUE	0	1.68465	-1.8291	0.29912	0.99618	FALSE	0	16.3669	-7.6768	7.1211e-05	0.0026446	TRUE	0	0	-2.356	0.62548	0.99397	FALSE	0	1.99126	-4.6272	0.15843	0.99427	FALSE	1.92158	15.9126	-3.0498	0.00048212	0.023992	FALSE	1741	--	--	--	--	--	--	--	--	--	--	--	--
comp163877_c0	5.34127	65.817	-3.6232	5.1338e-15	1.5473e-12	TRUE	6.00578	48.0125	-2.999	5.1889e-12	7.3136e-10	TRUE	23.2755	69.6971	-1.5823	4.139e-06	0.00020665	TRUE	23.7838	5.29985	2.166	0.00029076	0.0083773	FALSE	23.4468	56.751	-1.2753	0.00040813	0.019724	FALSE	54.7649	67.7627	-0.30724	0.2741	0.9982	FALSE	1213	--	--	--	--	--	--	--	--	--	--	--	--
comp281460_c0	1.59301	20.6076	-3.6933	1.0475e-05	0.00093085	TRUE	1.7912	5.83148	-1.7029	0.062486	0.69519	FALSE	0	21.8225	-7.0919	2.8133e-06	0.00014522	TRUE	0	1.58066	-3.2735	0.25852	0.99397	FALSE	0	6.89284	-5.4187	0.0072298	0.21419	FALSE	6.65161	21.2168	-1.6734	0.0052556	0.1733	FALSE	535	--	--	--	--	--	--	--	--	--	--	--	--
comp267919_c0	0	42.4881	-6.2397	8.4936e-12	1.9096e-09	TRUE	0	17.5592	-4.7957	2.9873e-06	0.00018165	TRUE	115.735	44.993	1.363	1.0323e-09	9.3461e-08	TRUE	118.262	0	7.7278	1.9604e-27	6.4754e-25	TRUE	116.586	20.7551	2.4899	9.4881e-19	3.1047e-16	TRUE	20.0287	43.7442	-1.127	0.0031941	0.11657	FALSE	9947	--	--	--	--	--	--	--	--	--	--	--	--
comp232713_c0	347.834	65.6155	2.4063	2.8142e-45	4.1827e-42	TRUE	391.108	92.3084	2.083	3.3384e-30	1.6228e-27	TRUE	143.552	69.4838	1.0468	1.7809e-08	1.3378e-06	TRUE	146.687	345.137	-1.2344	1.6197e-18	3.2059e-16	TRUE	144.608	109.109	0.40638	0.0073549	0.21682	FALSE	105.291	67.5553	0.64023	0.0029004	0.10789	FALSE	561	--	--	--	--	AK248989.1	306	8.43342e-158	Hordeum vulgare subsp. vulgare cDNA clone: FLbaf17n13, mRNA sequence	--	--	--	--
comp258743_c0	2.99486	23.3283	-2.9615	1.82e-05	0.0015235	TRUE	3.36745	6.28504	-0.90026	0.16925	0.99618	FALSE	0	24.7036	-7.2708	7.2272e-07	4.1898e-05	TRUE	0	2.97164	-4.1842	0.08994	0.77613	FALSE	0	7.42895	-5.5267	0.0052342	0.16585	FALSE	7.16895	24.0179	-1.7443	0.0022207	0.087222	FALSE	2307	--	--	--	--	--	--	--	--	--	--	--	--
comp259837_c0	0	17.829	-4.8714	1.1303e-05	0.00099535	TRUE	0	2.07341	-1.5981	0.28247	0.99618	FALSE	0	18.8801	-5.2388	1.0146e-05	0.00046162	TRUE	0	0	NA	NA	NA	NA	0	2.45079	NA	NA	NA	NA	2.36502	18.3561	-2.9563	0.00022201	0.012317	FALSE	2303	--	--	--	--	--	--	--	--	--	--	--	--
comp235360_c0	168.592	73.3347	1.201	4.0065e-09	6.5719e-07	TRUE	189.567	93.8213	1.0147	0.00048214	0.016552	FALSE	270.95	77.6581	1.8028	2.2622e-29	8.285e-27	TRUE	276.866	167.285	0.72688	3.455e-08	2.3132e-06	FALSE	272.943	110.897	1.2994	4.2896e-19	1.4366e-16	TRUE	107.016	75.5027	0.50323	0.014774	0.38328	FALSE	2403	--	--	--	--	--	--	--	--	--	--	--	--
comp267042_c0	7.63848	510.96	-6.0638	1.4787e-124	1.1074e-120	TRUE	8.58879	520.879	-5.9223	4.2117e-143	1.837e-139	TRUE	253.899	541.083	-1.0916	9.8968e-21	2.3166e-18	TRUE	259.444	7.57925	5.0972	4.1123e-63	4.6104e-60	TRUE	255.767	615.682	-1.2674	4.9941e-31	3.4863e-28	TRUE	594.135	526.066	0.17555	0.022453	0.52073	FALSE	1390	AEY83978.1	665	5.896e-82	small heat shock protein 17.3 KDa, partial [Triticum aestivum]	X58279.1	591	0	T.aestivum mRNA for heat shock protein 17.3	K13993	HSP20	HSP20 family protein	http://www.genome.jp/dbget-bin/www_bget?ko:K13993
comp261820_c0	47.9158	980.086	-4.3543	5.5866e-223	1.2086e-218	TRUE	53.8771	698.91	-3.6974	5.5857e-174	3.2194e-170	TRUE	437.121	1037.87	-1.2475	4.1445e-48	3.128e-45	TRUE	446.667	47.5443	3.2319	1.6013e-83	2.8269e-80	TRUE	440.336	826.115	-0.90774	2.4912e-23	1.1611e-20	FALSE	797.203	1009.06	-0.33999	2.8799e-06	0.00025243	FALSE	2616	BAK06674.1	216	5.7849e-41	predicted protein [Hordeum vulgare subsp. vulgare]	AK335749.1	557	0	Triticum aestivum cDNA, clone: WT013_K23, cultivar: Chinese Spring	K13993	HSP20	HSP20 family protein	http://www.genome.jp/dbget-bin/www_bget?ko:K13993
comp242308_c0	0	76.5758	-6.4266	6.2315e-20	2.6784e-17	TRUE	1.00096	42.7052	-5.415	2.4059e-13	3.9701e-11	TRUE	25.1952	81.0902	-1.6864	1.7823e-07	1.1505e-05	TRUE	25.7454	0	4.8653	1.5151e-07	9.133e-06	TRUE	25.3805	50.4778	-0.99193	0.007575	0.22202	FALSE	48.7112	78.8396	-0.69467	0.0093775	0.27282	FALSE	2151	BAK06101.1	788	4.41324e-97	predicted protein [Hordeum vulgare subsp. vulgare]	AK374148.1	586	0	Hordeum vulgare subsp. vulgare mRNA for predicted protein, complete cds, clone: NIASHv3056A08	K13993	HSP20	HSP20 family protein	http://www.genome.jp/dbget-bin/www_bget?ko:K13993
comp258179_c0	350.587	75.8313	2.2089	3.785e-41	4.9795e-38	TRUE	394.204	124.655	1.661	2.4696e-20	6.9678e-18	TRUE	308.82	80.3019	1.9433	2.4549e-36	1.1907e-33	TRUE	315.564	347.868	-0.14061	0.37047	0.99397	FALSE	311.092	147.343	1.0782	8.8972e-17	2.4647e-14	TRUE	142.186	78.0732	0.86488	8.2362e-06	0.00065845	FALSE	917	BAJ93777.1	647	9.19246e-82	predicted protein [Hordeum vulgare subsp. vulgare]	AK362573.1	649	0	Hordeum vulgare subsp. vulgare mRNA for predicted protein, complete cds, clone: NIASHv2008C22	K02955	RP-S14e, RPS14	small subunit ribosomal protein S14e	http://www.genome.jp/dbget-bin/www_bget?ko:K02955
comp240743_c0	166.286	28.3233	2.5536	4.7201e-24	2.6485e-21	TRUE	186.974	28.8626	2.6956	3.4624e-22	1.1087e-19	TRUE	65.6042	29.9931	1.1292	5.7659e-05	0.0021923	TRUE	67.0368	164.997	-1.2994	2.4558e-10	2.2162e-08	TRUE	66.0868	34.1157	0.95393	0.00046956	0.022248	FALSE	32.9218	29.1606	0.17502	0.5921	0.9982	FALSE	812	XP_003564569.1	680	1.54896e-87	PREDICTED: 40S ribosomal protein S15a-1-like [Brachypodium distachyon]	DQ244666.1	630	0	Zea mays clone 9960 mRNA sequence	K02957	RP-S15Ae, RPS15A	small subunit ribosomal protein S15Ae	http://www.genome.jp/dbget-bin/www_bget?ko:K02957
comp250678_c0	281.522	45.0537	2.6435	4.2413e-41	5.5422e-38	TRUE	316.547	67.2609	2.2346	1.0477e-27	4.6323e-25	TRUE	102.025	47.7097	1.0966	9.0647e-07	5.1606e-05	TRUE	104.253	279.339	-1.4219	8.9308e-19	1.8049e-16	TRUE	102.776	79.5027	0.37042	0.035195	0.71019	FALSE	76.7204	46.3856	0.72593	0.0046683	0.15814	FALSE	1025	AAW50993.1	999	8.46323e-134	ribosomal protein S7 [Triticum aestivum]	AK252620.1	767	0	Hordeum vulgare subsp. vulgare cDNA clone: FLbaf168i20, mRNA sequence	K02993	RP-S7e, RPS7	small subunit ribosomal protein S7e	http://www.genome.jp/dbget-bin/www_bget?ko:K02993
comp222317_c0	266.134	37.5689	2.8245	9.2917e-42	1.2307e-38	TRUE	299.244	66.1549	2.1774	3.1255e-25	1.2154e-22	TRUE	88.555	39.7838	1.1544	2.0539e-06	0.00010888	TRUE	90.4888	264.071	-1.5451	4.6629e-20	1.0159e-17	TRUE	89.2064	78.1954	0.19006	0.22384	0.99427	FALSE	75.4588	38.6796	0.96412	0.0003847	0.019815	FALSE	781	3IZR	341	4.09988e-37	Chain v, Localization Of The Large Subunit Ribosomal Proteins Into A 5.5 A Cryo-Em Map Of Triticum Aestivum Translating 80s Ribosome	DQ244850.1	602	0	Zea mays clone 11162 mRNA sequence	K02943	RP-LP2, RPLP2	large subunit ribosomal protein LP2	http://www.genome.jp/dbget-bin/www_bget?ko:K02943
comp260842_c0	400.494	93.1973	2.1034	5.8658e-44	8.3978e-41	TRUE	450.32	111.268	2.0169	1.0786e-32	5.8025e-30	TRUE	202.358	98.6916	1.0359	3.2232e-11	3.5366e-09	TRUE	206.777	397.389	-0.94248	6.9696e-14	9.341e-12	FALSE	203.847	131.519	0.63221	7.571e-06	0.00057503	FALSE	126.916	95.9525	0.40349	0.028699	0.61763	FALSE	2722	AAQ62075.1	2046	0	ribosomal protein L3 [Triticum aestivum]	BK001234.1	1149	0	TPA_inf: Triticum aestivum ribosomal protein L3B-2 (RPL3B-2) mRNA, complete cds	K02925	RP-L3e, RPL3	large subunit ribosomal protein L3e	http://www.genome.jp/dbget-bin/www_bget?ko:K02925
comp243358_c0	190.967	30.7985	2.6324	2.6962e-28	1.9588e-25	TRUE	214.726	49.3745	2.1207	8.3913e-18	2.0334e-15	TRUE	74.6257	32.6142	1.1942	7.9815e-06	0.0003728	TRUE	76.2553	189.486	-1.3132	7.8571e-12	8.5166e-10	TRUE	75.1746	58.3609	0.36524	0.074722	0.99427	FALSE	56.3184	31.709	0.82871	0.0067573	0.21106	FALSE	839	XP_003573474.1	489	7.21313e-59	PREDICTED: 60S ribosomal protein L34-like [Brachypodium distachyon]	AK370159.1	451	0	Hordeum vulgare subsp. vulgare mRNA for predicted protein, complete cds, clone: NIASHv2105O08	K02915	RP-L34e, RPL34	large subunit ribosomal protein L34e	http://www.genome.jp/dbget-bin/www_bget?ko:K02915
comp225788_c0	149.978	25.8209	2.5381	1.0434e-21	5.0038e-19	TRUE	168.637	43.1354	1.967	1.0592e-12	1.6275e-10	TRUE	60.5388	27.3431	1.1467	9.3498e-05	0.0033713	TRUE	61.8608	148.815	-1.2664	3.9242e-09	3.0182e-07	TRUE	60.9841	50.9863	0.25832	0.21359	0.99427	FALSE	49.2019	26.5842	0.88815	0.0073423	0.22512	FALSE	842	XP_003570711.1	563	5.76732e-70	PREDICTED: 60S ribosomal protein L35a-3-like isoform 1 [Brachypodium distachyon]	AK333246.1	613	0	Triticum aestivum cDNA, clone: SET1_B14, cultivar: Chinese Spring	K02917	RP-L35Ae, RPL35A	large subunit ribosomal protein L35Ae	http://www.genome.jp/dbget-bin/www_bget?ko:K02917
comp256721_c0	188.725	33.2269	2.5059	1.6063e-26	1.046e-23	TRUE	212.205	44.1896	2.2637	1.7561e-19	4.6999e-17	TRUE	70.5465	35.1857	1.0036	0.00012912	0.0044638	TRUE	72.087	187.262	-1.3772	1.615e-12	1.8993e-10	TRUE	71.0654	52.2324	0.4442	0.044287	0.83748	FALSE	50.4044	34.2092	0.55917	0.066715	0.9982	FALSE	1094	XP_003557264.1	957	3.21714e-127	PREDICTED: 60S ribosomal protein L9-like [Brachypodium distachyon]	AK249800.1	602	0	Hordeum vulgare subsp. vulgare cDNA clone: FLbaf54i10, mRNA sequence	K02940	RP-L9e, RPL9	large subunit ribosomal protein L9e	http://www.genome.jp/dbget-bin/www_bget?ko:K02940
comp267119_c1	133.438	45.6725	1.5468	1.2942e-10	2.5478e-08	TRUE	150.039	64.7942	1.2114	7.3983e-05	0.0032578	TRUE	102.22	48.365	1.0796	1.171e-06	6.5421e-05	TRUE	104.453	132.403	-0.34209	0.1086	0.87304	FALSE	102.972	76.5871	0.42708	0.018809	0.44946	FALSE	73.9067	47.0227	0.65235	0.011231	0.31285	FALSE	1229	CAJ01707.1	1516	0	putative S-adenosylhomocystein hydrolase 2 [Hordeum vulgare subsp. vulgare]	AM039898.1	913	0	Hordeum vulgare mRNA for putative S-adenosylhomocystein hydrolase 2 (ahh2 gene)	K01251	E3.3.1.1, ahcY	adenosylhomocysteinase	http://www.genome.jp/dbget-bin/www_bget?ko:K01251
comp261749_c1	4.21679	28.8263	-2.7732	3.9165e-06	0.00038242	TRUE	4.74141	10.691	-1.173	0.038593	0.50823	FALSE	2.71948	30.5258	-3.4886	5.4127e-07	3.2105e-05	TRUE	2.77886	4.18409	-0.59042	0.61851	0.99397	FALSE	2.73948	12.6369	-2.2057	0.011538	0.30932	FALSE	12.1946	29.6785	-1.2832	0.0069853	0.2162	FALSE	1279	BAJ97146.1	1716	0	predicted protein [Hordeum vulgare subsp. vulgare]	AK365943.1	306	1.98777e-157	Hordeum vulgare subsp. vulgare mRNA for predicted protein, complete cds, clone: NIASHv2039D07	K02133	ATPeF1B, ATP5B	F-type H+-transporting ATPase subunit beta	http://www.genome.jp/dbget-bin/www_bget?ko:K02133
comp258547_c0	247.451	88.5438	1.4827	2.4732e-17	8.8194e-15	TRUE	278.237	108.924	1.353	6.1569e-10	6.7732e-08	TRUE	285.062	93.7638	1.6042	1.0143e-26	3.3231e-24	TRUE	291.287	245.532	0.24653	0.021506	0.28283	FALSE	287.159	128.749	1.1573	3.7243e-17	1.0636e-14	TRUE	124.243	91.1615	0.44667	0.017949	0.44258	FALSE	1879	CAA52636.1	2599	0	ATP synthase beta subunit [Triticum aestivum]	X74545.1	1600	0	T.aestivum atp-2 mRNA for ATP synthase beta subunit	K02133	ATPeF1B, ATP5B	F-type H+-transporting ATPase subunit beta	http://www.genome.jp/dbget-bin/www_bget?ko:K02133
comp252394_c0	227.39	33.4324	2.7659	3.6452e-35	3.7752e-32	TRUE	255.68	45.7752	2.4817	1.5866e-26	6.6162e-24	TRUE	74.7825	35.4033	1.0788	3.2539e-05	0.0013122	TRUE	76.4155	225.627	-1.562	1.2556e-17	2.2959e-15	TRUE	75.3326	54.1065	0.47747	0.028576	0.61274	FALSE	52.2129	34.4207	0.60113	0.046968	0.86883	FALSE	1954	BAJ95663.1	1529	0	predicted protein [Hordeum vulgare subsp. vulgare]	AK364460.1	1015	0	Hordeum vulgare subsp. vulgare mRNA for predicted protein, complete cds, clone: NIASHv2025G23	--	--	--	--
comp249190_c0	62.1395	8.74086	2.8297	5.8362e-11	1.1936e-08	TRUE	69.8704	22.8762	1.6108	0.00016497	0.0065739	FALSE	34.6334	9.25617	1.9037	3.1526e-05	0.0012774	TRUE	35.3897	61.6577	-0.80095	0.01082	0.16853	FALSE	34.8881	27.0398	0.36765	0.22243	0.99427	FALSE	26.0935	8.99927	1.5358	0.0028106	0.10539	FALSE	1672	BAJ92223.1	1776	0	predicted protein [Hordeum vulgare subsp. vulgare]	AK333259.1	1668	0	Triticum aestivum cDNA, clone: WT006_A12, cultivar: Chinese Spring	--	--	--	--
comp266928_c0	25.8133	3.41299	2.919	1.7903e-05	0.0015006	TRUE	29.0248	19.2672	0.59114	0.64891	0.99618	FALSE	42.2719	3.6142	3.548	3.1243e-10	3.0308e-08	TRUE	43.195	25.6132	0.75398	0.024755	0.31336	FALSE	42.5828	22.7739	0.90289	0.0070851	0.21083	FALSE	21.9769	3.51389	2.6448	0.0001071	0.0065093	FALSE	1605	BAJ98418.1	1672	0	predicted protein [Hordeum vulgare subsp. vulgare]	AK367215.1	909	0	Hordeum vulgare subsp. vulgare mRNA for predicted protein, complete cds, clone: NIASHv2052P21	--	--	--	--
comp258197_c0	55.5679	15.5136	1.8407	2.3277e-06	0.00023878	TRUE	62.4812	11.4524	2.4478	1.8531e-07	1.3995e-05	TRUE	65.5786	16.4282	1.9971	3.6852e-09	3.0681e-07	TRUE	67.0107	55.1371	0.28137	0.21905	0.99397	FALSE	66.061	13.5368	2.2869	2.1655e-10	3.3507e-08	TRUE	13.063	15.9722	-0.29008	0.61667	0.9982	FALSE	2068	XP_003564837.1	2328	0	PREDICTED: beta-glucosidase 4-like [Brachypodium distachyon]	AK251395.1	1446	0	Hordeum vulgare subsp. vulgare cDNA clone: FLbaf108c20, mRNA sequence	K01188	E3.2.1.21	beta-glucosidase	http://www.genome.jp/dbget-bin/www_bget?ko:K01188
comp247757_c0	1.07762	54.4151	-5.6581	8.4884e-15	2.5079e-12	TRUE	1.21169	29.6349	-4.6122	1.5039e-09	1.5709e-07	TRUE	18.0765	57.623	-1.6725	1.2261e-05	0.00054918	TRUE	18.4713	1.06927	4.1106	1.7942e-05	0.00071112	TRUE	18.2095	35.0286	-0.94384	0.033611	0.68633	FALSE	33.8027	56.0238	-0.7289	0.022153	0.51511	FALSE	1062	XP_003559738.1	1118	8.34712e-151	PREDICTED: BI1-like protein-like [Brachypodium distachyon]	XM_003559690.1	633	0	PREDICTED: Brachypodium distachyon BI1-like protein-like (LOC100835162), mRNA	K06890	K06890	--	http://www.genome.jp/dbget-bin/www_bget?ko:K06890
comp204018_c0	48.4931	2.99389	4.0177	1.7016e-11	3.6608e-09	TRUE	54.5262	3.17492	4.1022	3.7963e-11	4.809e-09	TRUE	21.5959	3.17039	2.768	5.155e-05	0.0019786	TRUE	22.0675	48.1171	-1.1246	0.0024123	0.050727	FALSE	21.7547	3.75277	2.5353	0.00011527	0.0065339	FALSE	3.62143	3.0824	0.23251	0.82008	0.9982	FALSE	1361	BAJ94651.1	1112	1.21265e-147	predicted protein [Hordeum vulgare subsp. vulgare]	AK334863.1	832	0	Triticum aestivum cDNA, clone: WT011_F04, cultivar: Chinese Spring	K15382	SLC50A, SWEET	solute carrier family 50 (sugar transporter)	http://www.genome.jp/dbget-bin/www_bget?ko:K15382
comp257839_c0	589.924	148.093	1.994	1.4044e-59	3.5511e-56	TRUE	663.317	70.1106	3.242	7.8782e-94	1.8697e-90	TRUE	333.163	156.824	1.0871	1.1512e-18	2.3595e-16	TRUE	340.439	585.35	-0.7819	1.5615e-14	2.1963e-12	FALSE	335.614	82.871	2.0179	2.6011e-40	2.5534e-37	TRUE	79.9708	152.472	-0.93099	2.7956e-06	0.00024541	FALSE	1943	BAJ92414.1	2558	0	predicted protein [Hordeum vulgare subsp. vulgare]	AJ849640.1	1389	0	Secale cereale mRNA for catalase (cat1b gene)	K03781	katE, CAT, catB, srpA	catalase	http://www.genome.jp/dbget-bin/www_bget?ko:K03781
comp268610_c0	28.4399	443.767	-3.9638	3.4344e-97	1.8575e-93	TRUE	31.9782	488.083	-3.932	9.278e-126	3.4821e-122	TRUE	212.662	469.928	-1.1439	1.0985e-19	2.3912e-17	TRUE	217.306	28.2194	2.945	2.3877e-38	1.2348e-35	TRUE	214.226	576.917	-1.4292	2.9352e-35	2.5056e-32	TRUE	556.726	456.886	0.28513	0.00073944	0.034444	FALSE	3236	CAI94865.2	4350	0	heat shock protein 101 [Triticum durum]	AJ970534.2	2845	0	Triticum turgidum subsp. durum partial mRNA for heat shock protein 101 (hsp101b-B gene)	K03695	clpB	ATP-dependent Clp protease ATP-binding subunit ClpB	http://www.genome.jp/dbget-bin/www_bget?ko:K03695
comp242408_c1	0	19.3381	-7.1041	6.457e-06	0.00060039	TRUE	0	2.78615	-4.1398	0.068492	0.73524	FALSE	2.23957	20.4782	-3.1928	8.0542e-05	0.0029485	TRUE	2.28848	0	4.0364	0.13313	0.98784	FALSE	2.25604	3.29324	-0.54571	0.70709	0.99427	FALSE	3.17799	19.9099	-2.6473	0.00028342	0.015214	FALSE	654	BAK02778.1	491	2.14364e-57	predicted protein [Hordeum vulgare subsp. vulgare]	--	--	--	--	K16292	CEP, CYSEP	KDEL-tailed cysteine endopeptidase	http://www.genome.jp/dbget-bin/www_bget?ko:K16292
comp224013_c0	2.95175	29.0347	-3.2981	5.3706e-07	6.2244e-05	TRUE	3.31898	6.60901	-0.99369	0.13713	0.99618	FALSE	0	30.7464	-6.2646	1.5375e-08	1.168e-06	TRUE	0	2.92887	-2.8414	0.15098	0.99397	FALSE	0	7.81188	-4.2773	0.0061501	0.18834	FALSE	7.53849	29.8931	-1.9875	0.00018869	0.010697	FALSE	797	AEW08191.1	339	1.56192e-36	Pinus taeda anonymous locus 2_2685_01 genomic sequence	--	--	--	--	K03236	EIF1A	translation initiation factor 1A	http://www.genome.jp/dbget-bin/www_bget?ko:K03236
comp258118_c1	461.483	1182.14	-1.357	7.6803e-80	2.7692e-76	TRUE	518.897	764.616	-0.55929	1.6189e-32	8.5942e-30	FALSE	530.361	1251.83	-1.239	5.3353e-57	5.3523e-54	TRUE	541.942	457.905	0.24309	0.0019323	0.042254	FALSE	534.262	903.78	-0.75842	2.1031e-18	6.6734e-16	FALSE	872.151	1217.09	-0.48078	4.7769e-13	1.1565e-10	FALSE	1178	CAA63659.1	973	1.4728e-128	oxalate oxidase-like protein or germin-like protein [Hordeum vulgare subsp. vulgare]	AK334801.1	752	0	Triticum aestivum cDNA, clone: WT011_B20, cultivar: Chinese Spring	--	--	--	--
comp250529_c1	71.721	276.778	-1.9483	1.2523e-31	1.0601e-28	TRUE	80.6439	152.75	-0.92154	6.7635e-12	9.4016e-10	FALSE	126.296	293.095	-1.2146	3.9417e-14	5.7877e-12	TRUE	129.054	71.1649	0.85873	1.6047e-05	0.00064267	FALSE	127.225	180.552	-0.50503	0.010566	0.28854	FALSE	174.233	284.961	-0.70974	4.7283e-07	4.8434e-05	FALSE	969	BAK01981.1	1028	6.48084e-138	predicted protein [Hordeum vulgare subsp. vulgare]	XM_003573350.1	350	0	PREDICTED: Brachypodium distachyon germin-like protein 8-9-like (LOC100842357), mRNA	--	--	--	--
comp273678_c0	7.2154	39.2471	-2.4434	4.6676e-07	5.4946e-05	TRUE	8.11307	19.9566	-1.2985	0.002828	0.071581	FALSE	10.1581	41.5608	-2.0326	1.7922e-05	0.00077088	TRUE	10.3799	7.15945	0.53587	0.40705	0.99397	FALSE	10.2328	23.5888	-1.2049	0.029939	0.63376	FALSE	22.7633	40.4073	-0.82791	0.029474	0.62925	FALSE	630	XP_003563678.1	790	6.54478e-104	PREDICTED: GTP-binding nuclear protein Ran-3-like [Brachypodium distachyon]	AK353630.1	458	0	Hordeum vulgare subsp. vulgare mRNA for predicted protein, complete cds, clone: NIASHv1001J24	K07936	RAN	GTP-binding nuclear protein Ran	http://www.genome.jp/dbget-bin/www_bget?ko:K07936
comp267817_c0	31.3954	6.35073	2.3056	3.6069e-05	0.002808	TRUE	35.3014	4.92436	2.8417	1.2733e-05	0.00067375	TRUE	38.1527	6.72513	2.5042	3.136e-07	1.9377e-05	TRUE	38.9858	31.152	0.32363	0.29239	0.99397	FALSE	38.4333	5.82062	2.7231	1.0539e-07	1.1314e-05	TRUE	5.61691	6.53848	-0.21918	0.81135	0.9982	FALSE	2940	BAJ87890.1	2225	0	predicted protein [Hordeum vulgare subsp. vulgare]	AK332282.1	1586	0	Triticum aestivum cDNA, clone: WT003_J17, cultivar: Chinese Spring	K11131	DKC1, NOLA4, CBF5	H/ACA ribonucleoprotein complex subunit 4	http://www.genome.jp/dbget-bin/www_bget?ko:K11131
comp223949_c2	2.99861	56.2657	-4.2299	3.361e-14	9.5954e-12	TRUE	3.37167	32.7975	-3.2821	4.049e-09	3.999e-07	TRUE	15.597	59.5828	-1.9336	7.169e-07	4.1606e-05	TRUE	15.9376	2.97536	2.4213	0.0015447	0.034901	FALSE	15.7117	38.7668	-1.303	0.00293	0.10372	FALSE	37.4101	57.9291	-0.63086	0.041519	0.7955	FALSE	520	CAK22426.1	685	8.72136e-87	heat shock protein 83 [Beta vulgaris]	GQ240790.1	356	0	Triticum urartu heat shock protein 90 (Hsp90.1-A1) gene, complete cds	K04079	htpG, HSP90A	molecular chaperone HtpG	http://www.genome.jp/dbget-bin/www_bget?ko:K04079
comp267680_c0	55.2695	143.716	-1.3787	2.5504e-11	5.3918e-09	TRUE	62.1456	229.159	-1.8826	1.0634e-34	6.1955e-32	TRUE	509.334	152.189	1.7428	1.6623e-51	1.4131e-48	TRUE	520.456	54.8409	3.2465	2.2605e-97	5.0319e-94	TRUE	513.08	270.867	0.9216	2.1877e-21	8.7435e-19	FALSE	261.387	147.965	0.82094	7.0347e-09	9.9848e-07	FALSE	1901	ADF31756.1	2281	0	heat shock protein 90 [Triticum aestivum]	XM_002305227.1	321	1.36737e-165	Populus trichocarpa predicted protein, mRNA	K04079	htpG, HSP90A	molecular chaperone HtpG	http://www.genome.jp/dbget-bin/www_bget?ko:K04079
comp261206_c1	53.4117	312.277	-2.5476	6.5612e-48	1.0471e-44	TRUE	60.0568	160.966	-1.4224	5.3445e-19	1.3778e-16	TRUE	128.411	330.687	-1.3647	6.4621e-19	1.3364e-16	TRUE	131.216	52.9976	1.3079	1.5921e-09	1.2959e-07	TRUE	129.356	190.262	-0.55664	0.0035214	0.12055	FALSE	183.604	321.509	-0.80827	1.826e-09	2.8149e-07	FALSE	2397	BAJ86968.1	224	1.91127e-16	predicted protein [Hordeum vulgare subsp. vulgare]	AK355750.1	1449	0	Hordeum vulgare subsp. vulgare mRNA for predicted protein, complete cds, clone: NIASHv1025C08	K09553	STIP1	stress-induced-phosphoprotein 1	http://www.genome.jp/dbget-bin/www_bget?ko:K09553
comp259629_c0	17.9448	101.064	-2.4936	2.8968e-16	9.6746e-14	TRUE	20.1773	86.9888	-2.1081	1.2579e-15	2.5567e-13	TRUE	45.7336	107.022	-1.2266	4.0353e-06	0.00020166	TRUE	46.7323	17.8056	1.3921	0.00016277	0.0050619	FALSE	46.07	102.821	-1.1582	1.1895e-05	0.00086574	TRUE	99.2228	104.052	-0.06856	0.81561	0.9982	FALSE	2882	BAJ89594.1	1241	4.02578e-159	predicted protein [Hordeum vulgare subsp. vulgare]	AK377082.1	34	7.26738e-06	Hordeum vulgare subsp. vulgare mRNA for predicted protein, complete cds, clone: NIASHv3147M16	K09419	HSFF	heat shock transcription factor, other eukaryote	http://www.genome.jp/dbget-bin/www_bget?ko:K09419
comp163827_c1	0	16.1503	-4.6218	3.4311e-05	0.0026905	TRUE	0	1.81424	-1.2985	0.36798	0.99618	FALSE	0	17.1025	-5.7403	2.3633e-05	0.00098684	TRUE	0	0	-0.99338	0.75101	0.99397	FALSE	0	2.14444	-2.7342	0.23573	0.99427	FALSE	2.06939	16.6278	-3.0063	0.00039494	0.02027	FALSE	607	P11873.1	231	1.19214e-21	RecName: Full=High mobility group protein C; AltName: Full=Non-histone chromosomal protein LG-1	--	--	--	--	K09272	SSRP1	structure-specific recognition protein 1	http://www.genome.jp/dbget-bin/www_bget?ko:K09272
comp263482_c0	0	15.2242	-6.0221	4.1512e-05	0.0031809	TRUE	0	1.42547	-2.436	0.27406	0.99618	FALSE	0	16.1217	-4.4851	7.3121e-05	0.0027081	TRUE	0	0	1.662	0.5916	0.99397	FALSE	0	1.68492	-1.2163	0.5586	0.99427	FALSE	1.62595	15.6742	-3.269	0.00034816	0.018251	FALSE	527	P40625.1	231	4.88194e-22	RecName: Full=High mobility group protein; AltName: Full=Non-histone chromosomal protein	--	--	--	--	--	--	--	--
comp238544_c0	177.405	29.3502	2.5956	5.2286e-26	3.3598e-23	TRUE	199.477	50.6017	1.979	6.7155e-15	1.2796e-12	TRUE	89.9979	31.0805	1.5339	5.3777e-09	4.3779e-07	TRUE	91.9633	176.03	-0.93669	7.1737e-07	3.789e-05	FALSE	90.66	59.8114	0.60004	0.0041453	0.13786	FALSE	57.7182	30.2179	0.93362	0.0024869	0.095584	FALSE	993	P40621.1	363	6.01461e-39	RecName: Full=HMG1/2-like protein	AK330439.1	934	0	Triticum aestivum cDNA, clone: SET4_H09, cultivar: Chinese Spring	K10802	HMGB1	high mobility group protein B1	http://www.genome.jp/dbget-bin/www_bget?ko:K10802
comp258135_c1	49.0797	119.825	-1.2877	6.7465e-09	1.0636e-06	TRUE	55.1858	133.515	-1.2746	2.069e-14	3.7475e-12	TRUE	59.0183	126.889	-1.1043	4.8985e-06	0.00023953	TRUE	60.3071	48.6991	0.30843	0.20833	0.99397	FALSE	59.4524	157.815	-1.4084	1.5257e-10	2.4036e-08	TRUE	152.292	123.367	0.30389	0.06197	0.9982	FALSE	2342	BAJ95873.1	1822	0	predicted protein [Hordeum vulgare subsp. vulgare]	AK364670.1	474	0	Hordeum vulgare subsp. vulgare mRNA for predicted protein, complete cds, clone: NIASHv2027H01	--	--	--	--
comp259018_c0	236.017	476.404	-1.0133	4.4601e-22	2.2153e-19	TRUE	265.38	494.507	-0.89793	4.0502e-34	2.3261e-31	FALSE	189.564	504.49	-1.4121	1.4274e-29	5.3e-27	TRUE	193.703	234.187	-0.27381	0.094729	0.80296	FALSE	190.958	584.51	-1.614	6.3032e-43	6.9233e-40	TRUE	564.054	490.488	0.20162	0.012171	0.33339	FALSE	2150	BAJ98779.1	2691	0	predicted protein [Hordeum vulgare subsp. vulgare]	AK367576.1	1361	0	Hordeum vulgare subsp. vulgare mRNA for predicted protein, complete cds, clone: NIASHv2059B06	--	--	--	--
comp265016_c0	361.088	160.01	1.1742	2.9624e-17	1.0506e-14	TRUE	406.011	194.855	1.0591	5.441e-08	4.4938e-06	TRUE	68.067	169.444	-1.3158	7.0722e-10	6.5459e-08	TRUE	69.5533	358.288	-2.3649	1.7012e-46	1.1025e-43	TRUE	68.5677	230.32	-1.748	5.2153e-20	1.8702e-17	TRUE	222.259	164.741	0.43204	0.0021093	0.083444	FALSE	2929	XP_003570234.1	2581	0	PREDICTED: nitrate transporter 1.5-like [Brachypodium distachyon]	XM_003570186.1	1342	0	PREDICTED: Brachypodium distachyon nitrate transporter 1.5-like (LOC100835414), mRNA	--	--	--	--
comp224390_c0	107.76	14.7888	2.8652	3.9587e-18	1.4851e-15	TRUE	121.166	17.624	2.7814	1.5959e-15	3.2035e-13	TRUE	61.0803	15.6607	1.9636	1.7642e-08	1.3272e-06	TRUE	62.4141	106.924	-0.77664	0.0011043	0.026313	FALSE	61.5296	20.8317	1.5625	1.4203e-06	0.00012455	TRUE	20.1026	15.2261	0.40084	0.38673	0.9982	FALSE	594	AAB47967.1	386	7.20824e-45	nonspecific lipid transfer protein [Hordeum vulgare]	AK360314.1	393	0	Hordeum vulgare subsp. vulgare mRNA for predicted protein, complete cds, clone: NIASHv1115G07	--	--	--	--
comp268022_c1	102.102	300.112	-1.5555	9.0417e-26	5.7158e-23	TRUE	114.804	236.932	-1.0453	5.7699e-20	1.5836e-17	TRUE	149.326	317.805	-1.0897	9.0768e-13	1.1851e-10	TRUE	152.587	101.31	0.59085	0.00056177	0.014765	FALSE	150.424	280.054	-0.89667	1.0269e-08	1.2812e-06	FALSE	270.253	308.984	-0.19322	0.15211	0.9982	FALSE	1776	XP_003575443.1	1188	1.00084e-156	PREDICTED: peroxidase 54-like [Brachypodium distachyon]	AC243247.1	78	1.54435e-30	Panicum virgatum clone PV_ABa073-K05, complete sequence	--	--	--	--
comp259114_c0	0	26.9751	-5.9993	4.8377e-08	6.685e-06	TRUE	0	18.616	-5.2951	1.3289e-06	8.641e-05	TRUE	112.622	28.5654	1.9791	1.5082e-14	2.2873e-12	TRUE	115.081	0	8.1035	7.3678e-26	2.2769e-23	TRUE	113.45	22.0042	2.3662	2.2197e-17	6.5412e-15	TRUE	21.2341	27.7726	-0.38728	0.37679	0.9982	FALSE	1863	Q8MZS4.1	2074	0	RecName: Full=Physarolisin; AltName: Full=Physaropepsin; Contains: RecName: Full=Physarolisin heavy chain; Contains: RecName: Full=Physarolisin light chain; Flags: Precursor	--	--	--	--	--	--	--	--
comp226806_c0	5.34033	29.4063	-2.4611	1.1894e-05	0.0010399	TRUE	6.00473	13.9955	-1.2208	0.015588	0.26839	FALSE	0	31.14	-5.4349	1.2807e-08	9.8404e-07	TRUE	0	5.29892	-2.8487	0.053084	0.53904	FALSE	0	16.5428	-4.5118	5.3e-05	0.0032723	TRUE	15.9639	30.2757	-0.92335	0.038181	0.75156	FALSE	2119	BAM15222.1	259	1.01629e-20	poly(A)-binding protein [Nicotiana tabacum]	--	--	--	--	K13126	PABPC	polyadenylate-binding protein	http://www.genome.jp/dbget-bin/www_bget?ko:K13126
comp257456_c0	384.55	67.9072	2.5015	3.6288e-52	6.927e-49	TRUE	432.392	48.2529	3.1637	4.1287e-60	4.9724e-57	TRUE	228.787	71.9106	1.6697	7.4465e-23	1.9814e-20	TRUE	233.783	381.568	-0.70677	1.6336e-08	1.1473e-06	FALSE	230.469	57.0352	2.0147	3.6883e-28	2.2196e-25	TRUE	55.0391	69.9148	-0.34514	0.21132	0.9982	FALSE	1434	BAA23745.2	1268	7.65575e-171	HvPIP1;3 [Hordeum vulgare subsp. vulgare]	AK252600.1	576	0	Hordeum vulgare subsp. vulgare cDNA clone: FLbaf163d12, mRNA sequence	K09872	PIP	aquaporin PIP	http://www.genome.jp/dbget-bin/www_bget?ko:K09872
comp255896_c0	390.844	67.898	2.5252	1.4598e-53	2.9302e-50	TRUE	439.469	108.918	2.0125	7.922e-32	4.1241e-29	TRUE	148.851	71.9008	1.0498	9.0897e-09	7.1931e-07	TRUE	152.102	387.813	-1.3503	1.3978e-23	3.7798e-21	TRUE	149.946	128.742	0.21996	0.081562	0.99427	FALSE	124.236	69.9053	0.82962	5.6576e-05	0.0036877	FALSE	1791	BAJ90091.1	2284	0	predicted protein [Hordeum vulgare subsp. vulgare]	AK358880.1	1177	0	Hordeum vulgare subsp. vulgare mRNA for predicted protein, complete cds, clone: NIASHv1084P21	--	--	--	--
comp144906_c0	1.96784	18.8131	-3.2571	5.9687e-05	0.0043444	TRUE	2.21266	4.08203	-0.88351	0.27276	0.99618	FALSE	0	19.9222	-4.7905	7.7211e-06	0.00036262	TRUE	0	1.95258	-1.4084	0.46286	0.99397	FALSE	0	4.82499	-2.7342	0.075309	0.99427	FALSE	4.65612	19.3693	-2.0566	0.0021117	0.083479	FALSE	488	Q95VF7.3	441	3.66204e-53	RecName: Full=Profilin-1B; AltName: Full=Acidic profilin IB; AltName: Full=Profilin IB	--	--	--	--	K05759	PFN	profilin	http://www.genome.jp/dbget-bin/www_bget?ko:K05759
comp264505_c0	2.85805	62.4711	-4.4501	6.153e-16	1.9868e-13	TRUE	3.21362	62.1188	-4.2728	5.0492e-18	1.2365e-15	TRUE	23.5939	66.154	-1.4874	1.9749e-05	0.00084161	TRUE	24.1091	2.83589	3.0877	1.0399e-05	0.00043724	TRUE	23.7674	73.4248	-1.6273	9.6752e-07	8.7489e-05	TRUE	70.8551	64.318	0.13965	0.51671	0.9982	FALSE	1510	BAJ90749.1	882	6.87197e-113	predicted protein [Hordeum vulgare subsp. vulgare]	AK333338.1	769	0	Triticum aestivum cDNA, clone: WT006_D17, cultivar: Chinese Spring	K13993	HSP20	HSP20 family protein	http://www.genome.jp/dbget-bin/www_bget?ko:K13993
comp257102_c0	0	66.6442	-7.4741	1.464e-16	4.9574e-14	TRUE	0	35.2435	-6.3858	5.3125e-11	6.6001e-09	TRUE	21.0536	70.5731	-1.7451	5.741e-07	3.3891e-05	TRUE	21.5133	0	5.8541	1.1792e-06	6.003e-05	TRUE	21.2084	41.658	-0.97396	0.017057	0.4179	FALSE	40.2001	68.6144	-0.77131	0.0077236	0.23435	FALSE	1330	CAI96512.1	971	3.04261e-127	26.4kDa heat-shock protein [Triticum dicoccoides]	AM422845.1	609	0	Triticum aestivum hsp19 gene for small heat-shock protein, exons 1-2	K13993	HSP20	HSP20 family protein	http://www.genome.jp/dbget-bin/www_bget?ko:K13993
comp235095_c0	162.65	29.9273	2.4422	1.9741e-22	1.0062e-19	TRUE	182.885	45.9592	1.9925	6.1381e-14	1.0686e-11	TRUE	73.3363	31.6917	1.2104	7.8289e-06	0.00036683	TRUE	74.9378	161.388	-1.1068	4.196e-08	2.7684e-06	TRUE	73.8758	54.324	0.44351	0.04053	0.78865	FALSE	52.4228	30.8121	0.7667	0.014335	0.37501	FALSE	1216	XP_003568779.1	1159	1.52935e-155	PREDICTED: stem 28 kDa glycoprotein-like [Brachypodium distachyon]	AK251203.1	763	0	Hordeum vulgare subsp. vulgare cDNA clone: FLbaf106g06, mRNA sequence	--	--	--	--
comp248383_c0	74.0946	13.2097	2.4878	2.9491e-11	6.1943e-09	TRUE	83.3128	19.3514	2.1061	1.0312e-07	8.162e-06	TRUE	41.1921	13.9885	1.5581	6.6282e-05	0.002481	TRUE	42.0916	73.5201	-0.80461	0.0051992	0.09463	FALSE	41.4951	22.8735	0.85926	0.010477	0.28673	FALSE	22.073	13.6002	0.69865	0.14184	0.9982	FALSE	1943	XP_003579284.1	475	1.21754e-49	PREDICTED: UNC93-like protein-like [Brachypodium distachyon]	XM_003579236.1	100	9.97176e-43	PREDICTED: Brachypodium distachyon UNC93-like protein-like (LOC100845038), mRNA	--	--	--	--
comp241665_c0	146.486	16.6719	3.1353	3.3825e-26	2.1839e-23	TRUE	164.711	19.1571	3.104	1.9162e-23	6.7228e-21	TRUE	48.0492	17.6548	1.4445	4.25e-05	0.0016706	TRUE	49.0985	145.35	-1.5658	6.2879e-12	6.9231e-10	TRUE	48.4026	22.6437	1.096	0.0008966	0.038457	FALSE	21.8513	17.1648	0.34827	0.42529	0.9982	FALSE	1042	BAJ94677.1	489	1.60011e-56	predicted protein [Hordeum vulgare subsp. vulgare]	AK363474.1	714	0	Hordeum vulgare subsp. vulgare mRNA for predicted protein, complete cds, clone: NIASHv2015M19	--	--	--	--
[truncated: 14 more columns]
