# Supplementary material for: Transcriptomic Profiles Reveal the Interactions of Cd/Zn in Dwarf Polish Wheat (Triticum polonicum L.) Roots
Source: Front Physiol. 2017 Mar 23;8:168. doi: 10.3389/fphys.2017.00168 (PMC5362637; doi:10.3389/fphys.2017.00168)
Supplement: Supplementary file 7 [file DataSheet7.XLS]

## Sheet: Sheet11
Gene number	Cd_readcount	CK_readcount	log2.Fold_change.	p.value	q.value.Storey.et.al..2003.	Signature	Cd_readcount	Zn_readcount	log2.Fold_change.	p.value	q.value.Storey.et.al..2003.	Signature	Zn+Cd_readcount	CK_readcount	log2.Fold_change.	p.value	q.value.Storey.et.al..2003.	Signature	Zn+Cd_readcount	Cd_readcount	log2.Fold_change.	p.value	q.value.Storey.et.al..2003.	Signature	Zn+Cd_readcount	Zn_readcount	log2.Fold_change.	p.value	q.value.Storey.et.al..2003.	Signature	Zn_readcount	CK_readcount	log2.Fold_change.	p.value	q.value.Storey.et.al..2003.	Signature	Gene Length	NR ID	NR Score	NR Evalue	NR Description	NT ID	NT Score	NT Evalue	NT Description	KO ID	KO Name	KO Description	Http Link
comp261812_c0	274.006	293.716	-0.10021	0.17853	0.99691	FALSE	308.096	0	10.63	1.2689e-44	9.7981e-42	TRUE	0	311.032	-11.925	2.4998e-38	1.2941e-35	TRUE	0	271.881	-11.7	2.3607e-35	1.051e-32	TRUE	0	0	-1.5118	0.79591	0.99427	FALSE	0	302.399	-10.413	4.0292e-48	5.2867e-45	TRUE	4152	--	--	--	--	--	--	--	--	--	--	--	--
comp254659_c0	180.013	186.674	-0.052414	0.44482	0.99691	FALSE	202.409	0	10.609	5.4154e-30	2.6011e-27	TRUE	0	197.679	-11.271	9.3392e-28	3.2026e-25	TRUE	0	178.618	-11.094	3.3051e-26	1.0402e-23	TRUE	0	0	-0.9268	0.89014	0.99427	FALSE	0	192.192	-10.345	1.5869e-31	1.2343e-28	TRUE	2065	--	--	--	--	--	--	--	--	--	--	--	--
comp230208_c0	81.0008	54.0996	0.58232	0.038226	0.77465	FALSE	91.0782	0	10.457	1.172e-14	2.1791e-12	TRUE	0	57.289	-6.8402	2.1364e-14	3.198e-12	TRUE	0	80.3727	-7.3286	2.3699e-19	4.9256e-17	TRUE	0	0	NA	NA	NA	NA	0	55.6989	-9.5577	2.779e-11	5.3914e-09	TRUE	871	--	--	--	--	--	--	--	--	--	--	--	--
comp219623_c0	81.5972	44.1674	0.88554	0.0017767	0.077737	FALSE	91.7489	0	10.468	9.8359e-15	1.8436e-12	TRUE	0	46.7713	-6.5476	3.6852e-12	4.5297e-10	TRUE	0	80.9645	-7.3392	1.8094e-19	3.7862e-17	TRUE	0	0	NA	NA	NA	NA	0	45.4732	-9.2651	8.5467e-10	1.3794e-07	TRUE	890	--	--	--	--	--	--	--	--	--	--	--	--
comp178726_c0	45.5849	84.2868	-0.88675	0.00024799	0.015127	FALSE	51.2562	0	8.6276	7.8058e-11	9.529e-09	TRUE	0	89.2559	-7.4799	8.8787e-21	2.0904e-18	TRUE	0	45.2314	-6.4993	5.0556e-12	5.6391e-10	TRUE	0	0	NA	NA	NA	NA	0	86.7786	-9.1974	1.7173e-17	6.124e-15	TRUE	752	--	--	--	--	--	--	--	--	--	--	--	--
comp246045_c0	49.0553	27.9013	0.81408	0.025072	0.5844	FALSE	55.1584	0	9.7335	2.6237e-10	3.0288e-08	TRUE	0	29.5462	-8.529	3.0174e-07	1.8701e-05	TRUE	0	48.675	-9.2181	2.1082e-10	1.9251e-08	TRUE	0	0	0.073196	0.98305	0.99427	FALSE	0	28.7262	-8.6024	3.8363e-07	4.0061e-05	TRUE	2015	--	--	--	--	--	--	--	--	--	--	--	--
comp228292_c1	17.5348	19.9575	-0.18671	0.59694	0.99691	FALSE	19.7163	0	8.2493	3.9689e-05	0.0018734	TRUE	0	21.1341	-5.4015	2.8121e-06	0.00014521	TRUE	0	17.3989	-5.1209	1.8954e-05	0.00074674	TRUE	0	0	NA	NA	NA	NA	0	20.5475	-8.119	1.0533e-05	0.00082217	TRUE	1341	--	--	--	--	--	--	--	--	--	--	--	--
comp260512_c0	177.452	130.937	0.43856	0.022917	0.5474	FALSE	199.529	0	8.6405	1.1942e-37	7.6782e-35	TRUE	0	138.656	-8.1154	8.7009e-30	3.2758e-27	TRUE	0	176.076	-8.4601	1.2443e-36	5.9538e-34	TRUE	NA	NA	NA	NA	NA	NA	0	134.808	-8.0748	1.1687e-29	8.3703e-27	TRUE	2622	--	--	--	--	--	--	--	--	--	--	--	--
comp230301_c0	133.383	111.671	0.25632	0.29439	0.99691	FALSE	149.978	0	8.2286	7.9139e-30	3.7675e-27	TRUE	0	118.255	-7.8858	3.6253e-26	1.1504e-23	TRUE	0	132.349	-8.0482	4.3094e-29	1.5286e-26	TRUE	NA	NA	NA	NA	NA	NA	0	114.973	-7.8451	4.6117e-26	2.8617e-23	TRUE	1063	--	--	--	--	--	--	--	--	--	--	--	--
comp251543_c0	114.738	96.0279	0.25682	0.32959	0.99691	FALSE	129.013	0	8.0114	2.3539e-26	9.6663e-24	TRUE	0	101.689	-7.668	3.9683e-23	1.0647e-20	TRUE	0	113.849	-7.831	9.7005e-26	2.968e-23	TRUE	NA	NA	NA	NA	NA	NA	0	98.8669	-7.6274	4.8294e-23	2.5079e-20	TRUE	2128	--	--	--	--	--	--	--	--	--	--	--	--
comp263445_c0	121.868	93.1973	0.38697	0.1008	0.99691	FALSE	137.03	0	8.0984	1.0722e-27	4.7276e-25	TRUE	0	98.6916	-10.269	6.5525e-17	1.1838e-14	TRUE	0	120.924	-10.531	7.7104e-20	1.6425e-17	TRUE	0	0	NA	NA	NA	NA	0	95.9525	-7.5842	1.7425e-22	8.533e-20	TRUE	4881	--	--	--	--	--	--	--	--	--	--	--	--
comp235126_c0	97.9481	92.0859	0.089037	0.89989	0.99691	FALSE	110.134	0	7.7831	4.0057e-23	1.3581e-20	TRUE	0	97.5147	-9.2517	4.894e-19	1.0211e-16	TRUE	0	97.1886	-9.2157	2.7377e-19	5.6669e-17	TRUE	0	0	NA	NA	NA	NA	0	94.8082	-7.5669	2.8903e-22	1.38e-19	TRUE	2001	--	--	--	--	--	--	--	--	--	--	--	--
comp233896_c0	68.7805	76.1208	-0.14629	0.3835	0.99691	FALSE	77.3376	0	7.2731	3.1803e-17	7.3638e-15	TRUE	0	80.6084	-9.977	1.2148e-14	1.8563e-12	TRUE	0	68.2472	-9.7057	3.3217e-13	4.1785e-11	TRUE	0	0	NA	NA	NA	NA	0	78.3712	-7.2923	4.8193e-19	1.8956e-16	TRUE	1176	--	--	--	--	--	--	--	--	--	--	--	--
comp274141_c0	67.3281	72.3581	-0.10395	0.49492	0.99691	FALSE	75.7045	0	7.2423	6.4215e-17	1.4434e-14	TRUE	0	76.6239	-7.2597	2.543e-18	5.1021e-16	TRUE	0	66.806	-7.0619	1.2946e-16	2.1732e-14	TRUE	NA	NA	NA	NA	NA	NA	0	74.4973	-7.2191	2.8947e-18	1.0817e-15	TRUE	1295	--	--	--	--	--	--	--	--	--	--	--	--
comp239550_c0	128.272	70.7877	0.85764	0.00014239	0.0092911	FALSE	144.231	0	8.1722	6.9109e-29	3.1957e-26	TRUE	0	74.9609	-7.2281	5.4277e-18	1.0652e-15	TRUE	0	127.278	-7.9918	3.4873e-28	1.1929e-25	TRUE	NA	NA	NA	NA	NA	NA	0	72.8804	-7.1875	6.1514e-18	2.2449e-15	TRUE	2345	--	--	--	--	--	--	--	--	--	--	--	--
comp277899_c0	83.9375	60.0231	0.4838	0.082017	0.99691	FALSE	94.3803	0	7.5604	2.4317e-20	6.8727e-18	TRUE	0	63.5617	-6.9901	1.077e-15	1.7859e-13	TRUE	0	83.2867	-7.38	6.2993e-20	1.3513e-17	TRUE	NA	NA	NA	NA	NA	NA	0	61.7976	-6.9495	1.1845e-15	3.6685e-13	TRUE	2270	--	--	--	--	--	--	--	--	--	--	--	--
comp286337_c0	0	16.3819	-8.4497	9.3978e-05	0.0064932	FALSE	0	0	-1.2985	0.80986	0.99618	FALSE	0	17.3477	-5.1167	2.4556e-05	0.0010219	TRUE	0	0	NA	NA	NA	NA	0	0	NA	NA	NA	NA	0	16.8662	-6.8342	2.7175e-05	0.0019042	TRUE	513	--	--	--	--	--	--	--	--	--	--	--	--
comp251925_c0	57.6355	54.2397	0.087611	0.92726	0.99691	FALSE	64.8061	0	7.0181	7.5336e-15	1.4287e-12	TRUE	0	57.4373	-6.8439	1.9893e-14	2.9889e-12	TRUE	0	57.1887	-6.8377	1.3132e-14	1.8642e-12	TRUE	NA	NA	NA	NA	NA	NA	0	55.8432	-6.8033	2.1534e-14	5.9893e-12	TRUE	1803	--	--	--	--	--	--	--	--	--	--	--	--
comp252555_c0	54.3643	52.5511	0.048937	0.96065	0.99691	FALSE	61.1278	0	6.9338	3.8843e-14	6.8509e-12	TRUE	0	55.6492	-6.7983	4.7113e-14	6.8801e-12	TRUE	0	53.9427	-6.7534	6.4485e-14	8.6653e-12	TRUE	NA	NA	NA	NA	NA	NA	0	54.1047	-6.7577	5.0763e-14	1.3634e-11	TRUE	2264	--	--	--	--	--	--	--	--	--	--	--	--
comp229429_c0	41.9336	50.7086	-0.27412	0.2622	0.99691	FALSE	47.1507	0	6.5592	2.3419e-11	3.0163e-09	TRUE	0	53.6981	-6.7468	1.2141e-13	1.7007e-11	TRUE	0	41.6085	-6.3788	3.2382e-11	3.238e-09	TRUE	NA	NA	NA	NA	NA	NA	0	52.2077	-6.7062	1.3016e-13	3.3542e-11	TRUE	1127	--	--	--	--	--	--	--	--	--	--	--	--
comp283095_c0	42.7301	46.1355	-0.11063	0.57129	0.99691	FALSE	48.0463	0	6.5864	1.5403e-11	2.0259e-09	TRUE	0	48.8554	-6.6104	1.308e-12	1.6833e-10	TRUE	0	42.3988	-6.406	2.1545e-11	2.2047e-09	TRUE	NA	NA	NA	NA	NA	NA	0	47.4995	-6.5698	1.3851e-12	3.1701e-10	TRUE	1879	--	--	--	--	--	--	--	--	--	--	--	--
comp237486_c0	34.3434	42.8939	-0.32074	0.24423	0.99691	FALSE	38.6161	0	6.2711	1.3602e-09	1.4263e-07	TRUE	0	45.4227	-6.5053	7.2348e-12	8.5731e-10	TRUE	0	34.0771	-6.0907	1.6876e-09	1.3664e-07	TRUE	NA	NA	NA	NA	NA	NA	0	44.162	-6.4647	7.5957e-12	1.5883e-09	TRUE	2151	--	--	--	--	--	--	--	--	--	--	--	--
comp269556_c0	219.638	245.659	-0.16153	0.093845	0.99691	FALSE	246.963	2.52697	6.6107	9.5243e-53	9.547e-50	TRUE	3.1194	260.142	-6.3819	1.1317e-60	1.2435e-57	TRUE	3.18752	217.935	-6.0953	2.0068e-52	1.5806e-49	TRUE	3.14235	2.9869	0.073196	0.89445	0.99427	FALSE	2.88236	252.922	-6.4553	2.3932e-60	4.4713e-57	TRUE	360	--	--	--	--	--	--	--	--	--	--	--	--
comp261159_c0	37.766	39.6349	-0.069682	0.68647	0.99691	FALSE	42.4646	0	6.4082	2.1438e-10	2.4981e-08	TRUE	0	41.9715	-6.3913	4.1322e-11	4.4464e-09	TRUE	0	37.4732	-6.2278	2.7919e-10	2.4931e-08	TRUE	NA	NA	NA	NA	NA	NA	0	40.8066	-6.3507	4.3014e-11	8.2059e-09	TRUE	2113	--	--	--	--	--	--	--	--	--	--	--	--
comp239906_c0	34.0623	37.3368	-0.13242	0.56786	0.99691	FALSE	38.3	0	6.2593	1.585e-09	1.6514e-07	TRUE	0	39.538	-6.3052	1.4329e-10	1.4428e-08	TRUE	0	33.7982	-6.0789	1.9589e-09	1.5687e-07	TRUE	NA	NA	NA	NA	NA	NA	0	38.4406	-6.2646	1.4827e-10	2.6631e-08	TRUE	1943	--	--	--	--	--	--	--	--	--	--	--	--
comp98732_c0	39.7315	34.3267	0.21095	0.65876	0.99691	FALSE	44.6746	0	6.4814	7.5101e-11	9.1889e-09	TRUE	0	36.3504	-6.1839	7.4486e-10	6.8589e-08	TRUE	0	39.4235	-6.301	1.006e-10	9.514e-09	TRUE	NA	NA	NA	NA	NA	NA	0	35.3415	-6.1433	7.649e-10	1.245e-07	TRUE	3868	--	--	--	--	--	--	--	--	--	--	--	--
comp255826_c0	41.7439	33.2419	0.32856	0.42638	0.99691	FALSE	46.9373	0	6.5527	2.5882e-11	3.3204e-09	TRUE	0	35.2016	-6.1376	1.357e-09	1.2115e-07	TRUE	0	41.4202	-6.3723	3.569e-11	3.5503e-09	TRUE	NA	NA	NA	NA	NA	NA	0	34.2247	-6.097	1.3897e-09	2.1794e-07	TRUE	1863	--	--	--	--	--	--	--	--	--	--	--	--
comp223542_c0	0	14.5295	-4.8609	7.4218e-05	0.0052837	FALSE	0	0	NA	NA	NA	NA	0	15.3861	-7.5877	0.00011097	0.0038996	TRUE	0	0	NA	NA	NA	NA	0	0	-1.5118	0.79591	0.99427	FALSE	0	14.9591	-6.0761	6.2043e-05	0.0040151	TRUE	408	--	--	--	--	--	--	--	--	--	--	--	--
comp224798_c0	46.291	31.9574	0.53458	0.15142	0.99691	FALSE	52.0501	0	6.7018	2.4034e-12	3.5422e-10	TRUE	0	33.8414	-6.0807	2.7721e-09	2.349e-07	TRUE	0	45.9321	-6.5214	3.5411e-12	4.0229e-10	TRUE	NA	NA	NA	NA	NA	NA	0	32.9022	-6.0401	2.8299e-09	4.2334e-07	TRUE	1984	--	--	--	--	--	--	--	--	--	--	--	--
comp244372_c0	9.55806	20.9549	-1.1325	0.027521	0.6241	FALSE	10.7472	0	5.052	0.0017547	0.048582	FALSE	1.59969	22.1903	-3.7941	9.9739e-06	0.00045468	TRUE	1.63463	9.48395	-2.5365	0.015187	0.21764	FALSE	1.61146	0	2.0732	0.34919	0.99427	FALSE	0	21.5744	-5.8675	1.4731e-06	0.00013724	TRUE	608	--	--	--	--	--	--	--	--	--	--	--	--
comp285663_c0	43.2455	27.6698	0.64424	0.093618	0.99691	FALSE	48.6258	0	6.6036	1.1753e-11	1.5846e-09	TRUE	0	29.301	-8.517	3.3184e-07	2.0402e-05	TRUE	0	42.9102	-9.0362	1.5978e-09	1.2999e-07	TRUE	0	0	NA	NA	NA	NA	0	28.4878	-5.8323	3.1462e-08	3.9676e-06	TRUE	1695	--	--	--	--	--	--	--	--	--	--	--	--
comp276457_c0	31.7674	27.4961	0.20832	0.69798	0.99691	FALSE	35.7196	0	6.1586	5.5675e-09	5.4127e-07	TRUE	0	29.1171	-5.8638	3.4386e-08	2.4849e-06	TRUE	0	31.5211	-5.9782	6.6645e-09	4.9715e-07	TRUE	NA	NA	NA	NA	NA	NA	0	28.309	-5.8232	3.4727e-08	4.3349e-06	TRUE	643	--	--	--	--	--	--	--	--	--	--	--	--
comp131522_c0	31.3448	27.1488	0.20734	0.70177	0.99691	FALSE	35.2445	0	6.1393	7.0272e-09	6.7185e-07	TRUE	0	28.7493	-5.8455	4.1939e-08	2.9853e-06	TRUE	0	31.1018	-5.9589	8.3629e-09	6.1341e-07	TRUE	NA	NA	NA	NA	NA	NA	0	27.9514	-5.8048	4.2322e-08	5.2072e-06	TRUE	379	--	--	--	--	--	--	--	--	--	--	--	--
comp199159_c0	42.2147	26.8015	0.65544	0.091964	0.99691	FALSE	47.4667	0	6.5688	2.0197e-11	2.6201e-09	TRUE	0	28.3815	-5.8269	5.1172e-08	3.5841e-06	TRUE	0	41.8874	-6.3884	2.804e-11	2.8241e-09	TRUE	NA	NA	NA	NA	NA	NA	0	27.5938	-5.7863	5.1597e-08	6.2943e-06	TRUE	1710	--	--	--	--	--	--	--	--	--	--	--	--
comp230947_c0	58.753	26.7436	1.1355	0.00093017	0.045769	FALSE	66.0625	0	7.0458	4.3188e-15	8.3471e-13	TRUE	0	28.3202	-5.8238	5.2899e-08	3.6939e-06	TRUE	0	58.2974	-6.8654	7.6551e-15	1.1071e-12	TRUE	NA	NA	NA	NA	NA	NA	0	27.5342	-5.7832	5.3331e-08	6.4783e-06	TRUE	1308	--	--	--	--	--	--	--	--	--	--	--	--
comp199083_c0	39.8721	26.6857	0.57931	0.14808	0.99691	FALSE	44.8326	0	6.4865	6.9696e-11	8.5536e-09	TRUE	0	28.2589	-8.4648	4.9822e-07	2.9716e-05	TRUE	0	39.5629	-8.919	5.3511e-09	4.0249e-07	TRUE	0	0	NA	NA	NA	NA	0	27.4746	-5.78	5.5125e-08	6.6773e-06	TRUE	2169	--	--	--	--	--	--	--	--	--	--	--	--
comp92288_c0	23.7082	25.2385	-0.090241	0.71078	0.99691	FALSE	26.6578	0	5.7365	5.1464e-07	3.6205e-05	TRUE	0	26.7264	-5.7402	1.259e-07	8.3439e-06	TRUE	0	23.5244	-5.5561	5.5323e-07	2.9899e-05	TRUE	NA	NA	NA	NA	NA	NA	0	25.9847	-5.6996	1.2649e-07	1.4446e-05	TRUE	793	--	--	--	--	--	--	--	--	--	--	--	--
comp226798_c0	31.5388	24.9491	0.33814	0.47455	0.99691	FALSE	35.4626	0	6.1482	6.3146e-09	6.0841e-07	TRUE	0	26.4199	-5.7236	1.4887e-07	9.719e-06	TRUE	0	31.2942	-5.9678	7.535e-09	5.5801e-07	TRUE	NA	NA	NA	NA	NA	NA	0	25.6867	-5.6829	1.4947e-07	1.6814e-05	TRUE	1723	--	--	--	--	--	--	--	--	--	--	--	--
comp245906_c0	0	14.4716	-8.2709	0.00020984	0.01307	FALSE	0	0	-2.2985	0.64948	0.99618	FALSE	0	15.3248	-4.9378	8.0077e-05	0.0029348	TRUE	0	0	NA	NA	NA	NA	0	0	NA	NA	NA	NA	0	14.8995	-5.6553	6.3218e-05	0.0040835	TRUE	1765	--	--	--	--	--	--	--	--	--	--	--	--
comp254246_c0	25.8044	23.5639	0.13104	0.86789	0.99691	FALSE	29.0148	0	5.8587	1.5566e-07	1.1906e-05	TRUE	0	24.953	-5.6411	3.334e-07	2.0475e-05	TRUE	0	25.6043	-5.6783	1.7193e-07	1.025e-05	TRUE	NA	NA	NA	NA	NA	NA	0	24.2605	-5.6005	3.3371e-07	3.5342e-05	TRUE	1854	--	--	--	--	--	--	--	--	--	--	--	--
comp214154_c0	8.05875	23.3862	-1.537	0.0036669	0.1396	FALSE	9.06135	0	4.1797	0.0066259	0.13914	FALSE	0	24.7649	-5.6302	3.6992e-07	2.2521e-05	TRUE	0	7.99627	-3.9993	0.0060688	0.10674	FALSE	NA	NA	NA	NA	NA	NA	0	24.0775	-5.5896	3.7011e-07	3.8743e-05	TRUE	1481	--	--	--	--	--	--	--	--	--	--	--	--
comp274202_c0	41.6994	23.0388	0.85596	0.030399	0.66669	FALSE	46.8872	0	6.5511	2.6497e-11	3.3884e-09	TRUE	0	24.3971	-5.6086	4.5338e-07	2.7212e-05	TRUE	0	41.376	-6.3707	3.6514e-11	3.6276e-09	TRUE	NA	NA	NA	NA	NA	NA	0	23.7199	-5.568	4.5327e-07	4.6709e-05	TRUE	524	--	--	--	--	--	--	--	--	--	--	--	--
comp230450_c0	14.7119	22.9225	-0.63978	0.14004	0.99691	FALSE	16.5422	0	5.0481	0.00010393	0.0043725	TRUE	0	24.2739	-5.6013	4.8541e-07	2.8983e-05	TRUE	0	14.5978	-4.8677	0.00010056	0.0033025	TRUE	NA	NA	NA	NA	NA	NA	0	23.6001	-5.5607	4.8517e-07	4.9609e-05	TRUE	1262	--	--	--	--	--	--	--	--	--	--	--	--
comp273884_c0	48.4462	21.0707	1.2011	0.0016084	0.071776	FALSE	54.4735	0	6.7675	7.8999e-13	1.2342e-10	TRUE	0	22.3129	-5.4798	1.4483e-06	7.9403e-05	TRUE	0	48.0706	-6.5871	1.2014e-12	1.4372e-10	TRUE	NA	NA	NA	NA	NA	NA	0	21.6936	-5.4392	1.4419e-06	0.00013469	TRUE	613	--	--	--	--	--	--	--	--	--	--	--	--
comp235714_c0	23.4266	20.4918	0.1931	0.76479	0.99691	FALSE	26.3411	0	5.7192	6.0496e-07	4.1902e-05	TRUE	0	21.6999	-5.4396	2.0438e-06	0.00010848	TRUE	0	23.245	-5.5388	6.4801e-07	3.4631e-05	TRUE	NA	NA	NA	NA	NA	NA	0	21.0976	-5.399	2.0323e-06	0.00018318	TRUE	1527	--	--	--	--	--	--	--	--	--	--	--	--
comp247327_c0	33.7812	18.7552	0.84893	0.053165	0.9593	FALSE	37.9839	0	6.2473	1.8474e-09	1.9063e-07	TRUE	0	19.8609	-5.3119	5.7913e-06	0.00027947	TRUE	0	33.5192	-6.0669	2.2742e-09	1.8024e-07	TRUE	NA	NA	NA	NA	NA	NA	0	19.3097	-5.2713	5.7386e-06	0.00047142	TRUE	2584	--	--	--	--	--	--	--	--	--	--	--	--
comp267575_c0	27.5965	18.6395	0.56613	0.2399	0.99691	FALSE	31.0299	0	5.9556	5.6599e-08	4.6604e-06	TRUE	0	19.7383	-5.3029	6.2105e-06	0.00029695	TRUE	0	27.3826	-5.7752	6.4018e-08	4.0918e-06	TRUE	NA	NA	NA	NA	NA	NA	0	19.1905	-5.2623	6.1526e-06	0.00050168	TRUE	3251	--	--	--	--	--	--	--	--	--	--	--	--
comp245307_c0	12.7441	18.5237	-0.53954	0.2472	0.99691	FALSE	14.3296	0	4.8409	0.00034696	0.012462	FALSE	0	19.6157	-5.2939	6.6605e-06	0.00031696	TRUE	0	12.6453	-4.6605	0.00032931	0.0093277	FALSE	NA	NA	NA	NA	NA	NA	0	19.0713	-5.2533	6.5968e-06	0.00053486	TRUE	1123	--	--	--	--	--	--	--	--	--	--	--	--
comp288260_c0	21.5056	18.35	0.22893	0.71647	0.99691	FALSE	24.1812	0	5.5958	1.8361e-06	0.00011579	TRUE	0	19.4318	-7.9245	1.8527e-05	0.00079415	TRUE	0	21.3389	-8.0284	6.8103e-06	0.00029784	TRUE	0	0	NA	NA	NA	NA	0	18.8925	-5.2397	7.3249e-06	0.00059019	TRUE	1063	--	--	--	--	--	--	--	--	--	--	--	--
comp252288_c0	17.9448	18.2343	-0.023087	0.85805	0.99691	FALSE	20.1773	0	5.3347	1.4885e-05	0.00077493	TRUE	0	19.3092	-5.2712	7.9352e-06	0.00037085	TRUE	0	17.8056	-5.1543	1.4919e-05	0.00060284	TRUE	NA	NA	NA	NA	NA	NA	0	18.7733	-5.2306	7.8549e-06	0.00062973	TRUE	1672	--	--	--	--	--	--	--	--	--	--	--	--
comp177487_c0	36.9901	17.8869	1.0482	0.01428	0.3897	FALSE	41.5921	0	6.3782	3.2513e-10	3.7187e-08	TRUE	0	18.9414	-5.2435	9.7956e-06	0.00044731	TRUE	0	36.7033	-6.1978	4.1876e-10	3.6795e-08	TRUE	NA	NA	NA	NA	NA	NA	0	18.4157	-5.2029	9.6901e-06	0.00076438	TRUE	305	--	--	--	--	--	--	--	--	--	--	--	--
comp307575_c0	19.0224	17.1923	0.14594	0.86225	0.99691	FALSE	21.389	0	5.4188	7.862e-06	0.00043572	TRUE	0	18.2058	-5.1863	1.4951e-05	0.00065585	TRUE	0	18.8749	-5.2384	7.9786e-06	0.00034365	TRUE	NA	NA	NA	NA	NA	NA	0	17.7006	-5.1457	1.4771e-05	0.0011087	TRUE	1947	--	--	--	--	--	--	--	--	--	--	--	--
comp199239_c0	24.8322	16.9029	0.55494	0.27476	0.99691	FALSE	27.9216	0	5.8033	2.7057e-07	1.9893e-05	TRUE	0	17.8994	-7.806	3.6065e-05	0.0014397	TRUE	0	24.6397	-8.2359	1.7063e-06	8.5172e-05	TRUE	0	0	NA	NA	NA	NA	0	17.4026	-5.1212	1.7619e-05	0.0012975	TRUE	713	--	--	--	--	--	--	--	--	--	--	--	--
comp216916_c0	18.0408	16.6076	0.11942	0.90792	0.99691	FALSE	20.2853	0	5.3424	1.4059e-05	0.00073549	TRUE	0	17.5867	-5.1364	2.1379e-05	0.00090276	TRUE	0	17.9009	-5.162	1.4106e-05	0.00057517	TRUE	NA	NA	NA	NA	NA	NA	0	17.0986	-5.0958	2.1099e-05	0.0015174	TRUE	1559	--	--	--	--	--	--	--	--	--	--	--	--
comp268268_c0	19.6315	16.4398	0.25598	0.688	0.99691	FALSE	22.0739	0	5.4643	5.4915e-06	0.00031427	TRUE	0	17.409	-5.1218	2.3698e-05	0.00098931	TRUE	0	19.4793	-5.2839	5.6133e-06	0.00025019	TRUE	NA	NA	NA	NA	NA	NA	0	16.9258	-5.0812	2.338e-05	0.0016661	TRUE	5948	--	--	--	--	--	--	--	--	--	--	--	--
comp228756_c0	14.4776	15.8609	-0.13165	0.71074	0.99691	FALSE	16.2788	0	5.0249	0.00011986	0.0049699	TRUE	0	16.796	-7.7142	5.8771e-05	0.0022314	TRUE	0	14.3654	-7.4575	0.00015406	0.0048192	TRUE	0	0	NA	NA	NA	NA	0	16.3298	-5.0294	3.3348e-05	0.0022947	TRUE	1074	--	--	--	--	--	--	--	--	--	--	--	--
comp257921_c0	18.6944	15.5715	0.2637	0.68402	0.99691	FALSE	21.0202	0	5.3937	9.5433e-06	0.00052155	TRUE	0	16.4895	-5.0435	4.0456e-05	0.0015984	TRUE	0	18.5495	-5.2133	9.6478e-06	0.00040766	TRUE	NA	NA	NA	NA	NA	NA	0	16.0318	-5.0029	3.9852e-05	0.0026894	TRUE	2401	--	--	--	--	--	--	--	--	--	--	--	--
comp280742_c0	8.05875	15.5136	-0.9449	0.098619	0.99691	FALSE	9.06135	0	4.1797	0.0066259	0.13914	FALSE	0	16.4282	-5.0381	4.193e-05	0.0016498	TRUE	0	7.99627	-3.9993	0.0060688	0.10674	FALSE	NA	NA	NA	NA	NA	NA	0	15.9722	-4.9975	4.13e-05	0.0027762	TRUE	460	--	--	--	--	--	--	--	--	--	--	--	--
comp240665_c0	10.5888	15.3978	-0.54018	0.29095	0.99691	FALSE	11.9062	0	4.5736	0.0013277	0.038685	FALSE	0	16.3056	-5.0273	4.5043e-05	0.0017574	TRUE	0	10.5067	-4.3932	0.001237	0.028959	FALSE	NA	NA	NA	NA	NA	NA	0	15.853	-4.9867	4.4358e-05	0.0029552	TRUE	1209	--	--	--	--	--	--	--	--	--	--	--	--
comp224891_c0	21.9273	15.3978	0.51	0.34728	0.99691	FALSE	24.6553	0	5.6238	1.4374e-06	9.2481e-05	TRUE	0	16.3056	-7.6714	7.3199e-05	0.0027097	TRUE	0	21.7573	-8.0564	5.6983e-06	0.00025354	TRUE	0	0	NA	NA	NA	NA	0	15.853	-4.9867	4.4358e-05	0.0029552	TRUE	1634	--	--	--	--	--	--	--	--	--	--	--	--
comp263039_c0	6.65316	15.3984	-1.2107	0.047051	0.88855	FALSE	7.48089	0	3.9032	0.016455	0.27937	FALSE	0	16.3062	-5.0273	4.5027e-05	0.0017574	TRUE	0	6.60157	-3.7228	0.014976	0.21553	FALSE	NA	NA	NA	NA	NA	NA	0	15.8536	-4.9867	4.4342e-05	0.0029552	TRUE	1780	--	--	--	--	--	--	--	--	--	--	--	--
comp239994_c0	16.7266	15.3127	0.12741	0.89902	0.99691	FALSE	18.8076	0	5.2332	3.08e-05	0.0014967	TRUE	0	16.2155	-5.0193	4.748e-05	0.0018408	TRUE	0	16.5969	-5.0528	3.0449e-05	0.0011438	TRUE	NA	NA	NA	NA	NA	NA	0	15.7654	-4.9787	4.675e-05	0.0031014	TRUE	2058	--	--	--	--	--	--	--	--	--	--	--	--
comp260361_c0	15.1547	14.8768	0.026695	0.94547	0.99691	FALSE	17.0401	0	5.0909	7.9434e-05	0.0034685	TRUE	0	15.7539	-4.9776	6.2223e-05	0.0023492	TRUE	0	15.0372	-4.9105	7.7214e-05	0.0026261	TRUE	NA	NA	NA	NA	NA	NA	0	15.3166	-4.937	6.1223e-05	0.0039666	TRUE	3502	--	--	--	--	--	--	--	--	--	--	--	--
comp262366_c0	19.0224	14.7032	0.37157	0.53581	0.99691	FALSE	21.389	0	5.4188	7.862e-06	0.00043572	TRUE	0	15.57	-4.9607	6.932e-05	0.0025839	TRUE	0	18.8749	-5.2384	7.9786e-06	0.00034365	TRUE	NA	NA	NA	NA	NA	NA	0	15.1379	-4.9201	6.8186e-05	0.0043602	TRUE	1655	--	--	--	--	--	--	--	--	--	--	--	--
comp216115_c0	21.4119	14.6447	0.54803	0.31677	0.99691	FALSE	24.0758	0	5.5895	1.9389e-06	0.00012171	TRUE	0	15.5081	-7.5991	0.00010497	0.0037246	TRUE	0	21.2459	-8.0221	7.0864e-06	0.00030852	TRUE	0	0	NA	NA	NA	NA	0	15.0777	-4.9143	7.0707e-05	0.0045029	TRUE	1218	--	--	--	--	--	--	--	--	--	--	--	--
comp180797_c0	43.2924	14.5874	1.5694	0.00021354	0.01325	FALSE	48.6784	0	6.6052	1.1468e-11	1.5494e-09	TRUE	0	15.4474	-4.9493	7.4502e-05	0.0027523	TRUE	0	42.9567	-6.4248	1.6173e-11	1.6864e-09	TRUE	NA	NA	NA	NA	NA	NA	0	15.0187	-4.9087	7.3269e-05	0.0046524	TRUE	564	--	--	--	--	--	--	--	--	--	--	--	--
comp213185_c0	0	14.5874	-4.8667	7.16e-05	0.0051216	FALSE	NA	NA	NA	NA	NA	NA	0	15.4474	-4.9493	7.4502e-05	0.0027523	TRUE	NA	NA	NA	NA	NA	NA	NA	NA	NA	NA	NA	NA	0	15.0187	-4.9087	7.3269e-05	0.0046524	TRUE	1496	--	--	--	--	--	--	--	--	--	--	--	--
comp136154_c0	0	14.5295	-4.6917	8.1477e-05	0.0057209	FALSE	0	0	NA	NA	NA	NA	0	15.3861	-4.9436	7.7239e-05	0.002843	TRUE	0	0	NA	NA	NA	NA	NA	NA	NA	NA	NA	NA	0	14.9591	-4.9029	7.5954e-05	0.0047997	TRUE	352	--	--	--	--	--	--	--	--	--	--	--	--
comp142687_c0	22.9581	14.4716	0.66577	0.20691	0.99691	FALSE	25.8143	0	5.6901	7.9219e-07	5.3628e-05	TRUE	0	15.3248	-4.9378	8.0077e-05	0.0029348	TRUE	0	22.7801	-5.5097	8.4353e-07	4.4021e-05	TRUE	NA	NA	NA	NA	NA	NA	0	14.8995	-4.8972	7.8737e-05	0.0049574	TRUE	1780	--	--	--	--	--	--	--	--	--	--	--	--
comp142244_c0	27.2217	18.4154	0.56384	0.24508	0.99691	FALSE	30.6084	1.1663	4.7139	2.0808e-07	1.5568e-05	TRUE	0	19.5011	-5.3447	6.9481e-06	0.0003288	TRUE	0	27.0107	-5.7835	7.8564e-08	4.9556e-06	TRUE	0	1.37857	-1.5118	0.52638	0.99427	FALSE	1.33032	18.9599	-3.8331	2.8284e-05	0.0019738	TRUE	492	--	--	--	--	--	--	--	--	--	--	--	--
comp111524_c0	53.0866	33.5742	0.66099	0.056703	0.99691	FALSE	59.6911	2.33259	4.6775	4.6624e-13	7.4279e-11	TRUE	1.75966	35.5535	-4.3366	5.2751e-09	4.3016e-07	TRUE	1.79809	52.675	-4.8726	1.4777e-13	1.9267e-11	TRUE	1.77261	2.75713	-0.6373	0.68535	0.99427	FALSE	2.66064	34.5667	-3.6995	2.365e-08	3.0749e-06	TRUE	577	--	--	--	--	--	--	--	--	--	--	--	--
comp252018_c0	476.13	357.879	0.41188	0.00050466	0.027347	FALSE	535.366	31.1472	4.1034	2.2214e-95	5.4319e-92	TRUE	83.7519	378.978	-2.1779	5.0891e-42	2.9781e-39	TRUE	85.5809	472.438	-2.4648	9.9442e-64	1.1398e-60	TRUE	84.368	36.8162	1.1964	2.9181e-06	0.00024471	TRUE	35.5277	368.459	-3.3745	3.4765e-69	7.5641e-66	TRUE	1404	--	--	--	--	--	--	--	--	--	--	--	--
comp261973_c0	394.921	277.94	0.50679	7.4044e-05	0.0052789	FALSE	444.053	54.258	3.0328	1.1447e-58	1.3102e-55	TRUE	68.7836	294.326	-2.0973	1.8937e-31	7.5148e-29	TRUE	70.2857	391.859	-2.479	1.6192e-53	1.3371e-50	TRUE	69.2896	64.1333	0.11157	0.43982	0.99427	FALSE	61.8888	286.157	-2.2091	3.7755e-35	3.2447e-32	TRUE	1070	--	--	--	--	--	--	--	--	--	--	--	--
comp104168_c0	38.0912	50.1419	-0.39656	0.13667	0.99691	FALSE	42.8302	10.4967	2.0287	0.0002232	0.0085256	FALSE	12.4776	53.0979	-2.0893	7.7354e-07	4.4621e-05	TRUE	12.7501	37.7958	-1.5677	0.00045162	0.012229	FALSE	12.5694	12.4071	0.018748	0.86222	0.99427	FALSE	11.9729	51.6242	-2.1083	3.3924e-07	3.5883e-05	TRUE	2574	--	--	--	--	--	--	--	--	--	--	--	--
comp269550_c0	141.403	142.45	-0.010643	0.66839	0.99691	FALSE	158.995	325.726	-1.0347	1.4384e-26	6.0295e-24	TRUE	454.313	150.848	1.5906	3.8663e-41	2.1988e-38	TRUE	464.234	140.307	1.7263	1.5824e-43	9.7216e-41	TRUE	457.655	385.009	0.24937	0.00089009	0.03823	FALSE	371.535	146.661	1.341	1.9161e-24	1.0905e-21	TRUE	344	--	--	--	--	--	--	--	--	--	--	--	--
comp170591_c0	52.5	43.1833	0.28184	0.45855	0.99691	FALSE	59.0316	110.927	-0.91005	6.2935e-09	6.0673e-07	FALSE	112.859	45.7292	1.3033	5.1401e-09	4.1993e-07	TRUE	115.324	52.0929	1.1465	3.0323e-07	1.7327e-05	TRUE	113.689	131.116	-0.20575	0.50065	0.99427	FALSE	126.528	44.46	1.5089	8.2621e-11	1.5336e-08	TRUE	762	--	--	--	--	--	--	--	--	--	--	--	--
comp233636_c0	7.63707	7.52525	0.021281	0.95542	0.99691	FALSE	8.58721	29.2222	-1.7668	2.1437e-05	0.0010768	TRUE	63.7374	7.96889	2.9997	5.172e-13	6.8697e-11	TRUE	65.1292	7.57786	3.1034	3.7905e-13	4.7371e-11	TRUE	64.2062	34.5408	0.89441	0.0010273	0.043074	FALSE	33.3319	7.74772	2.1051	2.9396e-05	0.0020457	TRUE	590	--	--	--	--	--	--	--	--	--	--	--	--
comp240045_c0	8.90211	19.851	-1.157	0.029265	0.65009	FALSE	10.0096	80.1504	-3.0013	4.7462e-19	1.2295e-16	TRUE	50.3088	21.0213	1.259	0.00014078	0.0048236	TRUE	51.4074	8.83309	2.541	5.2056e-09	3.9231e-07	TRUE	50.6788	94.7382	-0.90256	0.00080543	0.0352	FALSE	91.4226	20.4379	2.1613	2.0108e-12	4.5181e-10	TRUE	1083	BAK04421.1	162	1.69327e-11	predicted protein [Hordeum vulgare subsp. vulgare]	AK251605.1	190	5.11215e-93	Hordeum vulgare subsp. vulgare cDNA clone: FLbaf126j02, mRNA sequence	--	--	--	--
comp192155_c0	2.01469	5.09054	-1.3373	0.21942	0.99691	FALSE	2.26534	38.7508	-4.0964	1.2023e-11	1.617e-09	TRUE	104.827	5.39065	4.2814	1.0704e-25	3.3183e-23	TRUE	107.116	1.99907	5.7437	2.1061e-27	6.9416e-25	TRUE	105.598	45.8037	1.2051	1.4436e-07	1.5066e-05	TRUE	44.2007	5.24103	3.0761	3.1608e-09	4.6916e-07	TRUE	467	--	--	--	--	--	--	--	--	--	--	--	--
comp233127_c0	1.87413	1.7366	0.10996	0.97518	0.99691	FALSE	2.10729	17.1057	-3.021	3.6343e-05	0.0017291	TRUE	1731.3	1.83897	9.8787	7.832e-296	9.0355e-292	TRUE	1769.1	1.8596	9.8938	1.0531e-297	1.7972e-293	TRUE	1744.03	20.219	6.4306	0	0	TRUE	19.5114	1.78794	3.4479	3.5872e-05	0.0024429	TRUE	1273	--	--	--	--	--	--	--	--	--	--	--	--
comp154508_c0	0	2.60489	-1.89	0.26552	0.99691	FALSE	0	33.7578	-5.4168	7.4289e-11	9.1034e-09	TRUE	22.8756	2.75846	3.0519	1.3068e-05	0.00058242	TRUE	23.3752	0	5.067	4.9053e-07	2.6812e-05	TRUE	23.0439	39.9019	-0.79207	0.055058	0.97552	FALSE	38.5054	2.6819	3.8437	1.5501e-09	2.4155e-07	TRUE	220	--	--	--	--	--	--	--	--	--	--	--	--
comp269838_c0	0	0	-3.475	0.49306	0.99691	FALSE	0	15.6154	-8.2114	5.3551e-05	0.0024365	TRUE	424.639	0	9.5882	4.0051e-77	6.22e-74	TRUE	433.912	0	13.188	5.7343e-43	3.4404e-40	TRUE	427.763	18.4575	4.5345	5.7859e-101	2.2719e-97	TRUE	17.8115	0	5.0534	1.2256e-05	0.00094217	TRUE	393	--	--	--	--	--	--	--	--	--	--	--	--
comp227684_c0	0	0	-1.89	0.77374	0.99691	FALSE	0	18.1424	-8.4278	1.7135e-05	0.00088011	TRUE	34.8733	0	7.5671	2.1773e-09	1.8786e-07	TRUE	35.6349	0	9.5822	8.7536e-08	5.4721e-06	TRUE	35.1298	21.4444	0.7121	0.041547	0.80332	FALSE	20.6939	0	6.8548	2.9507e-06	0.00025811	TRUE	292	--	--	--	--	--	--	--	--	--	--	--	--
comp145976_c0	0	0	-0.62701	0.87039	0.99691	FALSE	0	1556	-12.85	9.6649e-170	5.1992e-166	TRUE	276.315	0	9.8162	2.9637e-49	2.335e-46	TRUE	282.349	0	10.568	1.6228e-44	1.0215e-41	TRUE	278.348	1839.21	-2.7241	2.5637e-263	4.0268e-259	TRUE	1774.84	0	12.54	1.3402e-191	9.5983e-188	TRUE	805	--	--	--	--	--	--	--	--	--	--	--	--
comp248955_c0	186.022	134.297	0.47005	0.012054	0.34402	FALSE	209.166	0	8.7085	4.0711e-39	2.749e-36	TRUE	0	142.214	-8.1519	2.0929e-30	8.0485e-28	TRUE	0	184.58	-8.5281	4.8045e-38	2.4274e-35	TRUE	NA	NA	NA	NA	NA	NA	0	138.267	-8.1113	2.838e-30	2.0936e-27	TRUE	1616	--	--	--	--	--	--	--	--	--	--	--	--
comp251959_c0	14.5245	14.4716	0.005261	0.91462	0.99691	FALSE	16.3315	0	5.0296	0.00011648	0.0048526	TRUE	0	15.3248	-4.9378	8.0077e-05	0.0029348	TRUE	0	14.4119	-4.8492	0.00011249	0.0036491	TRUE	NA	NA	NA	NA	NA	NA	0	14.8995	-4.8972	7.8737e-05	0.0049574	TRUE	1712	--	--	--	--	--	--	--	--	--	--	--	--
comp225066_c0	1.59301	1.50505	0.081944	0.99064	0.99691	FALSE	1.7912	16.9113	-3.239	2.6028e-05	0.0012822	TRUE	20.0762	1.59378	3.655	1.1783e-05	0.00052939	TRUE	20.5146	1.58066	3.6981	1.2282e-05	0.00050834	TRUE	20.2238	19.9892	0.016834	0.82899	0.99427	FALSE	19.2897	1.54954	3.6379	2.7447e-05	0.0019217	TRUE	650	--	--	--	--	CT829892.1	154	3.09022e-73	Oryza sativa (indica cultivar-group) cDNA clone:OSIGCRA213N18, full insert sequence	--	--	--	--
comp182179_c0	18.507	14.8768	0.31501	0.61441	0.99691	FALSE	20.8095	0	5.3792	1.0663e-05	0.0005763	TRUE	0	15.7539	-4.9776	6.2223e-05	0.0023492	TRUE	0	18.3635	-5.1988	1.0756e-05	0.0004504	TRUE	NA	NA	NA	NA	NA	NA	0	15.3166	-4.937	6.1223e-05	0.0039666	TRUE	1499	--	--	--	--	--	--	--	--	--	--	--	--
comp212822_c0	63.5765	46.2467	0.45914	0.15242	0.99691	FALSE	71.4862	0	7.1596	3.9961e-16	8.4968e-14	TRUE	0	48.9731	-6.6139	1.2339e-12	1.5893e-10	TRUE	0	63.0836	-6.9792	7.6144e-16	1.1995e-13	TRUE	NA	NA	NA	NA	NA	NA	0	47.6139	-6.5733	1.3071e-12	3.0076e-10	TRUE	682	--	--	--	--	--	--	--	--	--	--	--	--
comp188972_c0	73.6898	54.6032	0.43248	0.14883	0.99691	FALSE	82.8577	0	7.3726	3.0186e-18	7.4376e-16	TRUE	0	57.8223	-6.8536	1.6534e-14	2.5005e-12	TRUE	0	73.1184	-7.1922	6.6984e-18	1.2702e-15	TRUE	NA	NA	NA	NA	NA	NA	0	56.2175	-6.8129	1.7916e-14	4.9991e-12	TRUE	945	BAK02284.1	233	1.19332e-19	predicted protein [Hordeum vulgare subsp. vulgare]	--	--	--	--	K14525	RPP25	ribonucleases P/MRP protein subunit RPP25	http://www.genome.jp/dbget-bin/www_bget?ko:K14525
comp264873_c0	102.374	105.814	-0.04768	0.58092	0.99691	FALSE	115.111	0	7.8469	5.5027e-24	1.9911e-21	TRUE	0	112.052	-7.808	4.852e-25	1.4353e-22	TRUE	0	101.581	-7.6665	1.8829e-23	5.0561e-21	TRUE	NA	NA	NA	NA	NA	NA	0	108.942	-7.7674	6.0707e-25	3.5016e-22	TRUE	2510	--	--	--	--	--	--	--	--	--	--	--	--
comp270494_c0	150.272	78.5439	0.93601	8.1124e-06	0.00073844	FALSE	168.968	0	8.4006	6.9481e-33	3.7755e-30	TRUE	0	83.1744	-7.3781	1.3238e-19	2.8624e-17	TRUE	0	149.107	-8.2202	4.8601e-32	1.9339e-29	TRUE	NA	NA	NA	NA	NA	NA	0	80.8659	-7.3375	1.5334e-19	6.2905e-17	TRUE	832	--	--	--	--	--	--	--	--	--	--	--	--
comp237412_c0	39.3956	31.0272	0.3445	0.41405	0.99691	FALSE	44.2969	0	9.4171	7.4886e-09	7.1216e-07	TRUE	0	32.8563	-6.0381	4.6637e-09	3.8275e-07	TRUE	0	39.0901	-6.2887	1.197e-10	1.1203e-08	TRUE	0	0	NA	NA	NA	NA	0	31.9444	-8.7556	1.1171e-07	1.2861e-05	TRUE	1759	--	--	--	--	--	--	--	--	--	--	--	--
comp241125_c0	40.4854	26.1068	0.63297	0.11096	0.99691	FALSE	45.5222	0	6.5085	5.0338e-11	6.2683e-09	TRUE	0	27.6459	-5.789	7.6272e-08	5.2067e-06	TRUE	0	40.1715	-6.3281	6.8162e-11	6.5678e-09	TRUE	NA	NA	NA	NA	NA	NA	0	26.8786	-5.7484	7.6782e-08	9.0893e-06	TRUE	1686	--	--	--	--	--	--	--	--	--	--	--	--
comp226088_c0	15.8832	15.803	0.0073052	0.91392	0.99691	FALSE	17.8593	0	5.1586	5.1137e-05	0.0023399	TRUE	0	16.7347	-5.0648	3.5066e-05	0.0014033	TRUE	0	15.7601	-4.9782	5.0092e-05	0.001776	TRUE	NA	NA	NA	NA	NA	NA	0	16.2702	-5.0242	3.4557e-05	0.0023693	TRUE	1435	--	--	--	--	--	--	--	--	--	--	--	--
comp251714_c0	27.2236	21.4221	0.34576	0.49533	0.99691	FALSE	30.6105	60.7335	-0.98847	7.002e-06	0.00039155	FALSE	0	22.685	-5.3404	1.247e-06	6.9286e-05	TRUE	0	27.0125	-5.5612	8.0743e-08	5.0807e-06	TRUE	0	71.7874	-6.9919	1.2798e-17	3.8289e-15	TRUE	69.275	22.0554	1.6512	2.9685e-07	3.1692e-05	TRUE	665	--	--	--	--	--	--	--	--	--	--	--	--
comp239945_c0	23.942	17.4238	0.45848	0.3806	0.99691	FALSE	26.9207	0	5.7506	4.5007e-07	3.204e-05	TRUE	0	18.451	-5.2056	1.2983e-05	0.00057892	TRUE	0	23.7564	-5.5702	4.8527e-07	2.6562e-05	TRUE	NA	NA	NA	NA	NA	NA	0	17.9389	-5.165	1.2831e-05	0.00098111	TRUE	1261	--	--	--	--	--	--	--	--	--	--	--	--
comp259555_c0	14.3371	15.2242	-0.08661	0.77846	0.99691	FALSE	16.1208	0	5.0108	0.00013058	0.0053621	FALSE	0	16.1217	-5.0109	5.0158e-05	0.0019298	TRUE	0	14.2259	-4.8304	0.00012586	0.0040334	TRUE	NA	NA	NA	NA	NA	NA	0	15.6742	-4.9703	4.938e-05	0.0032607	TRUE	2083	--	--	--	--	--	--	--	--	--	--	--	--
comp291496_c0	2.76434	0	5.5776	0.087308	0.99691	FALSE	3.10826	38.2286	-3.6205	6.1878e-11	7.6347e-09	TRUE	20.956	0	8.4173	8.7063e-06	0.00040292	TRUE	21.4136	2.74291	2.9648	4.5507e-05	0.0016335	TRUE	21.1101	45.1864	-1.098	0.0056149	0.17516	FALSE	43.605	0	9.515	2.9455e-09	4.3873e-07	TRUE	2127	--	--	--	--	--	--	--	--	--	--	--	--
comp127872_c0	32.5175	19.3926	0.74571	0.093392	0.99691	FALSE	36.5631	0	6.1923	3.687e-09	3.664e-07	TRUE	0	20.5358	-8.0042	1.1558e-05	0.00052031	TRUE	0	32.2654	-8.6249	8.2257e-08	5.1716e-06	TRUE	0	0	NA	NA	NA	NA	0	19.9659	-5.3195	3.9148e-06	0.00033449	TRUE	1340	--	--	--	--	--	--	--	--	--	--	--	--
comp233053_c0	92.1092	78.0889	0.23823	0.42813	0.99691	FALSE	103.569	0	7.6944	5.6517e-22	1.7884e-19	TRUE	0	82.6926	-7.3697	1.6426e-19	3.5421e-17	TRUE	0	91.395	-7.514	1.6565e-21	3.9203e-19	TRUE	NA	NA	NA	NA	NA	NA	0	80.3975	-7.3291	1.9002e-19	7.7215e-17	TRUE	2095	--	--	--	--	--	--	--	--	--	--	--	--
comp153413_c0	1.03077	4.97824	-2.2719	0.084995	0.99691	FALSE	1.15901	25.5289	-4.4612	2.3382e-08	2.0553e-06	TRUE	25.1952	5.27173	2.2568	8.6e-05	0.0031255	TRUE	25.7454	1.02278	4.6537	1.8693e-07	1.1107e-05	TRUE	25.3805	30.1753	-0.24965	0.66441	0.99427	FALSE	29.1193	5.12541	2.5062	1.49e-05	0.0011169	TRUE	1119	--	--	--	--	--	--	--	--	--	--	--	--
comp198965_c0	20.2874	10.8827	0.89856	0.11425	0.99691	FALSE	22.8114	44.1508	-0.95268	0.00017273	0.0068376	FALSE	398.373	11.5242	5.1114	2.6577e-98	6.0458e-95	TRUE	407.073	20.1301	4.3379	1.1531e-92	2.3933e-89	TRUE	401.304	52.1864	2.9429	3.6476e-71	8.3033e-68	TRUE	50.3601	11.2044	2.1682	1.6897e-07	1.8884e-05	TRUE	1250	--	--	--	--	--	--	--	--	--	--	--	--
comp237890_c0	23.6665	22.5757	0.068073	0.9899	0.99691	FALSE	26.6109	0	5.7339	5.271e-07	3.6985e-05	TRUE	0	23.9067	-5.5793	5.9508e-07	3.5013e-05	TRUE	0	23.483	-5.5535	5.6633e-07	3.0575e-05	TRUE	NA	NA	NA	NA	NA	NA	0	23.2432	-5.5387	5.9434e-07	5.9811e-05	TRUE	1031	--	--	--	--	--	--	--	--	--	--	--	--
comp199438_c0	49.6682	42.5466	0.22328	0.59356	0.99691	FALSE	55.8474	0	9.7514	2.1345e-10	2.489e-08	TRUE	0	45.0549	-6.4936	8.7013e-12	1.0142e-09	TRUE	0	49.283	-6.623	6.5346e-13	8.0294e-11	TRUE	0	0	NA	NA	NA	NA	0	43.8044	-9.2112	1.5232e-09	2.3801e-07	TRUE	1960	--	--	--	--	--	--	--	--	--	--	--	--
comp212780_c0	98.797	76.1254	0.37609	0.15254	0.99691	FALSE	111.089	0	7.7956	2.7335e-23	9.4061e-21	TRUE	0	80.6133	-7.3329	4.1799e-19	8.8019e-17	TRUE	0	98.031	-7.6152	8.8626e-23	2.2463e-20	TRUE	NA	NA	NA	NA	NA	NA	0	78.3759	-7.2923	4.8087e-19	1.8956e-16	TRUE	957	--	--	--	--	--	--	--	--	--	--	--	--
comp261389_c0	20.756	17.8869	0.21462	0.74376	0.99691	FALSE	23.3383	0	5.5446	2.8415e-06	0.00017364	TRUE	0	18.9414	-5.2435	9.7956e-06	0.00044731	TRUE	0	20.595	-5.3642	2.9441e-06	0.00014052	TRUE	NA	NA	NA	NA	NA	NA	0	18.4157	-5.2029	9.6901e-06	0.00076438	TRUE	3582	--	--	--	--	--	--	--	--	--	--	--	--
comp269524_c0	252.258	138.105	0.86913	6.6237e-08	8.9374e-06	FALSE	283.641	0	12.096	8.7231e-33	4.7241e-30	TRUE	0	146.247	-8.1923	4.2021e-31	1.6513e-28	TRUE	0	250.302	-8.9675	1.6641e-48	1.1833e-45	TRUE	0	0	NA	NA	NA	NA	0	142.188	-10.91	7.3392e-22	3.4562e-19	TRUE	13510	--	--	--	--	--	--	--	--	--	--	--	--
comp220554_c0	5.29441	10.5353	-0.99269	0.15741	0.99691	FALSE	5.9531	38.8117	-2.7048	2.4675e-09	2.5061e-07	TRUE	151.973	11.1564	3.7679	4.1212e-34	1.8287e-31	TRUE	155.292	5.25336	4.8856	4.2889e-38	2.1958e-35	TRUE	153.091	45.8757	1.7386	3.1314e-16	8.2941e-14	TRUE	44.2701	10.8468	2.0291	2.5442e-06	0.00022565	TRUE	1333	--	--	--	--	--	--	--	--	--	--	--	--
comp258325_c0	52.5225	57.7707	-0.1374	0.46659	0.99691	FALSE	59.0569	0	6.884	9.8556e-14	1.6867e-11	TRUE	0	61.1766	-6.9349	3.3312e-15	5.3061e-13	TRUE	0	52.1152	-6.7036	1.592e-13	2.0669e-11	TRUE	NA	NA	NA	NA	NA	NA	0	59.4786	-6.8943	3.6411e-15	1.0809e-12	TRUE	2248	--	--	--	--	--	--	--	--	--	--	--	--
comp250626_c0	22.5364	22.1705	0.023613	0.92781	0.99691	FALSE	25.3402	0	5.6634	1.0104e-06	6.6912e-05	TRUE	0	23.4776	-5.5532	7.5545e-07	4.3639e-05	TRUE	0	22.3617	-5.483	1.0702e-06	5.4828e-05	TRUE	NA	NA	NA	NA	NA	NA	0	22.826	-5.5126	7.5385e-07	7.4554e-05	TRUE	1813	--	--	--	--	--	--	--	--	--	--	--	--
comp265783_c0	19.0224	20.0866	-0.078535	0.75953	0.99691	FALSE	21.389	0	8.3668	2.0759e-05	0.0010459	TRUE	0	21.2708	-5.4108	2.6032e-06	0.00013524	TRUE	0	18.8749	-5.2384	7.9786e-06	0.00034365	TRUE	0	0	NA	NA	NA	NA	0	20.6805	-8.1283	9.9565e-06	0.00078396	TRUE	1649	--	--	--	--	--	--	--	--	--	--	--	--
comp119410_c0	5.66924	11.9246	-1.0727	0.11051	0.99691	FALSE	6.37456	56.9541	-3.1594	1.9442e-14	3.5294e-12	TRUE	232.168	12.6276	4.2005	2.3638e-54	2.1817e-51	TRUE	237.238	5.62528	5.3983	2.0982e-58	2.1063e-55	TRUE	233.876	67.32	1.7966	6.106e-25	3.1138e-22	TRUE	64.964	12.2772	2.4037	2.6742e-10	4.6524e-08	TRUE	279	--	--	--	--	--	--	--	--	--	--	--	--
comp225052_c0	19.5378	17.5396	0.15565	0.84459	0.99691	FALSE	21.9685	0	5.4574	5.8027e-06	0.00032997	TRUE	0	18.5736	-5.2152	1.2099e-05	0.00054266	TRUE	0	19.3863	-5.277	5.9247e-06	0.00026293	TRUE	NA	NA	NA	NA	NA	NA	0	18.0581	-5.1746	1.196e-05	0.00092148	TRUE	831	--	--	--	--	--	--	--	--	--	--	--	--
comp255227_c0	37.998	18.9839	1.0011	0.017124	0.44408	FALSE	42.7253	0	6.417	1.8934e-10	2.2175e-08	TRUE	0	20.1031	-5.3293	5.0455e-06	0.00024635	TRUE	0	37.7033	-6.2366	2.4739e-10	2.2312e-08	TRUE	NA	NA	NA	NA	NA	NA	0	19.5451	-5.2887	5.0018e-06	0.00041553	TRUE	4252	--	--	--	--	--	--	--	--	--	--	--	--
comp131454_c0	64.9564	66.2795	-0.029091	0.71548	0.99691	FALSE	73.0377	0	10.139	1.5132e-12	2.278e-10	TRUE	0	70.1869	-7.1331	4.8749e-17	8.8668e-15	TRUE	0	64.4527	-7.0102	3.9593e-16	6.4148e-14	TRUE	0	0	NA	NA	NA	NA	0	68.2389	-9.8507	5.2103e-13	1.2525e-10	TRUE	1737	--	--	--	--	--	--	--	--	--	--	--	--
comp255639_c0	34.111	18.5874	0.87592	0.045466	0.87062	FALSE	38.3548	0	6.2613	1.5435e-09	1.6102e-07	TRUE	0	19.6832	-5.2989	6.4091e-06	0.00030572	TRUE	0	33.8465	-6.0809	1.9089e-09	1.5334e-07	TRUE	NA	NA	NA	NA	NA	NA	0	19.1369	-5.2583	6.3486e-06	0.00051668	TRUE	2916	--	--	--	--	--	--	--	--	--	--	--	--
comp266457_c1	44.8432	20.5497	1.1258	0.0040899	0.15183	FALSE	50.4222	0	6.656	5.0996e-12	7.2004e-10	TRUE	0	21.7612	-5.4437	1.9745e-06	0.00010508	TRUE	0	44.4955	-6.4756	7.3563e-12	8.0133e-10	TRUE	NA	NA	NA	NA	NA	NA	0	21.1572	-5.4031	1.9636e-06	0.00017773	TRUE	7148	--	--	--	--	--	--	--	--	--	--	--	--
comp266130_c0	17.57	17.829	-0.021119	0.86276	0.99691	FALSE	19.7559	0	5.3042	1.8606e-05	0.00094752	TRUE	0	18.8801	-5.2388	1.0146e-05	0.00046162	TRUE	0	17.4337	-5.1238	1.8568e-05	0.00073315	TRUE	NA	NA	NA	NA	NA	NA	0	18.3561	-5.1982	1.0036e-05	0.00078947	TRUE	1517	--	--	--	--	--	--	--	--	--	--	--	--
comp244888_c0	29.049	20.8357	0.47943	0.31095	0.99691	FALSE	32.663	0	6.0296	2.5103e-08	2.1946e-06	TRUE	0	22.064	-5.4636	1.6654e-06	8.9812e-05	TRUE	0	28.8238	-5.8492	2.8952e-08	1.959e-06	TRUE	NA	NA	NA	NA	NA	NA	0	21.4516	-5.423	1.6572e-06	0.00015233	TRUE	1678	--	--	--	--	--	--	--	--	--	--	--	--
comp244540_c0	44.705	29.0567	0.62156	0.10004	0.99691	FALSE	50.2668	0	6.6515	5.4805e-12	7.7045e-10	TRUE	0	30.7697	-5.9434	1.4154e-08	1.0809e-06	TRUE	0	44.3584	-6.4711	7.8898e-12	8.546e-10	TRUE	NA	NA	NA	NA	NA	NA	0	29.9157	-5.9028	1.4348e-08	1.9434e-06	TRUE	2063	--	--	--	--	--	--	--	--	--	--	--	--
comp226524_c0	0	14.9347	-8.3163	0.00017227	0.010994	FALSE	0	0	-1.2985	0.80986	0.99618	FALSE	0	15.8152	-4.9832	6.0025e-05	0.0022742	TRUE	0	0	NA	NA	NA	NA	0	0	NA	NA	NA	NA	0	15.3762	-6.7008	5.8266e-05	0.0037864	TRUE	322	--	--	--	--	--	--	--	--	--	--	--	--
comp272051_c0	58.15	44.862	0.37428	0.27503	0.99691	FALSE	65.3845	0	7.1715	7.182e-15	1.3636e-12	TRUE	0	47.5068	-6.0443	1.859e-12	2.3439e-10	TRUE	0	57.6991	-6.2935	5.1452e-15	7.5696e-13	TRUE	0	0	0.43577	0.84132	0.99427	FALSE	0	46.1883	-6.4803	2.5726e-12	5.6619e-10	TRUE	874	--	--	--	--	--	--	--	--	--	--	--	--
comp97373_c0	30.129	15.5147	0.95751	0.041398	0.81782	FALSE	33.8773	0	8.0302	5.3655e-08	4.4356e-06	TRUE	0	16.4294	-5.0382	4.19e-05	0.0016498	TRUE	0	29.8954	-5.9018	1.6113e-08	1.1332e-06	TRUE	0	0	NA	NA	NA	NA	0	15.9734	-6.7558	4.2841e-05	0.0028664	TRUE	859	--	--	--	--	--	--	--	--	--	--	--	--
comp237883_c0	68.2642	49.6666	0.45885	0.13839	0.99691	FALSE	76.757	3.04533	4.6556	2.5452e-16	5.484e-14	TRUE	0	52.5947	-6.1911	1.3148e-13	1.8355e-11	TRUE	0	67.7349	-6.5249	3.051e-17	5.3678e-15	TRUE	0	3.59959	-2.3115	0.16466	0.99427	FALSE	3.47362	51.1349	-3.8798	5.053e-12	1.087e-09	TRUE	520	--	--	--	--	--	--	--	--	--	--	--	--
comp238492_c0	27.3623	18.8131	0.54045	0.26464	0.99691	FALSE	30.7665	0	5.9433	6.4567e-08	5.2787e-06	TRUE	0	19.9222	-5.3163	5.5926e-06	0.00027085	TRUE	0	27.1501	-5.7629	7.2802e-08	4.613e-06	TRUE	NA	NA	NA	NA	NA	NA	0	19.3693	-5.2757	5.5423e-06	0.00045734	TRUE	1037	--	--	--	--	--	--	--	--	--	--	--	--
comp258416_c0	19.6821	50.0996	-1.3479	0.00010669	0.0072229	FALSE	22.1308	15.8253	0.48382	0.86002	0.99618	FALSE	0	53.0532	-6.7294	1.6623e-13	2.3046e-11	TRUE	0	19.5295	-5.2876	5.452e-06	0.0002435	TRUE	0	18.7056	-5.2254	1.034e-05	0.00076503	TRUE	18.051	51.5807	-1.5148	5.2686e-05	0.0034658	TRUE	1853	--	--	--	--	--	--	--	--	--	--	--	--
comp218201_c0	108.22	66.6853	0.69853	0.0040688	0.1512	FALSE	121.684	0	9.875	1.4331e-20	4.13e-18	TRUE	0	70.6166	-7.1419	3.9962e-17	7.3097e-15	TRUE	0	107.381	-7.7466	1.5349e-24	4.3982e-22	TRUE	0	0	NA	NA	NA	NA	0	68.6567	-8.8595	1.061e-14	3.0497e-12	TRUE	1031	--	--	--	--	--	--	--	--	--	--	--	--
comp209004_c0	34.2877	17.0765	1.0057	0.022979	0.54857	FALSE	38.5534	0	6.2688	1.4021e-09	1.4683e-07	TRUE	0	18.0832	-5.1766	1.6047e-05	0.00069934	TRUE	0	34.0218	-6.0884	1.7382e-09	1.4066e-07	TRUE	NA	NA	NA	NA	NA	NA	0	17.5814	-5.136	1.585e-05	0.0011819	TRUE	2965	--	--	--	--	--	--	--	--	--	--	--	--
comp258960_c0	42.1374	22.46	0.90775	0.021587	0.52526	FALSE	47.3798	0	6.5662	2.1035e-11	2.7202e-09	TRUE	0	23.7841	-5.5719	6.3702e-07	3.7346e-05	TRUE	0	41.8107	-6.3858	2.9172e-11	2.9304e-09	TRUE	NA	NA	NA	NA	NA	NA	0	23.124	-5.5313	6.3607e-07	6.3676e-05	TRUE	3932	--	--	--	--	--	--	--	--	--	--	--	--
comp258936_c0	44.7917	33.4584	0.42086	0.27467	0.99691	FALSE	50.3643	0	6.6543	5.2384e-12	7.3706e-10	TRUE	0	35.4309	-6.1469	1.2036e-09	1.0812e-07	TRUE	0	44.4444	-6.4739	7.5508e-12	8.2136e-10	TRUE	NA	NA	NA	NA	NA	NA	0	34.4476	-6.1063	1.2333e-09	1.943e-07	TRUE	3633	--	--	--	--	--	--	--	--	--	--	--	--
comp232613_c0	0	14.5295	-4.8609	7.4218e-05	0.0052837	FALSE	NA	NA	NA	NA	NA	NA	0	15.3861	-4.9436	7.7239e-05	0.002843	TRUE	NA	NA	NA	NA	NA	NA	NA	NA	NA	NA	NA	NA	0	14.9591	-4.9029	7.5954e-05	0.0047997	TRUE	1411	--	--	--	--	--	--	--	--	--	--	--	--
comp258137_c0	38.1887	33.9221	0.17092	0.7503	0.99691	FALSE	42.9398	0	9.3722	1.1549e-08	1.0663e-06	TRUE	0	35.9219	-6.1668	9.3128e-10	8.4693e-08	TRUE	0	37.8925	-6.2438	2.24e-10	2.0377e-08	TRUE	0	0	NA	NA	NA	NA	0	34.9249	-8.8843	3.6668e-08	4.5474e-06	TRUE	1518	--	--	--	--	--	--	--	--	--	--	--	--
comp256612_c0	29.5644	14.8189	0.99642	0.03626	0.74791	FALSE	33.2425	0	6.055	1.8838e-08	1.6778e-06	TRUE	0	15.6926	-4.972	6.4503e-05	0.002424	TRUE	0	29.3351	-5.8746	2.188e-08	1.5063e-06	TRUE	NA	NA	NA	NA	NA	NA	0	15.257	-4.9314	6.346e-05	0.0040961	TRUE	2485	--	--	--	--	--	--	--	--	--	--	--	--
comp273138_c0	1.4056	0	2.6018	0.34717	0.99691	FALSE	1.58047	44.5784	-4.8179	9.5689e-14	1.6411e-11	TRUE	19.9162	0	6.3439	2.6224e-06	0.0001361	TRUE	20.3511	1.3947	3.8671	9.8435e-06	0.00041536	TRUE	20.0627	52.6919	-1.3931	0.0002459	0.012663	FALSE	50.8478	0	7.7367	1.2921e-12	2.988e-10	TRUE	425	--	--	--	--	--	--	--	--	--	--	--	--
comp253627_c0	14.3357	14.8311	-0.049016	0.83436	0.99691	FALSE	16.1192	0	5.0107	0.00013069	0.0053653	FALSE	0	15.7055	-4.9732	6.4017e-05	0.0024085	TRUE	0	14.2245	-4.8303	0.00012597	0.0040351	TRUE	NA	NA	NA	NA	NA	NA	0	15.2696	-4.9326	6.2983e-05	0.0040699	TRUE	2030	--	--	--	--	--	--	--	--	--	--	--	--
comp250838_c0	30.7357	20.7234	0.56866	0.21278	0.99691	FALSE	34.5596	0	9.059	1.8276e-07	1.3808e-05	TRUE	0	21.9451	-5.4558	1.7805e-06	9.554e-05	TRUE	0	30.4974	-5.9306	1.161e-08	8.3638e-07	TRUE	0	0	NA	NA	NA	NA	0	21.336	-8.1734	7.554e-06	0.00060787	TRUE	1644	--	--	--	--	--	--	--	--	--	--	--	--
comp246644_c0	31.6728	24.3123	0.38155	0.41031	0.99691	FALSE	35.6132	0	6.1543	5.8653e-09	5.6715e-07	TRUE	0	25.7456	-5.6863	2.1548e-07	1.3664e-05	TRUE	0	31.4272	-5.9739	7.0118e-09	5.2144e-07	TRUE	NA	NA	NA	NA	NA	NA	0	25.0311	-5.6456	2.1604e-07	2.3773e-05	TRUE	1295	--	--	--	--	--	--	--	--	--	--	--	--
comp271878_c0	72.5288	44.6299	0.70054	0.018354	0.46751	FALSE	81.5522	0	7.3497	5.2537e-18	1.2827e-15	TRUE	0	47.261	-6.5626	2.8869e-12	3.5702e-10	TRUE	0	71.9664	-7.1693	1.1456e-17	2.1021e-15	TRUE	NA	NA	NA	NA	NA	NA	0	45.9493	-6.522	3.0449e-12	6.6249e-10	TRUE	783	--	--	--	--	--	--	--	--	--	--	--	--
comp262984_c0	36.9367	23.0296	0.68157	0.10135	0.99691	FALSE	41.5321	0	8.3241	2.7918e-09	2.816e-07	TRUE	0	24.3873	-8.2522	2.3352e-06	0.00012258	TRUE	0	36.6503	-8.8087	1.5655e-08	1.105e-06	TRUE	0	0	-0.9268	0.89014	0.99427	FALSE	0	23.7104	-7.3256	9.6616e-07	9.3297e-05	TRUE	3279	--	--	--	--	--	--	--	--	--	--	--	--
comp254408_c0	22.8175	17.3104	0.3985	0.46306	0.99691	FALSE	25.6563	0	5.6812	8.5906e-07	5.7646e-05	TRUE	0	18.3309	-5.1962	1.3912e-05	0.00061562	TRUE	0	22.6406	-5.5008	9.1311e-07	4.7365e-05	TRUE	NA	NA	NA	NA	NA	NA	0	17.8221	-5.1556	1.3747e-05	0.0010414	TRUE	1778	--	--	--	--	--	--	--	--	--	--	--	--
comp222587_c0	0	15.1084	-7.333	7.6707e-05	0.0054369	FALSE	0	0	NA	NA	NA	NA	0	15.9991	-4.9999	5.3891e-05	0.0020626	TRUE	0	0	NA	NA	NA	NA	NA	NA	NA	NA	NA	NA	0	15.555	-4.9593	5.3045e-05	0.003484	TRUE	511	--	--	--	--	--	--	--	--	--	--	--	--
comp259289_c0	42.39	75.9008	-0.84039	0.0008556	0.042715	FALSE	47.6638	0	6.5748	1.8418e-11	2.401e-09	TRUE	0	80.3754	-7.3287	4.6526e-19	9.7465e-17	TRUE	0	42.0613	-6.3944	2.5636e-11	2.5973e-09	TRUE	NA	NA	NA	NA	NA	NA	0	78.1447	-7.2881	5.3492e-19	2.0944e-16	TRUE	2848	--	--	--	--	--	--	--	--	--	--	--	--
comp199383_c0	13.2595	22.3442	-0.75288	0.097186	0.99691	FALSE	14.9091	0	4.8981	0.00025258	0.0094963	FALSE	0	23.6615	-5.5645	6.8196e-07	3.9778e-05	TRUE	0	13.1567	-4.7177	0.0002409	0.0071278	FALSE	NA	NA	NA	NA	NA	NA	0	23.0048	-5.5239	6.8077e-07	6.7795e-05	TRUE	853	--	--	--	--	--	--	--	--	--	--	--	--
comp279693_c0	16.9609	16.9029	0.0049422	0.90725	0.99691	FALSE	19.071	0	5.2533	2.6768e-05	0.0013151	TRUE	0	17.8994	-5.1618	1.7844e-05	0.00076833	TRUE	0	16.8294	-5.0729	2.6532e-05	0.0010117	TRUE	NA	NA	NA	NA	NA	NA	0	17.4026	-5.1212	1.7619e-05	0.0012975	TRUE	541	--	--	--	--	--	--	--	--	--	--	--	--
comp230864_c0	3.18602	16.3819	-2.3623	0.0013982	0.06386	FALSE	3.5824	0	NA	NA	NA	NA	0	17.3477	-5.1167	2.4556e-05	0.0010219	TRUE	0	3.16132	NA	NA	NA	NA	NA	NA	NA	NA	NA	NA	0	16.8662	-5.0761	2.4224e-05	0.0017198	TRUE	1207	--	--	--	--	--	--	--	--	--	--	--	--
comp257884_c0	42.8707	34.153	0.32798	0.42118	0.99691	FALSE	48.2043	0	6.5911	1.4307e-11	1.8926e-09	TRUE	0	36.1665	-6.1766	8.1976e-10	7.5058e-08	TRUE	0	42.5383	-6.4107	2.0053e-11	2.0589e-09	TRUE	NA	NA	NA	NA	NA	NA	0	35.1627	-6.136	8.4144e-10	1.3593e-07	TRUE	2656	--	--	--	--	--	--	--	--	--	--	--	--
comp160214_c0	20.7096	17.366	0.25404	0.68295	0.99691	FALSE	23.2861	0	5.5414	2.9196e-06	0.0001778	TRUE	0	18.3897	-5.2008	1.3449e-05	0.00059691	TRUE	0	20.549	-5.361	3.0233e-06	0.00014407	TRUE	NA	NA	NA	NA	NA	NA	0	17.8794	-5.1602	1.3291e-05	0.0010099	TRUE	1013	--	--	--	--	--	--	--	--	--	--	--	--
comp261365_c0	44.228	49.5509	-0.16395	0.44714	0.99691	FALSE	49.7305	0	6.6361	7.0291e-12	9.7457e-10	TRUE	0	52.4721	-6.7135	2.2077e-13	3.0168e-11	TRUE	0	43.8851	-6.4557	1.0049e-11	1.0733e-09	TRUE	NA	NA	NA	NA	NA	NA	0	51.0158	-6.6729	2.3595e-13	5.9049e-11	TRUE	1831	--	--	--	--	--	--	--	--	--	--	--	--
comp249379_c0	66.9476	51.2869	0.38444	0.22732	0.99691	FALSE	75.2767	0	7.2341	7.7228e-17	1.7239e-14	TRUE	0	54.3104	-6.7632	9.0142e-14	1.2816e-11	TRUE	0	66.4285	-7.0537	1.5481e-16	2.5845e-14	TRUE	NA	NA	NA	NA	NA	NA	0	52.8031	-6.7226	9.6793e-14	2.5323e-11	TRUE	1461	--	--	--	--	--	--	--	--	--	--	--	--
comp250502_c0	18.3196	19.5656	-0.094934	0.7367	0.99691	FALSE	20.5988	0	5.3645	1.1915e-05	0.00063485	TRUE	0	20.7191	-5.3729	3.5564e-06	0.00017962	TRUE	0	18.1776	-5.1841	1.1994e-05	0.0004968	TRUE	NA	NA	NA	NA	NA	NA	0	20.1441	-5.3323	3.5297e-06	0.00030426	TRUE	1621	--	--	--	--	--	--	--	--	--	--	--	--
comp285814_c0	14.3839	17.583	-0.28972	0.49086	0.99691	FALSE	16.1735	0	5.9635	8.8596e-05	0.0038159	TRUE	0	18.6196	-5.2188	1.1783e-05	0.00052939	TRUE	0	14.2724	-4.8352	0.00012238	0.0039364	TRUE	0	0	NA	NA	NA	NA	0	18.1028	-5.9363	1.0361e-05	0.00081171	TRUE	749	--	--	--	--	--	--	--	--	--	--	--	--
comp267229_c0	47.4609	51.1138	-0.10697	0.5594	0.99691	FALSE	53.3656	9.07119	2.5565	6.3749e-07	4.3966e-05	TRUE	16.9567	54.1271	-1.6745	2.2151e-05	0.00093218	TRUE	17.327	47.0929	-1.4425	0.00023925	0.0070831	FALSE	17.0815	10.7222	0.67183	0.17432	0.99427	FALSE	10.3469	52.6249	-2.3465	3.686e-08	4.5679e-06	TRUE	8077	--	--	--	--	--	--	--	--	--	--	--	--
comp251028_c0	35.8896	27.1488	0.40268	0.35181	0.99691	FALSE	40.3546	0	6.3347	5.8835e-10	6.4901e-08	TRUE	0	28.7493	-5.8455	4.1939e-08	2.9853e-06	TRUE	0	35.6113	-6.1543	7.4605e-10	6.3343e-08	TRUE	NA	NA	NA	NA	NA	NA	0	27.9514	-5.8048	4.2322e-08	5.2072e-06	TRUE	1682	--	--	--	--	--	--	--	--	--	--	--	--
comp223540_c0	0	12.0983	-8.0124	0.0005934	0.031345	FALSE	0	47.5713	-9.8186	2.4093e-10	2.7953e-08	TRUE	81.5268	12.8115	2.6698	1.0971e-14	1.6812e-12	TRUE	83.3071	0	10.807	8.7258e-14	1.1594e-11	TRUE	82.1265	56.2295	0.54652	0.011157	0.30146	FALSE	54.2616	12.4559	2.1231	8.3551e-08	9.8297e-06	TRUE	481	--	--	--	--	--	--	--	--	--	--	--	--
comp269503_c0	45.2387	47.3159	-0.064768	0.67082	0.99691	FALSE	50.8669	115.393	-1.1818	8.8926e-12	1.2214e-09	TRUE	16.0801	50.1053	-1.6397	5.9407e-05	0.0022534	TRUE	16.4313	44.8879	-1.4499	0.00031728	0.009021	FALSE	16.1984	136.395	-3.0739	8.4911e-24	4.091e-21	TRUE	131.622	48.7147	1.434	1.7334e-10	3.0765e-08	TRUE	3046	--	--	--	--	--	--	--	--	--	--	--	--
comp171970_c0	13.0252	15.4557	-0.24683	0.56763	0.99691	FALSE	14.6457	0	4.8724	0.00029174	0.01075	FALSE	0	16.3669	-5.0327	4.3458e-05	0.0017049	TRUE	0	12.9242	-4.692	0.00027763	0.0080428	FALSE	NA	NA	NA	NA	NA	NA	0	15.9126	-4.9921	4.2801e-05	0.0028648	TRUE	2259	--	--	--	--	--	--	--	--	--	--	--	--
comp269446_c0	0	6.4254	-4.0995	0.011033	0.32206	FALSE	0	27.9263	-6.0501	3.9859e-09	3.944e-07	TRUE	29.5143	6.80421	2.1169	4.1954e-05	0.0016503	TRUE	30.1589	0	6.3414	1.0377e-08	7.5002e-07	TRUE	29.7314	33.009	-0.15087	0.84888	0.99427	FALSE	31.8538	6.61536	2.2676	1.916e-05	0.0013972	TRUE	2806	--	--	--	--	--	--	--	--	--	--	--	--
comp227133_c0	18.0853	17.7133	0.02999	0.94591	0.99691	FALSE	20.3354	0	5.3459	1.3693e-05	0.00071813	TRUE	0	18.7575	-5.2294	1.0886e-05	0.00049208	TRUE	0	17.9451	-5.1655	1.3745e-05	0.00056149	TRUE	NA	NA	NA	NA	NA	NA	0	18.2369	-5.1888	1.0765e-05	0.00083915	TRUE	1651	--	--	--	--	--	--	--	--	--	--	--	--
comp247464_c0	13.1189	15.6872	-0.25795	0.55162	0.99691	FALSE	14.751	61.6841	-2.0641	2.5931e-11	3.3239e-09	TRUE	69.2667	16.6121	2.0599	6.6089e-10	6.1382e-08	TRUE	70.7793	13.0172	2.4429	2.0036e-11	2.0585e-09	TRUE	69.7762	72.9109	-0.063398	0.94049	0.99427	FALSE	70.3592	16.151	2.1231	1.0426e-09	1.6671e-07	TRUE	895	--	--	--	--	AK324344.1	706	0	Solanum lycopersicum cDNA, clone: LEFL1076CE04, HTC in leaf	--	--	--	--
comp100025_c0	11.0574	16.9966	-0.62024	0.21515	0.99691	FALSE	12.433	0	4.6361	0.00098974	0.030285	FALSE	0	17.9987	-5.1698	1.6849e-05	0.0007296	TRUE	0	10.9716	-4.4557	0.00092561	0.022667	FALSE	NA	NA	NA	NA	NA	NA	0	17.4991	-5.1292	1.664e-05	0.0012371	TRUE	652	--	--	--	--	--	--	--	--	--	--	--	--
comp230749_c0	9.97973	17.366	-0.79919	0.12529	0.99691	FALSE	11.2213	0	4.4882	0.0019487	0.052837	FALSE	0	18.3897	-5.2008	1.3449e-05	0.00059691	TRUE	0	9.90236	-4.3078	0.0018071	0.03984	FALSE	NA	NA	NA	NA	NA	NA	0	17.8794	-5.1602	1.3291e-05	0.0010099	TRUE	1440	--	--	--	--	--	--	--	--	--	--	--	--
comp235520_c0	0	0	-1.212	0.63697	0.99691	FALSE	0	92.1373	-7.7723	9.336e-24	3.3482e-21	TRUE	20.2361	0	4.46	3.3854e-06	0.00017184	TRUE	20.678	0	5.797	1.8922e-06	9.3753e-05	TRUE	20.385	108.907	-2.4175	3.8054e-15	9.3392e-13	TRUE	105.095	0	6.8773	6.4825e-26	3.9794e-23	TRUE	8031	--	--	--	--	--	--	--	--	--	--	--	--
comp257788_c0	32.3756	32.3586	0.00075827	0.86284	0.99691	FALSE	36.4035	0	6.186	3.9857e-09	3.944e-07	TRUE	0	34.2662	-6.0987	2.2167e-09	1.9105e-07	TRUE	0	32.1245	-6.0056	4.8113e-09	3.6493e-07	TRUE	NA	NA	NA	NA	NA	NA	0	33.3152	-6.0581	2.2652e-09	3.4486e-07	TRUE	1269	--	--	--	--	--	--	--	--	--	--	--	--
comp238078_c0	45.8323	28.8854	0.66603	0.074433	0.99691	FALSE	51.5343	0	6.6875	3.0489e-12	4.4289e-10	TRUE	0	30.5883	-5.9349	1.5597e-08	1.1833e-06	TRUE	0	45.4769	-6.5071	4.4622e-12	5.0026e-10	TRUE	NA	NA	NA	NA	NA	NA	0	29.7393	-5.8943	1.5804e-08	2.114e-06	TRUE	1676	--	--	--	--	--	--	--	--	--	--	--	--
comp257532_c0	51.7728	52.3879	-0.017038	0.77787	0.99691	FALSE	58.2139	0	6.8633	1.4421e-13	2.4318e-11	TRUE	0	55.4763	-6.7938	5.1221e-14	7.433e-12	TRUE	0	51.3714	-6.6829	2.3036e-13	2.9387e-11	TRUE	NA	NA	NA	NA	NA	NA	0	53.9366	-6.7532	5.5166e-14	1.477e-11	TRUE	1808	--	--	--	--	--	--	--	--	--	--	--	--
comp259093_c0	137.986	73.1686	0.91523	2.7993e-05	0.0022457	FALSE	155.154	0	11.226	2.2539e-21	6.8372e-19	TRUE	0	77.4821	-9.9199	3.0918e-14	4.5814e-12	TRUE	0	136.917	-10.71	1.1178e-21	2.6825e-19	TRUE	0	0	0.073196	0.98305	0.99427	FALSE	0	75.3317	-9.9933	6.0123e-14	1.6047e-11	TRUE	2164	--	--	--	--	--	--	--	--	--	--	--	--
comp261568_c0	18.8818	14.5295	0.37801	0.52933	0.99691	FALSE	21.231	0	5.4081	8.5424e-06	0.000471	TRUE	0	15.3861	-4.9436	7.7239e-05	0.002843	TRUE	0	18.7354	-5.2277	8.6549e-06	0.00036964	TRUE	NA	NA	NA	NA	NA	NA	0	14.9591	-4.9029	7.5954e-05	0.0047997	TRUE	2118	--	--	--	--	--	--	--	--	--	--	--	--
comp259483_c0	13.5406	17.3081	-0.35416	0.42399	0.99691	FALSE	15.2252	0	4.9284	0.00021253	0.0081793	FALSE	0	18.3284	-5.196	1.3932e-05	0.00061581	TRUE	0	13.4356	-4.748	0.00020325	0.0061429	FALSE	NA	NA	NA	NA	NA	NA	0	17.8198	-5.1554	1.3767e-05	0.001042	TRUE	2152	--	--	--	--	--	--	--	--	--	--	--	--
comp101083_c0	23.1455	16.9029	0.45346	0.39428	0.99691	FALSE	26.0251	0	5.7018	7.1113e-07	4.863e-05	TRUE	0	17.8994	-5.1618	1.7844e-05	0.00076833	TRUE	0	22.966	-5.5214	7.5902e-07	3.987e-05	TRUE	NA	NA	NA	NA	NA	NA	0	17.4026	-5.1212	1.7619e-05	0.0012975	TRUE	995	--	--	--	--	--	--	--	--	--	--	--	--
comp258107_c0	31.2979	31.0839	0.0099006	0.88506	0.99691	FALSE	35.1918	0	6.1372	7.2111e-09	6.8821e-07	TRUE	0	32.9164	-6.0407	4.5177e-09	3.7209e-07	TRUE	0	31.0553	-5.9568	8.5763e-09	6.2786e-07	TRUE	NA	NA	NA	NA	NA	NA	0	32.0028	-6.0001	4.6021e-09	6.6697e-07	TRUE	2049	--	--	--	--	--	--	--	--	--	--	--	--
comp253080_c0	19.0369	19.8551	-0.060707	0.78967	0.99691	FALSE	21.4053	0	8.3679	2.0629e-05	0.0010407	TRUE	0	21.0256	-8.0382	9.3946e-06	0.00043021	TRUE	0	18.8893	-7.8525	1.9694e-05	0.00077344	TRUE	0	0	0.073196	0.98305	0.99427	FALSE	0	20.4421	-8.1116	1.1014e-05	0.00085781	TRUE	1608	--	--	--	--	--	--	--	--	--	--	--	--
comp220374_c0	62.877	75.8892	-0.27136	0.17349	0.99691	FALSE	70.6996	0	7.1436	5.6316e-16	1.1788e-13	TRUE	0	80.3632	-7.3285	4.6784e-19	9.7878e-17	TRUE	0	62.3895	-6.9632	1.0619e-15	1.6524e-13	TRUE	NA	NA	NA	NA	NA	NA	0	78.1328	-7.2879	5.3786e-19	2.1011e-16	TRUE	1374	--	--	--	--	--	--	--	--	--	--	--	--
comp193459_c0	131.474	106.221	0.30771	0.19167	0.99691	FALSE	147.831	0	11.156	1.1844e-20	3.4256e-18	TRUE	0	112.483	-7.8136	4.0489e-25	1.2043e-22	TRUE	0	130.454	-8.0274	9.3916e-29	3.2858e-26	TRUE	0	0	NA	NA	NA	NA	0	109.361	-10.531	3.7703e-18	1.3937e-15	TRUE	1300	--	--	--	--	--	--	--	--	--	--	--	--
comp233415_c0	13.3532	15.7451	-0.23772	0.57495	0.99691	FALSE	15.0145	0	4.9083	0.00023844	0.009031	FALSE	0	16.6734	-5.0595	3.6342e-05	0.0014482	TRUE	0	13.2496	-4.7279	0.00022762	0.0068005	FALSE	NA	NA	NA	NA	NA	NA	0	16.2106	-5.0189	3.581e-05	0.0024406	TRUE	1458	--	--	--	--	--	--	--	--	--	--	--	--
comp259465_c0	61.2779	37.3241	0.71526	0.026957	0.61426	FALSE	68.9016	97.7952	-0.50523	5.2542e-05	0.0023967	FALSE	98.6211	39.5245	1.3192	3.6314e-08	2.6172e-06	TRUE	100.775	60.8028	0.72892	0.0008508	0.021084	FALSE	99.3465	115.594	-0.21853	0.48655	0.99427	FALSE	111.549	38.4275	1.5375	6.3143e-10	1.0386e-07	TRUE	3418	--	--	--	--	--	--	--	--	--	--	--	--
comp264903_c0	165.327	306.338	-0.8898	2.468e-12	6.0217e-10	FALSE	185.896	127.835	0.54021	0.39475	0.99618	FALSE	119.487	324.398	-1.4409	3.33e-20	7.4805e-18	TRUE	122.097	164.045	-0.42607	0.024453	0.31076	FALSE	120.366	151.102	-0.32809	0.16022	0.99427	FALSE	145.814	315.395	-1.113	4.6353e-15	1.3643e-12	TRUE	3964	BAJ97332.1	2871	0	predicted protein [Hordeum vulgare subsp. vulgare]	AK331296.1	1431	0	Triticum aestivum cDNA, clone: WT007_C06, cultivar: Chinese Spring	--	--	--	--
comp191499_c0	5.99721	11.8088	-0.9775	0.13909	0.99691	FALSE	6.74333	45.3559	-2.7498	8.6189e-11	1.0466e-08	TRUE	190.204	12.505	3.927	2.6512e-43	1.6469e-40	TRUE	194.357	5.95071	5.0295	1.3683e-47	9.2175e-45	TRUE	191.603	53.611	1.8375	2.7719e-21	1.0995e-18	TRUE	51.7347	12.158	2.0892	2.2107e-07	2.4265e-05	TRUE	578	NP_001151730.1	637	5.25756e-82	40S ribosomal protein S15 [Zea mays]	NM_001158258.1	318	1.85782e-164	Zea mays 40S ribosomal protein S15 (LOC100285366), mRNA gi|195649382|gb|EU972041.1| Zea mays clone 373751 40S ribosomal protein S15 mRNA, complete cds	K02958	RP-S15e, RPS15	small subunit ribosomal protein S15e	http://www.genome.jp/dbget-bin/www_bget?ko:K02958
comp191361_c0	14.993	25.2964	-0.75464	0.077043	0.99691	FALSE	16.8583	99.1345	-2.5559	1.2611e-20	3.6409e-18	TRUE	478.228	26.7877	4.1581	1.9761e-109	5.4097e-106	TRUE	488.671	14.8768	5.0377	6.77e-117	2.3632e-113	TRUE	481.745	117.177	2.0396	8.021e-58	1.2726e-54	TRUE	113.077	26.0443	2.1183	1.1125e-14	3.1766e-12	TRUE	1082	BAJ99169.1	1012	5.53723e-134	predicted protein [Hordeum vulgare subsp. vulgare]	AK367966.1	285	7.90644e-146	Hordeum vulgare subsp. vulgare mRNA for predicted protein, complete cds, clone: NIASHv2065L04	K02981	RP-S2e, RPS2	small subunit ribosomal protein S2e	http://www.genome.jp/dbget-bin/www_bget?ko:K02981
comp121839_c0	4.96644	7.35159	-0.56584	0.44883	0.99691	FALSE	5.58432	48.2801	-3.112	2.3689e-12	3.4946e-10	TRUE	162.129	7.78499	4.3803	3.2657e-39	1.7641e-36	TRUE	165.669	4.92793	5.0712	6.7033e-41	3.7169e-38	TRUE	163.322	57.0673	1.517	1.3659e-14	3.2166e-12	TRUE	55.0701	7.56893	2.8631	1.6791e-10	2.9847e-08	TRUE	527	NP_001146968.1	454	9.00086e-55	ribosomal protein S24 [Zea mays]	XM_002882337.1	44	3.48413e-12	Arabidopsis lyrata subsp. lyrata 40S ribosomal protein S24, mRNA	K02974	RP-S24e, RPS24	small subunit ribosomal protein S24e	http://www.genome.jp/dbget-bin/www_bget?ko:K02974
comp223507_c0	4.77903	13.1981	-1.4655	0.034759	0.72642	FALSE	5.37359	73.8006	-3.7797	3.9891e-20	1.11e-17	TRUE	203.242	13.9762	3.8622	1.0367e-45	7.1554e-43	TRUE	207.68	4.74197	5.4527	2.0987e-51	1.5958e-48	TRUE	204.737	87.2327	1.2308	1.0278e-13	2.1994e-11	TRUE	84.1798	13.5883	2.6311	4.0061e-14	1.0878e-11	TRUE	715	ABK23152.1	789	4.29742e-103	unknown [Picea sitchensis]	AK366524.1	62	4.7425e-22	Hordeum vulgare subsp. vulgare mRNA for predicted protein, complete cds, clone: NIASHv2043M24	K02985	RP-S3e, RPS3	small subunit ribosomal protein S3e	http://www.genome.jp/dbget-bin/www_bget?ko:K02985
comp227693_c0	6.70001	15.5715	-1.2167	0.045038	0.8654	FALSE	7.53357	83.6493	-3.4729	1.1843e-21	3.6754e-19	TRUE	249.624	16.4895	3.9201	3.2074e-56	3.1396e-53	TRUE	255.075	6.64806	5.2618	1.9135e-62	2.0698e-59	TRUE	251.46	98.8739	1.3467	1.4721e-18	4.7381e-16	TRUE	95.4136	16.0318	2.5733	1.8163e-15	5.506e-13	TRUE	918	BAJ93074.1	1000	2.17423e-133	predicted protein [Hordeum vulgare subsp. vulgare]	--	--	--	--	K02987	RP-S4e, RPS4	small subunit ribosomal protein S4e	http://www.genome.jp/dbget-bin/www_bget?ko:K02987
comp216511_c1	16.914	18.9289	-0.16237	0.64072	0.99691	FALSE	19.0183	0	5.2493	2.7529e-05	0.00135	TRUE	0	20.0448	-5.3252	5.2155e-06	0.00025388	TRUE	0	16.7829	-5.0689	2.7272e-05	0.0010361	TRUE	NA	NA	NA	NA	NA	NA	0	19.4885	-5.2846	5.1698e-06	0.00042886	TRUE	443	ABG22487.1	433	2.78128e-52	40S ribosomal protein S5, putative, expressed [Oryza sativa Japonica Group]	--	--	--	--	K02989	RP-S5e, RPS5	small subunit ribosomal protein S5e	http://www.genome.jp/dbget-bin/www_bget?ko:K02989
comp213773_c0	14.4308	18.5816	-0.36472	0.39652	0.99691	FALSE	16.2261	0	7.9682	0.00016081	0.00643	FALSE	0	19.677	-5.2984	6.4315e-06	0.00030661	TRUE	0	14.3189	-4.8398	0.00011899	0.0038363	TRUE	0	0	NA	NA	NA	NA	0	19.1309	-8.016	1.9297e-05	0.0014055	TRUE	447	BAJ98768.1	257	1.07256e-25	predicted protein [Hordeum vulgare subsp. vulgare]	--	--	--	--	K02875	RP-L14e, RPL14	large subunit ribosomal protein L14e	http://www.genome.jp/dbget-bin/www_bget?ko:K02875
comp214136_c0	8.05875	14.8189	-0.87881	0.12709	0.99691	FALSE	9.06135	109.697	-3.5976	2.0074e-28	9.1777e-26	TRUE	256.518	15.6926	4.0309	1.275e-58	1.3372e-55	TRUE	262.12	7.99627	5.0348	1.4328e-63	1.6182e-60	TRUE	258.405	129.662	0.99488	9.3856e-13	1.844e-10	FALSE	125.124	15.257	3.0358	3.9647e-23	2.0714e-20	TRUE	713	XP_002961462.1	659	8.71492e-84	hypothetical protein SELMODRAFT_270259 [Selaginella moellendorffii]	FP096243.1	69	6.07369e-26	Phyllostachys edulis cDNA clone: bphylf036j09, full insert sequence	K02877	RP-L15e, RPL15	large subunit ribosomal protein L15e	http://www.genome.jp/dbget-bin/www_bget?ko:K02877
comp216237_c0	6.23148	14.298	-1.1982	0.057579	0.99691	FALSE	7.00675	87.7249	-3.6462	3.247e-23	1.1055e-20	TRUE	247.553	15.1409	4.0312	1.2266e-56	1.2155e-53	TRUE	252.958	6.18316	5.3544	4.2895e-62	4.5753e-59	TRUE	249.374	103.691	1.266	5.4278e-17	1.5251e-14	TRUE	100.062	14.7207	2.765	2.6564e-17	9.3566e-15	TRUE	628	Q4PM54.1	584	2.79298e-73	RecName: Full=60S ribosomal protein L17	BT106962.1	46	3.24407e-13	Picea glauca clone GQ03101_E02 mRNA sequence	K02880	RP-L17e, RPL17	large subunit ribosomal protein L17e	http://www.genome.jp/dbget-bin/www_bget?ko:K02880
comp223859_c0	9.93288	17.4817	-0.81556	0.1181	0.99691	FALSE	11.1686	89.9687	-3.01	3.129e-21	9.4036e-19	TRUE	309.937	18.5123	4.0654	9.0999e-71	1.2147e-67	TRUE	316.705	9.85587	5.006	2.5582e-76	4.0095e-73	TRUE	312.216	106.343	1.5538	2.7057e-27	1.5232e-24	TRUE	102.622	17.9985	2.5114	4.0069e-16	1.2778e-13	TRUE	674	XP_001760902.1	542	1.35991e-66	predicted protein [Physcomitrella patens subsp. patens]	--	--	--	--	K02883	RP-L18e, RPL18	large subunit ribosomal protein L18e	http://www.genome.jp/dbget-bin/www_bget?ko:K02883
comp216332_c1	6.55945	14.4137	-1.1358	0.066959	0.99691	FALSE	7.37552	67.4508	-3.193	6.2921e-17	1.4166e-14	TRUE	225.508	15.2635	3.885	1.0648e-50	8.7301e-48	TRUE	230.432	6.50859	5.1459	2.2886e-56	2.0557e-53	TRUE	227.167	79.7271	1.5106	1.3712e-19	4.765e-17	TRUE	76.9369	14.8399	2.3742	8.774e-12	1.8214e-09	TRUE	637	AFK43985.1	473	1.29583e-56	unknown [Lotus japonicus]	--	--	--	--	K02882	RP-L18Ae, RPL18A	large subunit ribosomal protein L18Ae	http://www.genome.jp/dbget-bin/www_bget?ko:K02882
comp216028_c0	41.8868	35.8896	0.22293	0.6248	0.99691	FALSE	47.098	0	6.5576	2.4004e-11	3.0868e-09	TRUE	0	38.0055	-6.2481	3.1559e-10	3.0577e-08	TRUE	0	41.562	-6.3772	3.3169e-11	3.306e-09	TRUE	NA	NA	NA	NA	NA	NA	0	36.9507	-6.2075	3.2537e-10	5.5647e-08	TRUE	621	ABK26330.1	321	5.51088e-34	unknown [Picea sitchensis]	--	--	--	--	K02882	RP-L18Ae, RPL18A	large subunit ribosomal protein L18Ae	http://www.genome.jp/dbget-bin/www_bget?ko:K02882
comp120345_c0	5.8098	13.7191	-1.2396	0.05646	0.99691	FALSE	6.5326	58.3802	-3.1597	9.204e-15	1.7332e-12	TRUE	222.708	14.5279	3.9383	1.7506e-50	1.4208e-47	TRUE	227.571	5.76475	5.3029	5.6785e-56	4.9556e-53	TRUE	224.346	69.0057	1.7009	1.8998e-22	8.2657e-20	TRUE	66.5907	14.1247	2.2371	8.7694e-10	1.4127e-07	TRUE	658	ABA81862.1	392	1.5214e-44	unknown [Solanum tuberosum]	--	--	--	--	K02889	RP-L21e, RPL21	large subunit ribosomal protein L21e	http://www.genome.jp/dbget-bin/www_bget?ko:K02889
comp227119_c0	7.68393	13.6132	-0.82509	0.164	0.99691	FALSE	8.6399	107.564	-3.638	4.5955e-28	2.0717e-25	TRUE	290.879	14.4157	4.3347	1.2637e-68	1.6199e-65	TRUE	297.231	7.62435	5.2848	1.6538e-72	2.374e-69	TRUE	293.018	127.141	1.2046	1.9644e-18	6.2458e-16	TRUE	122.692	14.0156	3.1299	2.6115e-23	1.3812e-20	TRUE	694	BAK00513.1	343	3.67067e-37	predicted protein [Hordeum vulgare subsp. vulgare]	--	--	--	--	K02896	RP-L24e, RPL24	large subunit ribosomal protein L24e	http://www.genome.jp/dbget-bin/www_bget?ko:K02896
comp272287_c0	28.7679	19.2762	0.57764	0.22061	0.99691	FALSE	32.3469	0	6.0156	2.9367e-08	2.5358e-06	TRUE	0	20.4126	-7.9955	1.218e-05	0.00054598	TRUE	0	28.5448	-8.4481	3.5193e-07	1.9807e-05	TRUE	0	0	NA	NA	NA	NA	0	19.8461	-5.3108	4.1974e-06	0.00035523	TRUE	354	P0DJ21.1	156	5.24304e-12	RecName: Full=60S ribosomal protein L29	--	--	--	--	K02905	RP-L29e, RPL29	large subunit ribosomal protein L29e	http://www.genome.jp/dbget-bin/www_bget?ko:K02905
comp182010_c0	35.5147	36.0071	-0.019865	0.80875	0.99691	FALSE	39.9332	0	6.3195	7.2051e-10	7.8474e-08	TRUE	0	38.1299	-6.2529	2.9594e-10	2.8776e-08	TRUE	0	35.2394	-6.1391	9.0881e-10	7.6277e-08	TRUE	NA	NA	NA	NA	NA	NA	0	37.0716	-6.2122	3.0519e-10	5.235e-08	TRUE	453	BAK00778.1	386	6.639e-45	predicted protein [Hordeum vulgare subsp. vulgare]	--	--	--	--	K02912	RP-L32e, RPL32	large subunit ribosomal protein L32e	http://www.genome.jp/dbget-bin/www_bget?ko:K02912
comp218922_c0	8.39141	17.3081	-1.0445	0.059556	0.99691	FALSE	9.4354	77.8327	-3.0442	1.0186e-18	2.5848e-16	TRUE	224.198	18.3284	3.6126	3.5415e-48	2.6855e-45	TRUE	229.094	8.32635	4.7821	5.2133e-55	4.3755e-52	TRUE	225.847	91.9987	1.2957	5.2453e-16	1.3708e-13	TRUE	88.779	17.8198	2.3167	4.9176e-13	1.1888e-10	TRUE	1029	XP_002524558.1	847	3.69479e-109	ribosomal protein L5, putative [Ricinus communis]	--	--	--	--	K02932	RP-L5e, RPL5	large subunit ribosomal protein L5e	http://www.genome.jp/dbget-bin/www_bget?ko:K02932
comp153549_c0	16.0707	19.392	-0.27103	0.49186	0.99691	FALSE	18.07	0	5.1755	4.5676e-05	0.0021146	TRUE	0	20.5352	-5.36	3.9472e-06	0.00019738	TRUE	0	15.946	-4.9951	4.4834e-05	0.0016116	TRUE	NA	NA	NA	NA	NA	NA	0	19.9653	-5.3194	3.9162e-06	0.00033449	TRUE	1149	BAK03152.1	1270	1.7549e-171	predicted protein [Hordeum vulgare subsp. vulgare]	--	--	--	--	K05692	ACTB_G1	actin beta/gamma 1	http://www.genome.jp/dbget-bin/www_bget?ko:K05692
comp248307_c0	8.66784	17.7712	-1.0358	0.057826	0.99691	FALSE	9.74622	0	4.2848	0.0044844	0.10244	FALSE	0	18.8188	-5.2341	1.0509e-05	0.00047693	TRUE	0	8.60064	-4.1044	0.0041219	0.078694	FALSE	NA	NA	NA	NA	NA	NA	0	18.2965	-5.1935	1.0394e-05	0.00081317	TRUE	1020	ADP02218.1	441	3.30247e-48	Peptidase_C1 domain-containing protein [Triticum aestivum]	--	--	--	--	--	--	--	--
comp246407_c0	1.35874	11.5194	-3.0837	0.0021567	0.090965	FALSE	1.52779	40.6856	-4.735	1.2257e-12	1.8697e-10	TRUE	153.331	12.1985	3.6519	9.8638e-34	4.3058e-31	TRUE	156.679	1.34821	6.8606	4.7859e-38	2.426e-35	TRUE	154.459	48.0906	1.6834	9.5741e-16	2.4572e-13	TRUE	46.4075	11.86	1.9683	2.3187e-06	0.00020704	TRUE	1842	AAL25093.1	133	6.03849e-06	annexin [Artemia franciscana]	--	--	--	--	--	--	--	--
comp231082_c0	3.56084	17.5975	-2.3051	0.0010925	0.052338	FALSE	4.00385	0	2.0425	0.2562	0.99618	FALSE	1.43972	18.6349	-3.6941	6.1337e-05	0.0023196	TRUE	1.47116	3.53323	-1.264	0.36508	0.99397	FALSE	1.45031	1.14881	0.33623	0.81606	0.99427	FALSE	1.1086	18.1177	-4.0306	3.1818e-05	0.0021973	TRUE	1639	BAJ90017.1	1462	0	predicted protein [Hordeum vulgare subsp. vulgare]	AK354158.1	554	0	Hordeum vulgare subsp. vulgare mRNA for predicted protein, complete cds, clone: NIASHv1005G13	--	--	--	--
comp264872_c1	22.1611	24.8472	-0.16505	0.58863	0.99691	FALSE	24.9182	70.0419	-1.491	1.7119e-09	1.7721e-07	TRUE	60.1485	26.312	1.1928	6.1786e-05	0.0023349	TRUE	61.4619	21.9893	1.4829	5.9908e-06	0.00026532	TRUE	60.5909	82.7899	-0.45035	0.12798	0.99427	FALSE	79.8925	25.5818	1.6429	4.1372e-08	5.1013e-06	TRUE	3764	YP_398396.1	1669	0	atp6-1 [Triticum aestivum]	EU534409.1	44	2.62793e-11	Triticum aestivum cultivar Chinese Yumai mitochondrion, complete genome	K02126	ATPeF0A, MTATP6	F-type H+-transporting ATPase subunit a	http://www.genome.jp/dbget-bin/www_bget?ko:K02126
comp199264_c0	10.6821	21.9778	-1.0409	0.034219	0.72018	FALSE	12.011	69.863	-2.5402	6.3726e-15	1.22e-12	TRUE	56.2292	23.2734	1.2726	5.0055e-05	0.0019267	TRUE	57.4571	10.5992	2.4385	1.5827e-09	1.289e-07	TRUE	56.6428	82.5785	-0.54387	0.060809	0.99427	FALSE	79.6885	22.6275	1.8163	4.3724e-09	6.3582e-07	TRUE	2680	YP_398393.1	2640	0	atp1 [Triticum aestivum]	EU534409.1	90	5.0025e-37	Triticum aestivum cultivar Chinese Yumai mitochondrion, complete genome	K02132	ATPeF1A, ATP5A1	F-type H+-transporting ATPase subunit alpha	http://www.genome.jp/dbget-bin/www_bget?ko:K02132
comp217160_c0	17.6637	23.8492	-0.43316	0.27081	0.99691	FALSE	19.8612	0	5.3119	1.7596e-05	0.00090091	TRUE	0	25.2552	-5.6585	2.8222e-07	1.7566e-05	TRUE	0	17.5267	-5.1315	1.7579e-05	0.00069853	TRUE	NA	NA	NA	NA	NA	NA	0	24.5543	-5.6179	2.8266e-07	3.0328e-05	TRUE	1054	BAF81994.1	612	4.45575e-73	cysteine proteinase [Platycodon grandiflorus]	--	--	--	--	K01366	CTSH	cathepsin H	http://www.genome.jp/dbget-bin/www_bget?ko:K01366
comp268799_c0	45.8009	87.5823	-0.93526	9.8902e-05	0.0067803	FALSE	51.4991	34.7945	0.56569	0.5978	0.99618	FALSE	42.9174	92.7456	-1.1117	8.4938e-05	0.0030933	TRUE	43.8546	45.4458	-0.051419	0.97081	0.99397	FALSE	43.2331	41.1273	0.07204	0.62516	0.99427	FALSE	39.6879	90.1715	-1.184	1.0455e-05	0.00081725	TRUE	7791	BAJ97209.1	4668	0	predicted protein [Hordeum vulgare subsp. vulgare]	AB042240.3	1550	0	Triticum aestivum chloroplast DNA, complete genome	K03695	clpB	ATP-dependent Clp protease ATP-binding subunit ClpB	http://www.genome.jp/dbget-bin/www_bget?ko:K03695
comp254550_c0	25.9675	20.7813	0.32142	0.54103	0.99691	FALSE	29.1981	74.9014	-1.3591	3.0621e-09	3.0732e-07	TRUE	73.1644	22.0064	1.7332	1.1873e-08	9.2016e-07	TRUE	74.7621	25.7661	1.5368	3.0351e-07	1.7336e-05	TRUE	73.7026	88.5339	-0.26451	0.41983	0.99427	FALSE	85.4355	21.3956	1.9975	9.7782e-11	1.7957e-08	TRUE	3359	P07747.3	1948	0	RecName: Full=Cytochrome b; AltName: Full=Complex III subunit 3; AltName: Full=Complex III subunit III; AltName: Full=Cytochrome b-c1 complex subunit 3; AltName: Full=Ubiquinol-cytochrome-c reductase complex cytochrome b subunit	EU534409.1	40	3.91985e-09	Triticum aestivum cultivar Chinese Yumai mitochondrion, complete genome	K00412	CYTB, petB	ubiquinol-cytochrome c reductase cytochrome b subunit	http://www.genome.jp/dbget-bin/www_bget?ko:K00412
comp272545_c0	67.656	92.329	-0.44856	0.025872	0.59742	FALSE	76.0732	32.6563	1.22	0.0044043	0.10093	FALSE	35.5932	97.7721	-1.4578	3.333e-07	2.0475e-05	TRUE	36.3704	67.1315	-0.88422	0.0036377	0.071102	FALSE	35.855	38.5999	-0.10642	0.94043	0.99427	FALSE	37.249	95.0586	-1.3516	4.9131e-07	5.0147e-05	TRUE	1719	BAJ99699.1	789	4.57058e-95	predicted protein [Hordeum vulgare subsp. vulgare]	AK376170.1	57	7.0491e-19	Hordeum vulgare subsp. vulgare mRNA for predicted protein, complete cds, clone: NIASHv3116O22	--	--	--	--
comp112154_c0	98.7197	170.823	-0.79109	1.8459e-06	0.00019344	FALSE	111.002	37.8664	1.5516	5.0517e-06	0.0002921	TRUE	81.9843	180.894	-1.1417	1.8806e-08	1.409e-06	TRUE	83.7746	97.9543	-0.2256	0.38719	0.99397	FALSE	82.5874	44.7583	0.88377	0.00022466	0.011657	FALSE	43.1918	175.873	-2.0257	4.6488e-20	1.9828e-17	TRUE	1829	XP_003580527.1	1924	0	PREDICTED: cytochrome P450 99A2-like [Brachypodium distachyon]	AK250498.1	142	4.21074e-66	Hordeum vulgare subsp. vulgare cDNA clone: FLbaf80e15, mRNA sequence	--	--	--	--
comp246595_c0	980.646	1413.98	-0.52795	2.7526e-23	1.4887e-20	FALSE	1102.65	551.688	0.99905	1.8995e-16	4.1259e-14	FALSE	698.053	1497.34	-1.101	2.8538e-55	2.6954e-52	TRUE	713.296	973.042	-0.448	7.8723e-09	5.8047e-07	FALSE	703.187	652.098	0.10882	0.015191	0.38399	FALSE	629.277	1455.78	-1.21	1.0736e-72	2.3967e-69	TRUE	3513	BAI66419.1	2617	0	aminotransferase [Triticum aestivum]	AB539585.1	91	1.82892e-37	Triticum aestivum TaSAG1 mRNA for aminotransferase, complete cds	--	--	--	--
comp265694_c0	360.094	277.958	0.3735	0.0067232	0.22092	FALSE	404.893	105.484	1.9405	1.1453e-27	5.0364e-25	TRUE	49.5857	294.345	-2.5695	2.4779e-40	1.3897e-37	TRUE	50.6685	357.302	-2.818	3.4158e-56	3.0326e-53	TRUE	49.9504	124.683	-1.3197	6.9365e-08	7.651e-06	TRUE	120.319	286.176	-1.25	2.3221e-16	7.5025e-14	TRUE	3729	BAJ95984.1	887	1.19967e-107	predicted protein [Hordeum vulgare subsp. vulgare]	AK368318.1	499	0	Hordeum vulgare subsp. vulgare mRNA for predicted protein, complete cds, clone: NIASHv2072B17	K07953	SAR1	GTP-binding protein SAR1	http://www.genome.jp/dbget-bin/www_bget?ko:K07953
comp155859_c0	12.6077	11.9246	0.080365	0.97582	0.99691	FALSE	14.1763	43.4724	-1.6166	7.3805e-07	5.03e-05	TRUE	40.1523	12.6276	1.6689	3.7656e-05	0.001495	TRUE	41.0291	12.51	1.7136	4.2816e-05	0.0015488	TRUE	40.4477	51.3846	-0.34528	0.38246	0.99427	FALSE	49.5863	12.2772	2.014	7.2217e-07	7.1751e-05	TRUE	1726	BAK02687.1	1244	1.38373e-165	predicted protein [Hordeum vulgare subsp. vulgare]	AK330613.1	388	0	Triticum aestivum cDNA, clone: SET4_O03, cultivar: Chinese Spring	--	--	--	--
comp254185_c0	3.6077	3.93628	-0.12576	0.85768	0.99691	FALSE	4.05654	40.1834	-3.3083	6.686e-11	8.218e-09	TRUE	25.0344	4.16834	2.5864	2.513e-05	0.0010426	TRUE	25.5811	3.57972	2.8372	1.2834e-05	0.00052807	TRUE	25.2186	47.497	-0.91335	0.016427	0.40644	FALSE	45.8347	4.05265	3.4995	1.879e-10	3.3227e-08	TRUE	669	BAK06498.1	387	2.02958e-40	predicted protein [Hordeum vulgare subsp. vulgare]	AK375303.1	276	4.82764e-141	Hordeum vulgare subsp. vulgare mRNA for predicted protein, complete cds, clone: NIASHv3090G18	K09490	HSPA5, BIP	heat shock 70kDa protein 5	http://www.genome.jp/dbget-bin/www_bget?ko:K09490
comp230435_c0	178.168	109.031	0.7085	0.00018586	0.011757	FALSE	200.334	3.56368	5.8129	3.4878e-43	2.6426e-40	TRUE	23.9954	115.459	-2.2665	1.3876e-14	2.1083e-12	TRUE	24.5194	176.786	-2.85	5.3921e-29	1.9039e-26	TRUE	24.1719	4.21229	2.5207	5.0765e-05	0.0031516	TRUE	4.06487	112.254	-4.7874	3.5664e-27	2.3308e-24	TRUE	1344	ADP37001.1	275	8.87203e-25	jacalin-related lectin 1 [Triticum aestivum]	--	--	--	--	--	--	--	--
comp216883_c1	34.8438	19.4499	0.84114	0.051542	0.94178	FALSE	39.1788	91.7998	-1.2284	5.1368e-10	5.7173e-08	TRUE	98.7043	20.5965	2.2607	7.2249e-15	1.1231e-12	TRUE	100.86	34.5736	1.5446	2.3777e-09	1.8748e-07	TRUE	99.4303	108.508	-0.12604	0.82361	0.99427	FALSE	104.71	20.0249	2.3865	1.3886e-15	4.2622e-13	TRUE	3290	CAA74779.1	262	4.67084e-21	NADH dehydrogenase subunit 2 [Triticum aestivum]	EU534409.1	46	1.77328e-12	Triticum aestivum cultivar Chinese Yumai mitochondrion, complete genome	K03879	ND2	NADH-ubiquinone oxidoreductase chain 2	http://www.genome.jp/dbget-bin/www_bget?ko:K03879
comp254393_c0	10.4951	12.5874	-0.26226	0.58916	0.99691	FALSE	11.8008	48.5263	-2.0399	4.084e-09	4.0263e-07	TRUE	40.6658	13.3295	1.6092	5.1312e-05	0.0019714	TRUE	41.5538	10.4137	1.9965	5.2813e-06	0.00023684	TRUE	40.9649	57.3584	-0.48561	0.16772	0.99427	FALSE	55.351	12.9596	2.0946	7.9916e-08	9.4408e-06	TRUE	3248	YP_398399.1	1170	6.50199e-143	matR [Triticum aestivum]	EU534409.1	1306	0	Triticum aestivum cultivar Chinese Yumai mitochondrion, complete genome	--	--	--	--
comp258918_c0	15.664	11.2879	0.47268	0.46367	0.99691	FALSE	17.6127	48.0773	-1.4487	8.906e-07	5.9565e-05	TRUE	39.7524	11.9533	1.7336	2.631e-05	0.0010868	TRUE	40.6205	15.5425	1.386	0.00045792	0.012393	FALSE	40.0448	56.8276	-0.50498	0.15154	0.99427	FALSE	54.8388	11.6216	2.2384	2.6204e-08	3.3742e-06	TRUE	3389	AEX98094.1	388	1.03002e-36	NADH dehydrogenase subunit 5, partial (mitochondrion) [Ferrocalamus rimosivaginus]	GU985444.1	62	2.33045e-21	Triticum aestivum mitochondrion, complete genome	K03883	ND5	NADH-ubiquinone oxidoreductase chain 5	http://www.genome.jp/dbget-bin/www_bget?ko:K03883
comp244563_c0	0	0	-3.3051	0.37024	0.99691	FALSE	0	21.7061	-7.6866	9.6696e-07	6.4299e-05	TRUE	26.055	0	4.7315	9.8883e-08	6.6685e-06	TRUE	26.624	0	8.1616	4.5914e-07	2.5213e-05	TRUE	26.2467	25.6567	0.0328	0.77544	0.99427	FALSE	24.7588	0	4.6985	3.4086e-07	3.601e-05	TRUE	1466	1ULW	1728	0	Chain A, Crystal Structure Of P450nor Ser73glySER75GLY MUTANT	--	--	--	--	--	--	--	--
comp198918_c0	3.37156	7.40947	-1.136	0.18898	0.99691	FALSE	3.79102	40.0428	-3.4009	4.9489e-11	6.1722e-09	TRUE	126.75	7.84629	4.0138	8.9233e-30	3.3517e-27	TRUE	129.518	3.34542	5.2748	1.3976e-32	5.7242e-30	TRUE	127.682	47.3308	1.4317	6.1314e-11	1.0127e-08	TRUE	45.6744	7.62852	2.5819	3.5328e-08	4.4034e-06	TRUE	716	NP_001045343.1	424	1.47637e-48	Os01g0938900 [Oryza sativa Japonica Group]	--	--	--	--	K03626	EGD2, NACA	nascent polypeptide-associated complex subunit alpha	http://www.genome.jp/dbget-bin/www_bget?ko:K03626
comp262011_c1	382.103	665.523	-0.80053	2.008e-21	9.3535e-19	FALSE	429.641	157.721	1.4458	1.0202e-16	2.2585e-14	TRUE	251.457	704.758	-1.4868	4.306e-44	2.7819e-41	TRUE	256.949	379.14	-0.56125	6.4106e-06	0.00028189	FALSE	253.307	186.427	0.44228	0.00015368	0.0084262	FALSE	179.902	685.198	-1.9293	9.1433e-69	1.9645e-65	TRUE	1851	XP_003573829.1	2030	0	PREDICTED: obtusifoliol 14-alpha demethylase-like [Brachypodium distachyon]	XM_003573781.1	683	0	PREDICTED: Brachypodium distachyon obtusifoliol 14-alpha demethylase-like (LOC100844692), mRNA	--	--	--	--
comp225906_c0	12.5098	34.6161	-1.4684	0.00061769	0.032461	FALSE	14.0662	7.45133	0.91666	0.4165	0.99618	FALSE	7.19862	36.6569	-2.3483	9.0928e-06	0.00041877	TRUE	7.35582	12.4128	-0.75487	0.27891	0.99397	FALSE	7.25157	8.80751	-0.28044	0.7827	0.99427	FALSE	8.49928	35.6395	-2.0681	2.8507e-05	0.0019886	TRUE	751	XP_003565571.1	780	1.04435e-99	PREDICTED: fruit bromelain-like [Brachypodium distachyon]	AK248562.1	610	0	Hordeum vulgare subsp. vulgare cDNA clone: FLbaf84e09, mRNA sequence	--	--	--	--
comp248990_c0	0	14.9926	-4.074	0.0001063	0.0072048	FALSE	1.00096	0	NA	NA	NA	NA	0	15.8765	-4.9888	5.7905e-05	0.0022001	TRUE	0	0	NA	NA	NA	NA	NA	NA	NA	NA	NA	NA	0	15.4358	-4.9482	5.6985e-05	0.0037102	TRUE	1040	AAM19208.1	660	1.52327e-80	cysteine protease [Solanum pennellii]	CT837055.1	353	0	Oryza sativa (indica cultivar-group) cDNA clone:OSIGCRA209C05, full insert sequence	K16292	CEP, CYSEP	KDEL-tailed cysteine endopeptidase	http://www.genome.jp/dbget-bin/www_bget?ko:K16292
comp258133_c0	135.54	88.8876	0.60866	0.0050479	0.17857	FALSE	152.403	193.899	-0.34742	1.3425e-06	8.7082e-05	FALSE	197.169	94.1279	1.0667	2.2036e-11	2.4665e-09	TRUE	201.474	134.489	0.58311	8.841e-05	0.0029546	FALSE	198.619	229.189	-0.20654	0.37029	0.99427	FALSE	221.168	91.5155	1.2731	3.7927e-14	1.0348e-11	TRUE	1883	BAJ85258.1	1519	0	predicted protein [Hordeum vulgare subsp. vulgare]	AK332510.1	1058	0	Triticum aestivum cDNA, clone: WT004_C14, cultivar: Chinese Spring	K15102	SLC25A3, PHC, PIC	solute carrier family 25 (mitochondrial phosphate transporter), member 3	http://www.genome.jp/dbget-bin/www_bget?ko:K15102
comp267969_c0	34.5308	57.549	-0.73691	0.0088694	0.27256	FALSE	38.8269	9.13598	2.0874	0.00031288	0.011416	FALSE	21.036	60.9418	-1.5346	2.6557e-05	0.0010948	TRUE	21.4953	34.2631	-0.67263	0.10636	0.86314	FALSE	21.1907	10.7988	0.97256	0.04447	0.83921	FALSE	10.4209	59.2504	-2.5074	1.2482e-09	1.9647e-07	TRUE	1954	BAJ98888.1	3076	0	predicted protein [Hordeum vulgare subsp. vulgare]	AK367685.1	1483	0	Hordeum vulgare subsp. vulgare mRNA for predicted protein, complete cds, clone: NIASHv2060F24	K01662	dxs	1-deoxy-D-xylulose-5-phosphate synthase	http://www.genome.jp/dbget-bin/www_bget?ko:K01662
comp199081_c0	0	8.27777	-5.465	0.0024946	0.10258	FALSE	0	33.4986	-7.3126	5.9317e-10	6.5389e-08	TRUE	77.43	8.76578	3.1429	4.5866e-16	7.7897e-14	TRUE	79.1208	0	8.7329	3.7005e-17	6.4808e-15	TRUE	77.9995	39.5955	0.97813	0.00010782	0.0061716	FALSE	38.2098	8.52249	2.1646	5.3284e-06	0.00044117	TRUE	391	NP_001045400.1	133	3.58091e-08	Os01g0949500 [Oryza sativa Japonica Group]	--	--	--	--	--	--	--	--
comp89835_c0	2.85805	1.09984	1.3777	0.39072	0.99691	FALSE	3.21362	22.9371	-2.8354	3.0057e-06	0.00018257	TRUE	35.0333	1.16468	4.9107	5.2254e-10	4.9355e-08	TRUE	35.7983	2.83589	3.658	8.7158e-09	6.3686e-07	TRUE	35.291	27.1118	0.38038	0.20799	0.99427	FALSE	26.163	1.13236	4.5301	1.944e-07	2.1585e-05	TRUE	1009	ABR25713.1	367	7.66366e-39	glutathione s-transferase gstf2 [Oryza sativa Indica Group]	--	--	--	--	--	--	--	--
comp219564_c1	13.3532	23.5598	-0.81915	0.068677	0.99691	FALSE	15.0145	60.8418	-2.0187	5.687e-11	7.0383e-09	TRUE	93.3077	24.9488	1.903	8.4689e-12	9.8976e-10	TRUE	95.3453	13.2496	2.8472	3.2332e-17	5.6795e-15	TRUE	93.9941	71.9153	0.38627	0.037614	0.74529	FALSE	69.3984	24.2563	1.5165	1.3767e-06	0.0001291	TRUE	1470	P11113.1	766	1.51221e-94	RecName: Full=Spherulin-4; Flags: Precursor	--	--	--	--	--	--	--	--
comp243594_c0	309.223	446.38	-0.52962	2.1741e-08	3.1827e-06	FALSE	347.694	79.6975	2.1252	6.1747e-28	2.7681e-25	TRUE	166.928	472.696	-1.5017	1.3436e-30	5.1915e-28	TRUE	170.573	306.826	-0.84703	2.2056e-09	1.7543e-07	FALSE	168.156	94.2029	0.83596	4.519e-07	4.3734e-05	FALSE	90.906	459.576	-2.3379	2.8921e-59	5.2883e-56	TRUE	1453	CAA54616.1	1113	8.43448e-146	flavonoid 7-O-methyltransferase [Hordeum vulgare subsp. vulgare]	--	--	--	--	--	--	--	--
comp264390_c0	59.2243	84.9195	-0.51991	0.016168	0.42633	FALSE	66.5925	24.0386	1.47	0.00086819	0.027154	FALSE	35.4324	89.9259	-1.3437	4.8361e-06	0.00023691	TRUE	36.2062	58.7651	-0.69873	0.028372	0.34612	FALSE	35.693	28.4138	0.32905	0.25613	0.99427	FALSE	27.4194	87.43	-1.6729	1.4754e-08	1.9953e-06	TRUE	2694	XP_003581430.1	2901	0	PREDICTED: wall-associated receptor kinase 3-like [Brachypodium distachyon]	XM_003581382.1	880	0	PREDICTED: Brachypodium distachyon wall-associated receptor kinase 3-like (LOC100821575), mRNA	--	--	--	--
[truncated: 14 more columns]
