# Supplementary material for: Transcriptomic Profiles Reveal the Interactions of Cd/Zn in Dwarf Polish Wheat (Triticum polonicum L.) Roots
Source: Front Physiol. 2017 Mar 23;8:168. doi: 10.3389/fphys.2017.00168 (PMC5362637; doi:10.3389/fphys.2017.00168)
Supplement: Supplementary file 8 [file DataSheet8.XLS]

## Sheet: Sheet12
Genenumber	Cd_readcount	CK_readcount	log2.Fold_change.	p.value	q.value.Storey.et.al..2003.	Signature	Cd_readcount	Zn_readcount	log2.Fold_change.	p.value	q.value.Storey.et.al..2003.	Signature	Zn+Cd_readcount	CK_readcount	log2.Fold_change.	p.value	q.value.Storey.et.al..2003.	Signature	Zn+Cd_readcount	Cd_readcount	log2.Fold_change.	p.value	q.value.Storey.et.al..2003.	Signature	Zn+Cd_readcount	Zn_readcount	log2.Fold_change.	p.value	q.value.Storey.et.al..2003.	Signature	Zn_readcount	CK_readcount	log2.Fold_change.	p.value	q.value.Storey.et.al..2003.	Signature	Gene Length	NR ID	NR Score	NR Evalue	NR Description	NT ID	NT Score	NT Evalue	NT Description	KO ID	KO Name	KO Description	Http Link
comp231516_c0	0	14.5295	-4.8609	7.4218e-05	0.0052837	FALSE	0	0	NA	NA	NA	NA	0	15.3861	-7.5877	0.00011097	0.0038996	TRUE	0	0	NA	NA	NA	NA	0	0	0.073196	0.98305	0.99427	FALSE	0	14.9591	-7.6611	0.00012321	0.0073693	FALSE	2436	--	--	--	--	--	--	--	--	--	--	--	--
comp227764_c0	1.45245	14.8189	-3.3509	0.00031317	0.018388	FALSE	1.63315	2.2678	-0.47363	0.55011	0.99618	FALSE	0	15.6926	-4.972	6.4503e-05	0.002424	TRUE	0	1.44119	NA	NA	NA	NA	0	2.68055	NA	NA	NA	NA	2.58674	15.257	-2.5603	0.0018144	0.073921	FALSE	608	--	--	--	--	--	--	--	--	--	--	--	--
comp219035_c0	0	14.7611	-7.2994	9.0892e-05	0.0063002	FALSE	0	1.68465	-3.999	0.15956	0.99618	FALSE	0	15.6313	-4.9664	6.6868e-05	0.0024994	TRUE	0	0	NA	NA	NA	NA	0	1.99126	NA	NA	NA	NA	1.92158	15.1974	-2.9835	0.00073813	0.034392	FALSE	460	--	--	--	--	--	--	--	--	--	--	--	--
comp131063_c0	0	14.5874	-8.2824	0.00019971	0.012519	FALSE	0	0	-3.2985	0.45889	0.99618	FALSE	0	15.4474	-4.9493	7.4502e-05	0.0027523	TRUE	0	0	NA	NA	NA	NA	0	0	NA	NA	NA	NA	0	15.0187	-4.6668	8.4768e-05	0.0052772	FALSE	708	--	--	--	--	--	--	--	--	--	--	--	--
comp246179_c1	0	14.3559	-4.8436	8.2668e-05	0.005792	FALSE	NA	NA	NA	NA	NA	NA	0	15.2022	-4.9262	8.6075e-05	0.0031255	TRUE	NA	NA	NA	NA	NA	NA	NA	NA	NA	NA	NA	NA	0	14.7803	-4.8856	8.4619e-05	0.0052705	FALSE	472	--	--	--	--	--	--	--	--	--	--	--	--
comp151613_c0	0	14.3559	-4.1718	0.00013509	0.0088921	FALSE	0	0	NA	NA	NA	NA	0	15.2022	-4.9262	8.6075e-05	0.0031255	TRUE	0	0	NA	NA	NA	NA	NA	NA	NA	NA	NA	NA	0	14.7803	-4.8856	8.4619e-05	0.0052705	FALSE	809	--	--	--	--	--	--	--	--	--	--	--	--
comp151547_c0	0	14.2401	-6.6626	8.8108e-05	0.0061378	FALSE	0	0	0.28642	0.98296	0.99618	FALSE	0	15.0796	-4.9145	9.2529e-05	0.0033388	TRUE	0	0	NA	NA	NA	NA	0	0	NA	NA	NA	NA	0	14.6611	-6.6321	8.4493e-05	0.0052705	FALSE	845	--	--	--	--	--	--	--	--	--	--	--	--
comp197486_c0	0	14.1822	-7.2417	0.00012086	0.0080478	FALSE	0	0	0.70145	0.96608	0.99618	FALSE	0	15.0183	-4.9086	9.5937e-05	0.0034472	TRUE	0	0	NA	NA	NA	NA	0	0	NA	NA	NA	NA	0	14.6015	-7.6262	0.00014524	0.0085148	FALSE	1072	--	--	--	--	--	--	--	--	--	--	--	--
comp295010_c0	0	13.9506	-8.218	0.00026251	0.015869	FALSE	0	0	-1.2985	0.80986	0.99618	FALSE	0	14.7731	-4.8849	0.00011089	0.0038988	TRUE	0	0	NA	NA	NA	NA	0	0	NA	NA	NA	NA	0	14.3631	-6.6024	9.8756e-05	0.0060497	FALSE	513	--	--	--	--	--	--	--	--	--	--	--	--
comp225347_c0	0	13.9506	-4.8023	0.00010639	0.0072048	FALSE	NA	NA	NA	NA	NA	NA	0	14.7731	-4.8849	0.00011089	0.0038988	TRUE	NA	NA	NA	NA	NA	NA	NA	NA	NA	NA	NA	NA	0	14.3631	-4.8443	0.00010895	0.0066055	FALSE	1082	--	--	--	--	--	--	--	--	--	--	--	--
comp243130_c0	0	13.8928	-4.7963	0.0001103	0.0074464	FALSE	0	0	NA	NA	NA	NA	0	14.7118	-4.8789	0.00011499	0.0040226	TRUE	NA	NA	NA	NA	NA	NA	0	0	NA	NA	NA	NA	0	14.3035	-6.0115	8.9288e-05	0.0055405	FALSE	1883	--	--	--	--	--	--	--	--	--	--	--	--
comp244643_c0	0	13.8696	-5.4022	9.146e-05	0.0063328	FALSE	0	0	NA	NA	NA	NA	0	14.6873	-4.8765	0.00011667	0.0040796	TRUE	0	0	NA	NA	NA	NA	NA	NA	NA	NA	NA	NA	0	14.2796	-4.8359	0.00011461	0.0069194	FALSE	1095	--	--	--	--	--	--	--	--	--	--	--	--
comp246728_c0	0	13.6745	-4.7734	0.0001264	0.0083768	FALSE	0	0	NA	NA	NA	NA	0	14.4807	-4.8561	0.00013186	0.0045564	TRUE	NA	NA	NA	NA	NA	NA	0	0	NA	NA	NA	NA	0	14.0788	-6.5736	0.00011468	0.006921	FALSE	732	--	--	--	--	--	--	--	--	--	--	--	--
comp219406_c0	0	13.6612	-5.0178	0.00011422	0.0076579	FALSE	0	0	NA	NA	NA	NA	0	14.4666	-4.8547	0.00013296	0.0045859	TRUE	0	0	NA	NA	NA	NA	NA	NA	NA	NA	NA	NA	0	14.0651	-4.814	0.00013057	0.0077606	FALSE	2432	--	--	--	--	--	--	--	--	--	--	--	--
comp100465_c0	0	14.3559	-4.8436	8.2668e-05	0.005792	FALSE	0	0	NA	NA	NA	NA	0	15.2022	-5.5703	6.8602e-05	0.0025601	TRUE	0	0	NA	NA	NA	NA	0	0	2.0732	0.67546	0.99427	FALSE	0	14.7803	-7.6438	0.00013376	0.0079224	FALSE	1162	--	--	--	--	--	--	--	--	--	--	--	--
comp299749_c0	0	13.8349	-4.7902	0.00011435	0.0076595	FALSE	NA	NA	NA	NA	NA	NA	0	14.6505	-4.8729	0.00011924	0.0041577	TRUE	NA	NA	NA	NA	NA	NA	NA	NA	NA	NA	NA	NA	0	14.2439	-4.8323	0.00011713	0.0070589	FALSE	517	--	--	--	--	--	--	--	--	--	--	--	--
comp250517_c0	0	14.0739	-4.815	9.8516e-05	0.006766	FALSE	NA	NA	NA	NA	NA	NA	0	14.9037	-4.8976	0.00010266	0.0036545	TRUE	NA	NA	NA	NA	NA	NA	NA	NA	NA	NA	NA	NA	0	14.49	-4.857	0.00010088	0.0061704	FALSE	660	--	--	--	--	--	--	--	--	--	--	--	--
comp190681_c0	0	14.4051	-4.8485	8.0179e-05	0.0056481	FALSE	NA	NA	NA	NA	NA	NA	0	15.2543	-4.9311	8.3472e-05	0.0030447	TRUE	NA	NA	NA	NA	NA	NA	NA	NA	NA	NA	NA	NA	0	14.8309	-4.8905	8.2067e-05	0.0051407	FALSE	435	--	--	--	--	--	--	--	--	--	--	--	--
comp209281_c0	0	14.1822	-6.6568	9.0859e-05	0.0063001	FALSE	0	0	-2.0355	0.49725	0.99618	FALSE	0	15.0183	-4.9086	9.5937e-05	0.0034472	TRUE	0	0	NA	NA	NA	NA	0	0	NA	NA	NA	NA	0	14.6015	-4.3043	0.00014195	0.0083331	FALSE	687	--	--	--	--	--	--	--	--	--	--	--	--
comp99954_c0	0	14.0664	-4.8142	9.8979e-05	0.006781	FALSE	0	0	NA	NA	NA	NA	0	14.8957	-4.8968	0.00010314	0.0036677	TRUE	NA	NA	NA	NA	NA	NA	0	0	NA	NA	NA	NA	0	14.4823	-7.6144	0.00015347	0.0089208	FALSE	484	--	--	--	--	--	--	--	--	--	--	--	--
comp248732_c0	0	13.7191	-8.1938	0.0002902	0.01726	FALSE	0	0	-1.2985	0.80986	0.99618	FALSE	0	14.5279	-4.8608	0.00012822	0.0044374	TRUE	0	0	NA	NA	NA	NA	0	0	NA	NA	NA	NA	0	14.1247	-6.5783	0.00011194	0.00677	FALSE	1624	--	--	--	--	--	--	--	--	--	--	--	--
comp209749_c0	0	13.777	-4.7842	0.00011856	0.0079139	FALSE	0	0	NA	NA	NA	NA	0	14.5892	-4.8668	0.00012365	0.0042957	TRUE	NA	NA	NA	NA	NA	NA	0	0	NA	NA	NA	NA	0	14.1843	-5.5844	9.5481e-05	0.0058677	FALSE	611	--	--	--	--	--	--	--	--	--	--	--	--
comp195689_c0	0	15.1084	-4.333	7.723e-05	0.0054681	FALSE	0	4.66518	-2.4685	0.046581	0.57605	FALSE	0	15.9991	-7.644	8.4033e-05	0.0030624	TRUE	0	0	-3.186	0.44389	0.99397	FALSE	0	5.51427	-6.0967	0.01606	0.39971	FALSE	5.32129	15.555	-1.5475	0.024053	0.54557	FALSE	479	--	--	--	--	--	--	--	--	--	--	--	--
comp248175_c0	5.85665	14.4716	-1.3051	0.041918	0.82516	FALSE	6.58529	9.39516	-0.51267	0.20692	0.99618	FALSE	0	15.3248	-7.5819	0.00011411	0.0039997	TRUE	0	5.81124	-6.1518	0.012888	0.19269	FALSE	0	11.1051	-7.1067	0.00080936	0.035332	FALSE	10.7165	14.8995	-0.47543	0.42887	0.9982	FALSE	1781	--	--	--	--	--	--	--	--	--	--	--	--
comp231582_c0	0	14.298	-5.4461	7.076e-05	0.0050652	FALSE	0	2.39739	-2.7006	0.13854	0.99618	FALSE	0	15.1409	-7.5645	0.00012411	0.0043091	TRUE	0	0	-1.9934	0.69904	0.99397	FALSE	0	2.83372	-5.1363	0.086725	0.99427	FALSE	2.73455	14.7207	-2.4285	0.0029608	0.10959	FALSE	767	--	--	--	--	--	--	--	--	--	--	--	--
comp228586_c0	4.91959	15.282	-1.6352	0.014253	0.38934	FALSE	5.53164	9.39516	-0.76421	0.12335	0.99618	FALSE	0	16.183	-6.6605	4.5345e-05	0.0017665	TRUE	0	4.88144	-4.9003	0.024357	0.31004	FALSE	0	11.1051	-6.1067	0.0006347	0.028688	FALSE	10.7165	15.7338	-0.55404	0.3468	0.9982	FALSE	800	--	--	--	--	--	--	--	--	--	--	--	--
comp222201_c0	6.09092	14.4137	-1.2427	0.050143	0.92716	FALSE	6.8487	16.9761	-1.3096	0.0056668	0.1235	FALSE	0	15.2635	-5.9912	6.4973e-05	0.0024376	TRUE	0	6.04369	-4.6234	0.013191	0.19632	FALSE	0	20.0658	-6.3753	4.6758e-06	0.00037205	TRUE	19.3636	14.8399	0.38387	0.4135	0.9982	FALSE	1150	--	--	--	--	--	--	--	--	--	--	--	--
comp138454_c0	1.4056	14.0664	-3.323	0.00046589	0.025661	FALSE	1.58047	2.46218	-0.63958	0.47164	0.99618	FALSE	0	14.8957	-5.956	7.9475e-05	0.0029193	TRUE	0	1.3947	-2.508	0.35499	0.99397	FALSE	0	2.91031	-3.5898	0.11523	0.99427	FALSE	2.80846	14.4823	-2.3664	0.0036997	0.13128	FALSE	4671	--	--	--	--	--	--	--	--	--	--	--	--
comp234997_c0	2.95175	13.9506	-2.2407	0.0042334	0.15605	FALSE	3.31898	9.45995	-1.5111	0.025802	0.38403	FALSE	0	14.7731	-5.9441	8.5012e-05	0.0030946	TRUE	0	2.92887	-3.5783	0.11039	0.88252	FALSE	0	11.1817	-5.5317	0.00061289	0.027887	FALSE	10.7904	14.3631	-0.41262	0.49864	0.9982	FALSE	1132	--	--	--	--	--	--	--	--	--	--	--	--
comp238305_c0	0	13.6033	-6.5966	0.00012375	0.0082124	FALSE	0	0	-1.0355	0.73646	0.99618	FALSE	0	14.4053	-5.9077	0.00010411	0.0036989	TRUE	0	0	0.81397	0.85711	0.99397	FALSE	0	0	-0.66377	0.87488	0.99427	FALSE	0	14.0055	-5.2441	0.00011289	0.0068224	FALSE	2507	--	--	--	--	--	--	--	--	--	--	--	--
comp266136_c0	5.99721	14.5874	-1.2824	0.043753	0.84891	FALSE	6.74333	8.09927	-0.26433	0.37302	0.99618	FALSE	0	15.4474	-5.5934	5.972e-05	0.0022642	TRUE	0	5.95071	-4.186	0.0164	0.23041	FALSE	0	9.57338	-4.8926	0.0017726	0.068576	FALSE	9.23834	15.0187	-0.70105	0.25289	0.9982	FALSE	4911	--	--	--	--	--	--	--	--	--	--	--	--
comp294091_c0	9.55946	14.1822	-0.56908	0.29062	0.99691	FALSE	10.7488	0	4.4261	0.0025424	0.065915	FALSE	0	15.0183	-4.9086	9.5937e-05	0.0034472	TRUE	0	9.48534	-4.2457	0.0023506	0.049661	FALSE	NA	NA	NA	NA	NA	NA	0	14.6015	-4.868	9.4289e-05	0.0058006	FALSE	877	--	--	--	--	--	--	--	--	--	--	--	--
comp302615_c0	11.0574	14.1822	-0.35907	0.46439	0.99691	FALSE	12.433	0	4.6361	0.00098974	0.030285	FALSE	0	15.0183	-4.9086	9.5937e-05	0.0034472	TRUE	0	10.9716	-4.4557	0.00092561	0.022667	FALSE	NA	NA	NA	NA	NA	NA	0	14.6015	-4.868	9.4289e-05	0.0058006	FALSE	1165	--	--	--	--	--	--	--	--	--	--	--	--
comp235236_c0	11.6196	13.8349	-0.25175	0.5831	0.99691	FALSE	13.0652	0	4.7077	0.00069675	0.022684	FALSE	0	14.6505	-4.8729	0.00011924	0.0041577	TRUE	0	11.5295	-4.5273	0.00065469	0.016849	FALSE	NA	NA	NA	NA	NA	NA	0	14.2439	-4.8323	0.00011713	0.0070589	FALSE	1379	--	--	--	--	--	--	--	--	--	--	--	--
comp277187_c0	8.74281	13.777	-0.65609	0.2431	0.99691	FALSE	9.83052	0	4.2973	0.0042747	0.098652	FALSE	0	14.5892	-4.8668	0.00012365	0.0042957	TRUE	0	8.67502	-4.1169	0.0039309	0.075593	FALSE	NA	NA	NA	NA	NA	NA	0	14.1843	-4.8262	0.00012144	0.0072759	FALSE	325	--	--	--	--	--	--	--	--	--	--	--	--
comp247664_c0	12.8846	13.777	-0.096609	0.7756	0.99691	FALSE	14.4876	0	4.8567	0.00031814	0.011585	FALSE	0	14.5892	-4.8668	0.00012365	0.0042957	TRUE	0	12.7847	-4.6763	0.00030236	0.0086544	FALSE	NA	NA	NA	NA	NA	NA	0	14.1843	-4.8262	0.00012144	0.0072759	FALSE	1877	--	--	--	--	--	--	--	--	--	--	--	--
comp260237_c0	6.5126	13.6612	-1.0688	0.088488	0.99691	FALSE	7.32284	0	3.8724	0.018035	0.29763	FALSE	0	14.4666	-4.8547	0.00013296	0.0045859	TRUE	0	6.4621	-3.692	0.016405	0.23041	FALSE	NA	NA	NA	NA	NA	NA	0	14.0651	-4.814	0.00013057	0.0077606	FALSE	2163	--	--	--	--	--	--	--	--	--	--	--	--
comp214961_c0	26.9875	58.8127	-1.1238	0.00024138	0.014784	FALSE	30.345	46.7166	-0.62248	0.0019807	0.05357	FALSE	20.5561	62.2799	-1.5992	1.1374e-05	0.00051284	TRUE	21.0049	26.7782	-0.35033	0.45918	0.99397	FALSE	20.7073	55.2193	-1.415	0.00014367	0.0079346	FALSE	53.2868	60.5514	-0.18438	0.54702	0.9982	FALSE	752	XP_002440290.1	150	3.14471e-10	hypothetical protein SORBIDRAFT_09g029150 [Sorghum bicolor]	--	--	--	--	--	--	--	--
comp270712_c0	91.1276	55.2816	0.72109	0.0065473	0.21716	FALSE	102.465	56.2414	0.86543	0.046289	0.57368	FALSE	136.134	58.5407	1.2175	9.6299e-10	8.738e-08	TRUE	139.107	90.4211	0.62146	0.00059258	0.015463	FALSE	137.135	66.4776	1.0447	6.8738e-08	7.5872e-06	TRUE	64.1511	56.9159	0.17264	0.4598	0.9982	FALSE	1389	--	--	--	--	--	--	--	--	--	--	--	--
comp180298_c0	35.2805	20.3761	0.792	0.064154	0.99691	FALSE	39.6698	18.5959	1.0931	0.075703	0.78452	FALSE	55.7517	21.5773	1.3695	2.132e-05	0.00090072	TRUE	56.9692	35.0069	0.70254	0.014972	0.21553	FALSE	56.1618	21.9805	1.3534	3.0553e-05	0.0020079	TRUE	21.2112	20.9784	0.015921	0.93311	0.9982	FALSE	1012	--	--	--	--	--	--	--	--	--	--	--	--
comp263326_c0	10.9173	7.17793	0.60497	0.42902	0.99691	FALSE	12.2755	11.0157	0.15623	0.68096	0.99618	FALSE	32.1514	7.60109	2.0806	2.3148e-05	0.00096859	TRUE	32.8535	10.8326	1.6007	0.00047689	0.012832	FALSE	32.3879	13.0206	1.3147	0.0019256	0.073463	FALSE	12.5649	7.39013	0.76573	0.23109	0.9982	FALSE	2147	BAJ92377.1	1665	0	predicted protein [Hordeum vulgare subsp. vulgare]	AK361170.1	98	1.42777e-41	Hordeum vulgare subsp. vulgare mRNA for predicted protein, complete cds, clone: NIASHv1134D21	--	--	--	--
comp247902_c0	10.9637	3.12587	1.8104	0.03819	0.77423	FALSE	12.3277	8.09927	0.60603	0.74963	0.99618	FALSE	24.6353	3.31015	2.8958	9.983e-06	0.00045496	TRUE	25.1732	10.8786	1.2104	0.012642	0.18984	FALSE	24.8165	9.57338	1.3742	0.0050854	0.16205	FALSE	9.23834	3.21828	1.5213	0.077454	0.9982	FALSE	727	BAK00107.1	217	3.66075e-18	predicted protein [Hordeum vulgare subsp. vulgare]	AK368904.1	126	1.27696e-57	Hordeum vulgare subsp. vulgare mRNA for predicted protein, complete cds, clone: NIASHv2082A22	--	--	--	--
comp243195_c0	8.71236	1.56351	2.4783	0.022919	0.5474	FALSE	9.79627	6.22024	0.65526	0.72649	0.99618	FALSE	21.919	1.65569	3.7267	4.0655e-06	0.00020304	TRUE	22.3976	8.6448	1.3734	0.0097435	0.15568	FALSE	22.0802	7.35236	1.5865	0.0035158	0.12039	FALSE	7.09505	1.60974	2.14	0.051479	0.92771	FALSE	753	XP_003559996.1	175	1.99906e-13	PREDICTED: uncharacterized protein LOC100827019 [Brachypodium distachyon]	AK249708.1	110	1.03873e-48	Hordeum vulgare subsp. vulgare cDNA clone: FLbaf48c02, mRNA sequence	--	--	--	--
comp222614_c0	2.62378	0	1.9173	0.29083	0.99691	FALSE	2.95021	1.94383	0.60192	0.87833	0.99618	FALSE	14.3157	0	4.2825	0.00010753	0.003801	TRUE	14.6283	2.60344	2.4903	0.0020613	0.044593	FALSE	14.421	2.29761	2.65	0.0013156	0.053246	FALSE	2.2172	0	1.6324	0.36305	0.9982	FALSE	1712	--	--	--	--	--	--	--	--	--	--	--	--
comp185906_c0	0	0	NA	NA	NA	NA	0	0	-1.8835	0.7204	0.99618	FALSE	14.618	0	4.8697	6.1145e-05	0.0023137	TRUE	14.9372	0	8.3278	0.00018095	0.0055542	FALSE	14.7255	0	6.002	5.2392e-05	0.0032457	TRUE	0	0	NA	NA	NA	NA	679	--	--	--	--	--	--	--	--	--	--	--	--
comp199573_c0	2.53007	0	NA	NA	NA	NA	2.84484	7.45133	-1.3891	0.058518	0.66769	FALSE	17.3567	0	5.1174	1.1197e-05	0.00050546	TRUE	17.7357	2.51046	2.8206	0.00029201	0.0084101	FALSE	17.4843	8.80751	0.98926	0.064458	0.99427	FALSE	8.49928	0	4.0873	0.0038352	0.13533	FALSE	1569	--	--	--	--	--	--	--	--	--	--	--	--
comp245011_c0	0	0	-2.89	0.60519	0.99691	FALSE	0	1.36068	-4.6909	0.19443	0.99618	FALSE	13.8373	0	5.2335	8.5125e-05	0.0030973	TRUE	14.1395	0	8.2486	0.00025394	0.0074733	FALSE	13.9391	1.60833	3.1155	0.00064907	0.029212	FALSE	1.55204	0	2.1178	0.36548	0.9982	FALSE	609	--	--	--	--	--	--	--	--	--	--	--	--
comp254491_c0	0	0	-2.89	0.60519	0.99691	FALSE	0	2.46218	-5.5465	0.078772	0.80511	FALSE	14.8803	0	5.3384	4.5006e-05	0.0017574	TRUE	15.2053	0	8.3534	0.00016166	0.0050302	FALSE	14.9898	2.91031	2.3647	0.0020569	0.07753	FALSE	2.80846	0	2.9734	0.14172	0.9982	FALSE	1580	--	--	--	--	--	--	--	--	--	--	--	--
comp147183_c0	3.42028	14.4137	-2.0753	0.0054867	0.19036	FALSE	3.84581	5.31312	-0.46627	0.36379	0.99618	FALSE	0	15.2635	-6.5761	7.2637e-05	0.0026933	TRUE	0	3.39377	-4.3759	0.066649	0.63218	FALSE	0	6.28014	-5.2844	0.01052	0.28767	FALSE	6.06035	14.8399	-1.292	0.055125	0.97389	FALSE	847	--	--	--	--	--	--	--	--	--	--	--	--
comp248393_c0	9.69862	25.9332	-1.4189	0.0038236	0.14414	FALSE	10.9052	17.0409	-0.64398	0.0574	0.65908	FALSE	5.51894	27.462	-2.315	0.00014127	0.0048393	TRUE	5.63946	9.62342	-0.77099	0.33097	0.99397	FALSE	5.55954	20.1424	-1.8572	0.0046277	0.15027	FALSE	19.4375	26.6998	-0.45799	0.30704	0.9982	FALSE	2133	--	--	--	--	--	--	--	--	--	--	--	--
comp253431_c0	10.4483	21.5338	-1.0433	0.035746	0.74084	FALSE	11.7482	21.8356	-0.89425	0.010679	0.2022	FALSE	0	22.8033	-5.5703	1.0836e-06	6.0961e-05	TRUE	0	10.3673	-4.402	0.0013261	0.030714	FALSE	0	25.8098	-5.7384	1.8667e-07	1.9088e-05	TRUE	24.9066	22.1704	0.16789	0.65295	0.9982	FALSE	1638	--	--	--	--	--	--	--	--	--	--	--	--
comp234166_c0	53.2918	28.6654	0.8946	0.01079	0.31672	FALSE	59.9219	40.6908	0.55838	0.58608	0.99618	FALSE	68.786	30.3553	1.1802	2.1245e-05	0.00089875	TRUE	70.2881	52.8786	0.4106	0.084441	0.74516	FALSE	69.292	48.0967	0.52675	0.023489	0.53116	FALSE	46.4134	29.5129	0.6532	0.044278	0.8325	FALSE	976	BAK06187.1	338	4.21396e-36	predicted protein [Hordeum vulgare subsp. vulgare]	AK374992.1	460	0	Hordeum vulgare subsp. vulgare mRNA for predicted protein, complete cds, clone: NIASHv3082D22	--	--	--	--
comp215364_c0	1.78042	1.56294	0.18796	0.93679	0.99691	FALSE	2.00193	4.92436	-1.2985	0.13802	0.99618	FALSE	16.4696	1.65508	3.3148	0.00012896	0.004461	TRUE	16.8293	1.76662	3.2519	0.00016453	0.0051084	FALSE	16.5908	5.82062	1.5111	0.014389	0.36809	FALSE	5.61691	1.60914	1.8035	0.12094	0.9982	FALSE	620	--	--	--	--	--	--	--	--	--	--	--	--
comp203801_c0	2.81119	1.33139	1.0782	0.48868	0.99691	FALSE	3.16094	5.05395	-0.67706	0.28846	0.99618	FALSE	16.0769	1.40988	3.5113	0.00011059	0.0038934	TRUE	16.428	2.7894	2.5581	0.00092081	0.022586	FALSE	16.1952	5.97379	1.4388	0.019419	0.46054	FALSE	5.76473	1.37075	2.0723	0.085341	0.9982	FALSE	2646	--	--	--	--	--	--	--	--	--	--	--	--
comp240284_c1	27.2456	16.845	0.69371	0.15224	0.99691	FALSE	30.6353	17.948	0.77137	0.37714	0.99618	FALSE	48.7906	17.8381	1.4516	3.4893e-05	0.0013974	TRUE	49.8561	27.0344	0.88298	0.0061083	0.10737	FALSE	49.1495	21.2146	1.2121	0.00031396	0.015705	FALSE	20.4722	17.343	0.23931	0.57916	0.9982	FALSE	2570	--	--	--	--	--	--	--	--	--	--	--	--
comp261669_c0	12.8378	13.6033	-0.083564	0.79437	0.99691	FALSE	14.4349	0	4.8515	0.00032747	0.011873	FALSE	0	14.4053	-4.8485	0.00013789	0.0047374	TRUE	0	12.7382	-4.6711	0.00031108	0.0088613	FALSE	NA	NA	NA	NA	NA	NA	0	14.0055	-4.8079	0.0001354	0.0079974	FALSE	1784	--	--	--	--	--	--	--	--	--	--	--	--
comp155722_c0	16.0711	35.9632	-1.162	0.0032433	0.12698	FALSE	18.0706	28.3799	-0.65123	0.013655	0.24386	FALSE	4.1592	38.0833	-3.1948	7.5142e-08	5.1338e-06	TRUE	4.25003	15.9465	-1.9077	0.0086314	0.14167	FALSE	4.1898	33.5451	-3.0012	8.295e-07	7.6192e-05	TRUE	32.3712	37.0264	-0.19384	0.61888	0.9982	FALSE	1848	--	--	--	--	--	--	--	--	--	--	--	--
comp244184_c0	11.0574	13.6415	-0.303	0.52985	0.99691	FALSE	12.433	0	4.6361	0.00098974	0.030285	FALSE	0	14.4458	-4.8526	0.00013462	0.0046369	TRUE	0	10.9716	-4.4557	0.00092561	0.022667	FALSE	NA	NA	NA	NA	NA	NA	0	14.0448	-4.812	0.00013219	0.0078514	FALSE	1591	--	--	--	--	--	--	--	--	--	--	--	--
comp250480_c0	2.15525	14.8768	-2.7871	0.00088675	0.043977	FALSE	2.42339	11.7277	-2.2748	0.0023437	0.061551	FALSE	0	15.7539	-4.4518	9.1109e-05	0.0032913	TRUE	0	2.13854	-1.5397	0.41046	0.99397	FALSE	0	13.8623	-4.2567	0.00026779	0.01367	FALSE	13.3771	15.3166	-0.19533	0.74699	0.9982	FALSE	1772	--	--	--	--	--	--	--	--	--	--	--	--
comp229798_c0	31.2979	52.3294	-0.74155	0.012141	0.34565	FALSE	35.1918	36.8361	-0.065884	0.16763	0.99618	FALSE	19.3939	55.4144	-1.5147	7.3694e-05	0.0027249	TRUE	19.8174	31.0553	-0.64807	0.13783	0.99397	FALSE	19.5365	43.5405	-1.1562	0.0044351	0.14525	FALSE	42.0167	53.8764	-0.35869	0.25409	0.9982	FALSE	1541	--	--	--	--	--	--	--	--	--	--	--	--
comp262760_c1	86.231	156.31	-0.85813	1.1512e-06	0.00012508	FALSE	96.9591	90.3924	0.10117	0.153	0.99618	FALSE	80.5877	165.525	-1.0384	8.1703e-07	4.6845e-05	TRUE	82.3476	85.5624	-0.055251	0.94627	0.99397	FALSE	81.1806	106.844	-0.3963	0.1363	0.99427	FALSE	103.105	160.931	-0.64233	0.00055123	0.026909	FALSE	1711	BAJ87877.1	150	1.86579e-08	predicted protein [Hordeum vulgare subsp. vulgare]	AK251072.1	81	3.19551e-32	Hordeum vulgare subsp. vulgare cDNA clone: FLbaf101n06, mRNA sequence	--	--	--	--
comp245980_c1	5.99721	4.31428	0.47517	0.64839	0.99691	FALSE	6.74333	14.3195	-1.0864	0.02165	0.33874	FALSE	23.2755	4.56863	2.349	0.00011349	0.0039795	TRUE	23.7838	5.95071	1.9988	0.00056615	0.014862	FALSE	23.4468	16.9257	0.47017	0.22746	0.99427	FALSE	16.3334	4.44183	1.8786	0.0065711	0.20637	FALSE	5745	--	--	--	--	--	--	--	--	--	--	--	--
comp228904_c0	2.62378	0	2.1803	0.24917	0.99691	FALSE	2.95021	7.8401	-1.4101	0.050455	0.60626	FALSE	14.9571	0	4.6088	5.8318e-05	0.0022147	TRUE	15.2838	2.60344	2.5535	0.0014078	0.032306	FALSE	15.0672	9.26704	0.70123	0.1872	0.99427	FALSE	8.94272	0	3.9074	0.0034357	0.12352	FALSE	3152	--	--	--	--	--	--	--	--	--	--	--	--
comp266012_c0	20.6595	13.6033	0.60284	0.27833	0.99691	FALSE	23.2297	0	8.4859	1.0323e-05	0.0005596	TRUE	0	14.4053	-6.4927	0.00011336	0.0039764	TRUE	0	20.4993	-6.9705	4.3093e-06	0.00019769	TRUE	0	0	1.0732	0.85036	0.99427	FALSE	0	14.0055	-7.5661	0.00019151	0.010832	FALSE	2553	--	--	--	--	--	--	--	--	--	--	--	--
comp222817_c0	26.6126	47.6371	-0.83998	0.0082821	0.25809	FALSE	29.9235	46.8462	-0.64665	0.0015924	0.044892	FALSE	1.11979	50.4455	-5.4934	4.2936e-13	5.7407e-11	TRUE	1.14424	26.4063	-4.5284	2.4996e-07	1.4526e-05	TRUE	1.12802	55.3725	-5.6173	2.3594e-14	5.3786e-12	TRUE	53.4346	49.0454	0.12365	0.61106	0.9982	FALSE	901	--	--	--	--	--	--	--	--	--	--	--	--
comp229661_c0	14.5714	15.3399	-0.074157	0.79532	0.99691	FALSE	16.3842	0	7.9822	0.0001507	0.0060773	FALSE	0	16.2443	-5.0219	4.6686e-05	0.0018148	TRUE	0	14.4584	-4.8538	0.00010938	0.0035602	TRUE	0	0	NA	NA	NA	NA	0	15.7934	-7.7394	8.4241e-05	0.0052615	FALSE	1366	--	--	--	--	--	--	--	--	--	--	--	--
comp99000_c0	14.8525	14.4137	0.043258	0.97091	0.99691	FALSE	16.7003	0	5.0618	9.5421e-05	0.004075	TRUE	0	15.2635	-4.932	8.3021e-05	0.003031	TRUE	0	14.7373	-4.8814	9.2463e-05	0.003072	TRUE	NA	NA	NA	NA	NA	NA	0	14.8399	-4.8914	8.1625e-05	0.0051148	FALSE	1010	--	--	--	--	--	--	--	--	--	--	--	--
comp266046_c0	22.0454	14.2401	0.63052	0.24136	0.99691	FALSE	24.7881	0	5.6316	1.3423e-06	8.7082e-05	TRUE	0	15.0796	-4.9145	9.2529e-05	0.0033388	TRUE	0	21.8744	-5.4512	1.4131e-06	7.1132e-05	TRUE	NA	NA	NA	NA	NA	NA	0	14.6611	-4.8739	9.0947e-05	0.0056292	FALSE	4125	--	--	--	--	--	--	--	--	--	--	--	--
comp234088_c0	16.5401	13.9506	0.24564	0.72672	0.99691	FALSE	18.5979	0	5.2171	3.4445e-05	0.0016505	TRUE	0	14.7731	-4.8849	0.00011089	0.0038988	TRUE	0	16.4119	-5.0367	3.3983e-05	0.0012602	TRUE	NA	NA	NA	NA	NA	NA	0	14.3631	-4.8443	0.00010895	0.0066055	FALSE	1518	--	--	--	--	--	--	--	--	--	--	--	--
comp227688_c0	22.1616	13.6033	0.7041	0.19016	0.99691	FALSE	24.9187	0	5.6392	1.255e-06	8.1899e-05	TRUE	0	14.4053	-4.8485	0.00013789	0.0047374	TRUE	0	21.9897	-5.4588	1.323e-06	6.6866e-05	TRUE	NA	NA	NA	NA	NA	NA	0	14.0055	-4.8079	0.0001354	0.0079974	FALSE	1201	--	--	--	--	--	--	--	--	--	--	--	--
comp263828_c0	457.177	230.95	0.98517	3.5691e-16	1.1758e-13	FALSE	514.055	348.956	0.55888	0.10959	0.98881	FALSE	72.6997	244.566	-1.7502	1.0726e-20	2.5034e-18	TRUE	74.2872	453.632	-2.6103	2.497e-65	2.9963e-62	TRUE	73.2344	412.468	-2.4937	8.3282e-55	1.2578e-51	TRUE	398.033	237.778	0.74327	4.8834e-11	9.2444e-09	FALSE	1872	--	--	--	--	AK368423.1	283	1.79131e-144	Hordeum vulgare subsp. vulgare mRNA for predicted protein, complete cds, clone: NIASHv2073H07	--	--	--	--
comp239385_c0	13.5874	22.5757	-0.7325	0.10282	0.99691	FALSE	15.2779	14.1251	0.11318	0.58686	0.99618	FALSE	80.9669	23.9067	1.7599	1.3867e-09	1.2354e-07	TRUE	82.735	13.4821	2.6175	5.1342e-14	6.9601e-12	TRUE	81.5625	16.696	2.2884	1.6958e-12	3.2843e-10	TRUE	16.1117	23.2432	-0.5287	0.274	0.9982	FALSE	863	--	--	--	--	--	--	--	--	--	--	--	--
comp181281_c0	1.45245	6.71484	-2.2089	0.049096	0.91248	FALSE	1.63315	20.9933	-3.6842	1.1243e-06	7.3911e-05	TRUE	29.3544	7.1107	2.0455	6.2512e-05	0.0023584	TRUE	29.9954	1.44119	4.3794	2.78e-08	1.8885e-06	TRUE	29.5703	24.8142	0.25298	0.39353	0.99427	FALSE	23.9458	6.91335	1.7923	0.0014293	0.060842	FALSE	817	--	--	--	--	--	--	--	--	--	--	--	--
comp263492_c0	4.21679	8.97241	-1.0894	0.16134	0.99691	FALSE	4.74141	11.0189	-1.2166	0.032203	0.44877	FALSE	45.9112	9.50137	2.2726	1.0259e-07	6.8925e-06	TRUE	46.9138	4.18409	3.487	9.7095e-11	9.2113e-09	TRUE	46.2489	13.0244	1.8282	3.5205e-06	0.00028982	TRUE	12.5686	9.23767	0.44422	0.45381	0.9982	FALSE	1403	--	--	--	--	--	--	--	--	--	--	--	--
comp246081_c0	0	8.27777	-4.0492	0.0040409	0.15041	FALSE	0	24.0386	-5.5873	3.9892e-08	3.3583e-06	TRUE	43.0317	8.76578	2.2954	2.2018e-07	1.3941e-05	TRUE	43.9714	0	6.4585	5.2895e-12	5.8701e-10	TRUE	43.3483	28.4138	0.60938	0.044827	0.84424	FALSE	27.4194	8.52249	1.6858	0.0010693	0.047152	FALSE	644	--	--	--	--	--	--	--	--	--	--	--	--
comp221142_c0	0	7.87257	-4.0706	0.0049872	0.17687	FALSE	0	24.233	-5.5235	3.4801e-08	2.9701e-06	TRUE	42.1519	8.33668	2.3381	2.2081e-07	1.3975e-05	TRUE	43.0724	0	6.5337	9.342e-12	1.0006e-09	TRUE	42.462	28.6436	0.56796	0.060103	0.99427	FALSE	27.6411	8.10531	1.7699	0.00068209	0.032144	FALSE	606	--	--	--	--	--	--	--	--	--	--	--	--
comp287046_c0	0	3.4153	-2.1003	0.17331	0.99691	FALSE	0	2.52697	-1.4965	0.2517	0.99618	FALSE	21.6758	3.61665	2.5834	8.9114e-05	0.0032279	TRUE	22.1492	0	4.8087	1.1652e-06	5.9437e-05	TRUE	21.8353	2.9869	2.8699	3.9282e-05	0.0025031	TRUE	2.88236	3.51627	-0.28679	0.81644	0.9982	FALSE	486	--	--	--	--	--	--	--	--	--	--	--	--
comp223545_c0	4.86852	18.1185	-1.8959	0.0032575	0.12728	FALSE	5.47422	19.827	-1.8567	0.00033186	0.011998	FALSE	118.537	19.1866	2.6272	2.4063e-20	5.4508e-18	TRUE	121.126	4.83077	4.6481	1.2769e-29	4.6474e-27	TRUE	119.409	23.4356	2.3491	4.4554e-18	1.3776e-15	TRUE	22.6155	18.6541	0.27781	0.50632	0.9982	FALSE	800	--	--	--	--	--	--	--	--	--	--	--	--
comp214147_c0	0	6.48329	-6.1124	0.0075313	0.24075	FALSE	0	8.3591	-6.3099	0.0013656	0.039588	FALSE	43.5916	6.8655	2.6666	1.6321e-08	1.2318e-06	TRUE	44.5436	0	8.9041	3.9951e-10	3.5164e-08	TRUE	43.9123	9.8805	2.152	5.8231e-07	5.5198e-05	TRUE	9.53471	6.67496	0.51443	0.45824	0.9982	FALSE	591	--	--	--	--	--	--	--	--	--	--	--	--
comp250830_c0	1.63986	5.32556	-1.6994	0.13759	0.99691	FALSE	1.84388	9.95952	-2.4333	0.0038561	0.09087	FALSE	35.8947	5.63952	2.6701	2.9331e-07	1.8201e-05	TRUE	36.6786	1.62715	4.4945	6.4919e-10	5.5642e-08	TRUE	36.1588	11.7722	1.619	0.00015289	0.0083909	FALSE	11.3602	5.483	1.051	0.1398	0.9982	FALSE	1147	--	--	--	--	--	--	--	--	--	--	--	--
comp237739_c0	3.27973	4.63092	-0.49772	0.5876	0.99691	FALSE	3.68776	14.6338	-1.9885	0.0014244	0.040998	FALSE	31.514	4.90393	2.684	1.4571e-06	7.9802e-05	TRUE	32.2021	3.2543	3.3067	1.5296e-07	9.2164e-06	TRUE	31.7458	17.2972	0.87603	0.023078	0.52349	FALSE	16.6918	4.76783	1.8077	0.0074129	0.22668	FALSE	725	--	--	--	--	--	--	--	--	--	--	--	--
comp256085_c0	0	5.49922	-3.0676	0.03446	0.72223	FALSE	0	9.00639	-3.6101	0.0015167	0.043278	FALSE	37.5136	5.82342	2.6875	1.4483e-07	9.4933e-06	TRUE	38.3328	0	5.8801	8.8439e-11	8.4161e-09	TRUE	37.7896	10.6456	1.8277	2.7701e-05	0.0018384	TRUE	10.273	5.66179	0.85953	0.23312	0.9982	FALSE	1728	--	--	--	--	--	--	--	--	--	--	--	--
comp238281_c0	0	13.256	-4.7286	0.00016428	0.010532	FALSE	0	19.1143	-5.2566	9.6267e-07	6.404e-05	TRUE	94.4307	14.0375	2.75	3.2018e-17	5.8966e-15	TRUE	96.4928	0	7.5923	6.2125e-23	1.5877e-20	TRUE	95.1253	22.5932	2.0739	6.2716e-13	1.2549e-10	TRUE	21.8025	13.6479	0.67581	0.15583	0.9982	FALSE	612	--	--	--	--	--	--	--	--	--	--	--	--
comp265346_c0	1.73357	7.81468	-2.1724	0.035554	0.73864	FALSE	1.94924	7.20317	-1.8857	0.029252	0.41926	FALSE	62.8799	8.27539	2.9257	1.329e-12	1.7076e-10	TRUE	64.2531	1.72013	5.2232	6.0117e-17	1.034e-14	TRUE	63.3425	8.51419	2.8952	2.0331e-12	3.9086e-10	TRUE	8.21621	8.04571	0.030254	0.94249	0.9982	FALSE	3022	--	--	--	--	--	--	--	--	--	--	--	--
comp256581_c0	0	3.99417	-4.4136	0.041253	0.81578	FALSE	0	3.82545	-4.1822	0.032451	0.45077	FALSE	33.8335	4.22964	2.9998	1.4332e-07	9.4097e-06	TRUE	34.5723	0	7.5385	3.3158e-09	2.5657e-07	TRUE	34.0824	4.5217	2.9141	2.2909e-07	2.3096e-05	TRUE	4.36345	4.11225	0.085542	0.91412	0.9982	FALSE	2873	--	--	--	--	--	--	--	--	--	--	--	--
comp249636_c0	0	2.1418	NA	NA	NA	NA	0	0	NA	NA	NA	NA	18.9564	2.26807	3.0631	7.0549e-05	0.0026237	TRUE	19.3703	0	5.2758	4.2925e-06	0.00019698	TRUE	19.0958	1.07222	4.1546	9.9924e-06	0.00074208	TRUE	1.03469	2.20512	-1.0917	0.5191	0.9982	FALSE	4108	--	--	--	--	--	--	--	--	--	--	--	--
comp215517_c0	0	6.13597	-3.6173	0.016969	0.44122	FALSE	0	10.3671	-4.3739	0.00038761	0.013712	FALSE	57.0291	6.49771	3.1337	3.3637e-12	4.1409e-10	TRUE	58.2744	0	6.8648	3.7383e-15	5.5722e-13	TRUE	57.4486	12.2539	2.229	5.4017e-09	6.9715e-07	TRUE	11.8251	6.31737	0.90445	0.18218	0.9982	FALSE	671	--	--	--	--	--	--	--	--	--	--	--	--
comp222542_c0	0	2.1418	NA	NA	NA	NA	0	2.203	NA	NA	NA	NA	21.5159	2.26807	3.2459	1.4309e-05	0.00063078	TRUE	21.9857	0	5.4585	9.2176e-07	4.7749e-05	TRUE	21.6741	2.60396	3.0572	2.4727e-05	0.0016598	TRUE	2.51283	2.20512	0.18846	0.87463	0.9982	FALSE	496	--	--	--	--	--	--	--	--	--	--	--	--
comp222170_c0	0	6.30847	-3.3726	0.018392	0.46812	FALSE	0	5.0546	-2.8837	0.027341	0.39963	FALSE	64.2653	6.68038	3.266	5.5655e-14	8.0475e-12	TRUE	65.6687	0	6.7636	5.7346e-17	9.9412e-15	TRUE	64.738	5.97456	3.4377	1.9982e-14	4.6223e-12	TRUE	5.76547	6.49497	-0.17189	0.85519	0.9982	FALSE	1096	--	--	--	--	--	--	--	--	--	--	--	--
comp237574_c0	0	1.85237	-2.3051	0.28938	0.99691	FALSE	0	6.41463	-3.9279	0.006261	0.13312	FALSE	19.4363	1.96157	3.3087	3.2399e-05	0.0013079	TRUE	19.8607	0	5.7388	3.015e-06	0.00014377	TRUE	19.5792	7.58212	1.3687	0.013089	0.34262	FALSE	7.31677	1.90713	1.9398	0.063193	0.9982	FALSE	397	--	--	--	--	--	--	--	--	--	--	--	--
comp142307_c0	3.32658	2.43123	0.45235	0.74738	0.99691	FALSE	3.74044	7.25695	-0.95615	0.12709	0.99618	FALSE	26.7949	2.57456	3.3796	8.6452e-07	4.934e-05	TRUE	27.38	3.30079	3.0522	2.9593e-06	0.0001412	TRUE	26.992	8.57775	1.6539	0.00090548	0.038732	FALSE	8.27756	2.50311	1.7255	0.067745	0.9982	FALSE	354	--	--	--	--	--	--	--	--	--	--	--	--
comp213750_c0	12.9315	14.9347	-0.20778	0.62111	0.99691	FALSE	14.5403	20.4095	-0.48918	0.068799	0.73751	FALSE	164.816	15.8152	3.3815	2.9e-34	1.3047e-31	TRUE	168.415	12.8312	3.7143	4.0991e-36	1.9195e-33	TRUE	166.028	24.1242	2.7829	5.6604e-29	3.5995e-26	TRUE	23.2799	15.3762	0.59838	0.18641	0.9982	FALSE	494	--	--	--	--	--	--	--	--	--	--	--	--
comp187755_c0	0	2.1418	NA	NA	NA	NA	0	4.34121	NA	NA	NA	NA	23.7554	2.26807	3.3887	3.5252e-06	0.00017832	TRUE	24.2742	0	5.6014	2.4518e-07	1.427e-05	TRUE	23.9302	5.13133	2.2214	0.00017126	0.0092406	FALSE	4.95175	2.20512	1.1671	0.28966	0.9982	FALSE	346	--	--	--	--	--	--	--	--	--	--	--	--
comp198715_c0	0	4.80458	-6.6801	0.022805	0.54549	FALSE	0	5.76668	-6.7743	0.0087017	0.17267	FALSE	53.9097	5.08783	3.4054	2.5708e-12	3.2038e-10	TRUE	55.0869	0	10.211	2.0691e-10	1.8916e-08	TRUE	54.3062	6.81625	2.9941	3.7597e-11	6.3566e-09	TRUE	6.5777	4.94662	0.41114	0.61265	0.9982	FALSE	594	--	--	--	--	--	--	--	--	--	--	--	--
comp228234_c0	2.24895	5.84654	-1.3783	0.17859	0.99691	FALSE	2.52875	12.894	-2.3502	0.0012043	0.035696	FALSE	69.9066	6.19121	3.4971	8.2828e-16	1.3777e-13	TRUE	71.4332	2.23152	5.0005	1.6467e-18	3.2552e-16	TRUE	70.4208	15.2408	2.2081	1.3255e-10	2.1009e-08	TRUE	14.7074	6.01938	1.2889	0.048855	0.89429	FALSE	1094	--	--	--	--	--	--	--	--	--	--	--	--
comp161264_c0	0	1.62082	-0.79051	0.64244	0.99691	FALSE	1.05365	4.01724	-1.9308	0.099507	0.93336	FALSE	19.8362	1.71638	3.5307	1.6855e-05	0.00072965	TRUE	20.2694	0	4.4462	4.6076e-06	0.00020981	TRUE	19.9821	4.7484	2.0732	0.00097859	0.041308	FALSE	4.58222	1.66874	1.4573	0.22814	0.9982	FALSE	421	--	--	--	--	--	--	--	--	--	--	--	--
comp236889_c0	0	1.38928	NA	NA	NA	NA	0	1.1015	NA	NA	NA	NA	17.1167	1.47118	3.5404	6.3067e-05	0.0023766	TRUE	17.4905	0	5.1285	1.3202e-05	0.00054117	TRUE	17.2426	1.30198	3.7272	4.821e-05	0.0030133	TRUE	1.25641	1.43035	-0.18705	0.92509	0.9982	FALSE	1511	--	--	--	--	--	--	--	--	--	--	--	--
comp248944_c0	0	2.31546	NA	NA	NA	NA	0	1.68465	NA	NA	NA	NA	28.6345	2.45197	3.5457	2.2454e-07	1.4195e-05	TRUE	29.2598	0	5.8708	1.4579e-08	1.0324e-06	TRUE	28.8451	1.99126	3.8566	1.0686e-07	1.1449e-05	TRUE	1.92158	2.38391	-0.31104	0.83545	0.9982	FALSE	1629	--	--	--	--	--	--	--	--	--	--	--	--
comp199097_c0	0	1.7366	-5.212	0.16731	0.99691	FALSE	0	5.44271	-6.6909	0.010593	0.20096	FALSE	21.8086	1.83897	3.5679	5.9343e-06	0.00028578	TRUE	22.2849	0	8.9049	9.7129e-06	0.00041007	TRUE	21.969	6.43331	1.7718	0.0017329	0.06724	FALSE	6.20817	1.78794	1.7959	0.104	0.9982	FALSE	381	--	--	--	--	--	--	--	--	--	--	--	--
comp199300_c0	0	3.24164	-2.9425	0.11119	0.99691	FALSE	0	9.07119	-4.2579	0.00095206	0.029412	FALSE	41.2705	3.43275	3.5877	4.3191e-10	4.1132e-08	TRUE	42.1717	0	6.6552	1.7417e-11	1.8075e-09	TRUE	41.5741	10.7222	1.9551	4.4883e-06	0.00035951	TRUE	10.3469	3.33748	1.6324	0.049425	0.9006	FALSE	397	--	--	--	--	--	--	--	--	--	--	--	--
comp248269_c0	0	1.2735	-1.4426	0.51666	0.99691	FALSE	0	2.00862	-1.9308	0.24411	0.99618	FALSE	16.2369	1.34858	3.5898	9.0023e-05	0.0032542	TRUE	16.5915	0	5.1574	2.1793e-05	0.00084653	TRUE	16.3563	2.3742	2.7843	0.00045314	0.02162	FALSE	2.29111	1.31115	0.80521	0.59378	0.9982	FALSE	1400	--	--	--	--	--	--	--	--	--	--	--	--
comp237443_c0	1.35874	6.53828	-2.2666	0.048693	0.90821	FALSE	1.52779	7.19864	-2.2363	0.018013	0.29763	FALSE	84.2255	6.92374	3.6046	4.1859e-19	8.8032e-17	TRUE	86.0647	1.34821	5.9963	2.7041e-22	6.6881e-20	TRUE	84.845	8.50882	3.3178	5.7269e-18	1.7603e-15	TRUE	8.21104	6.73158	0.28662	0.68063	0.9982	FALSE	1339	--	--	--	--	--	--	--	--	--	--	--	--
comp186501_c0	1.73357	3.24164	-0.90298	0.46611	0.99691	FALSE	1.94924	6.15545	-1.6589	0.058998	0.67043	FALSE	42.2319	3.43275	3.6209	2.3796e-10	2.3364e-08	TRUE	43.1541	1.72013	4.6489	1.5153e-11	1.5876e-09	TRUE	42.5426	7.27577	2.5477	6.4368e-08	7.14e-06	TRUE	7.02114	3.33748	1.0729	0.23797	0.9982	FALSE	504	--	--	--	--	--	--	--	--	--	--	--	--
comp181882_c0	0	1.2735	-1.5946	0.48678	0.99691	FALSE	0	5.11874	-3.4324	0.01845	0.30279	FALSE	16.6368	1.34858	3.6249	6.9681e-05	0.0025955	TRUE	17.0001	0	5.3445	1.6302e-05	0.00065154	TRUE	16.7592	6.05038	1.4699	0.015812	0.39503	FALSE	5.83863	1.31115	2.1548	0.076033	0.9982	FALSE	314	--	--	--	--	--	--	--	--	--	--	--	--
comp142183_c0	0	1.21562	NA	NA	NA	NA	0	1.1015	NA	NA	NA	NA	16.4768	1.28728	3.678	6.9542e-05	0.002591	TRUE	16.8367	0	5.0735	1.9588e-05	0.00076966	TRUE	16.598	1.30198	3.6722	7.2626e-05	0.0043325	TRUE	1.25641	1.25155	0.0055914	0.9882	0.99847	FALSE	551	--	--	--	--	--	--	--	--	--	--	--	--
comp195343_c0	2.29581	2.31546	-0.012297	0.95548	0.99691	FALSE	2.58143	5.89627	-1.1916	0.12131	0.99618	FALSE	31.6739	2.45197	3.6913	3.3544e-08	2.4295e-06	TRUE	32.3656	2.27801	3.8286	2.7473e-08	1.8688e-06	TRUE	31.9069	6.96942	2.1948	1.6398e-05	0.0011565	TRUE	6.72551	2.38391	1.4963	0.13662	0.9982	FALSE	315	--	--	--	--	--	--	--	--	--	--	--	--
comp260732_c0	0	2.25757	-1.503	0.37413	0.99691	FALSE	0	5.24833	-2.5509	0.032301	0.44938	FALSE	31.042	2.39067	3.6987	4.4961e-08	3.1836e-06	TRUE	31.7199	0	5.3268	3.9462e-09	3.032e-07	TRUE	31.2704	6.20355	2.3336	9.9406e-06	0.00073893	TRUE	5.98645	2.32432	1.3649	0.18943	0.9982	FALSE	1370	--	--	--	--	--	--	--	--	--	--	--	--
comp252228_c0	0	1.7366	-0.96404	0.57466	0.99691	FALSE	1.00096	4.79477	-2.2601	0.052401	0.62205	FALSE	24.2929	1.83897	3.7236	1.2359e-06	6.8783e-05	TRUE	24.8234	0	4.8126	2.6432e-07	1.5297e-05	TRUE	24.4716	5.66744	2.1103	0.00022666	0.011742	FALSE	5.4691	1.78794	1.613	0.15661	0.9982	FALSE	2714	--	--	--	--	--	--	--	--	--	--	--	--
comp213883_c0	0	1.44716	-3.9489	0.23275	0.99691	FALSE	0	0	-2.4685	0.48168	0.99618	FALSE	20.796	1.53248	3.7624	6.7218e-06	0.00031941	TRUE	21.2501	0	7.8363	4.7106e-06	0.00021381	TRUE	20.949	0	4.9256	1.7109e-06	0.00014832	TRUE	0	1.48995	-1.1635	0.57648	0.9982	FALSE	686	--	--	--	--	--	--	--	--	--	--	--	--
comp184270_c0	1.07762	1.85237	-0.78152	0.6228	0.99691	FALSE	1.21169	9.07119	-2.9043	0.0030367	0.075687	FALSE	26.9548	1.96157	3.7805	2.8409e-07	1.7675e-05	TRUE	27.5435	1.06927	4.687	6.7456e-08	4.2902e-06	TRUE	27.1531	10.7222	1.3405	0.0039837	0.13344	FALSE	10.3469	1.90713	2.4397	0.01101	0.30831	FALSE	411	--	--	--	--	--	--	--	--	--	--	--	--
comp234837_c0	1.21818	1.44716	-0.2485	0.86047	0.99691	FALSE	1.36974	3.95245	-1.5288	0.14711	0.99618	FALSE	21.4359	1.53248	3.8061	4.4779e-06	0.00022165	TRUE	21.904	1.20874	4.1796	2.7073e-06	0.00013023	TRUE	21.5936	4.67181	2.2085	0.00037396	0.018327	FALSE	4.50831	1.48995	1.5973	0.20151	0.9982	FALSE	1477	--	--	--	--	--	--	--	--	--	--	--	--
comp255591_c0	0	1.33139	-1.2437	0.55141	0.99691	FALSE	0	5.5723	-3.1398	0.01689	0.2842	FALSE	19.7538	1.40988	3.8085	1.0575e-05	0.00047953	TRUE	20.1852	0	5.1772	2.8035e-06	0.00013448	TRUE	19.8991	6.58649	1.5951	0.0054205	0.17003	FALSE	6.35598	1.37075	2.2131	0.059886	0.9982	FALSE	1153	--	--	--	--	--	--	--	--	--	--	--	--
comp244709_c0	0	1.21562	NA	NA	NA	NA	0	1.1663	NA	NA	NA	NA	18.0765	1.28728	3.8117	2.4976e-05	0.0010367	TRUE	18.4713	0	5.2072	7.332e-06	0.0003183	TRUE	18.2095	1.37857	3.7235	2.9781e-05	0.0019638	TRUE	1.33032	1.25155	0.088054	0.95142	0.9982	FALSE	1877	--	--	--	--	--	--	--	--	--	--	--	--
comp258656_c0	0	1.79448	-2.6743	0.25818	0.99691	FALSE	0	7.5576	-4.5795	0.0022922	0.060555	FALSE	27.318	1.90027	3.8456	2.0376e-07	1.2977e-05	TRUE	27.9145	0	6.6449	4.4079e-08	2.8999e-06	TRUE	27.5189	8.93312	1.6232	0.00093658	0.039888	FALSE	8.62048	1.84753	2.2222	0.028038	0.60774	FALSE	1809	--	--	--	--	--	--	--	--	--	--	--	--
comp244983_c0	0	1.2735	-2.7645	0.33272	0.99691	FALSE	0	3.82286	-4.1812	0.032517	0.4513	FALSE	19.9882	1.34858	3.8896	8.2001e-06	0.0003819	TRUE	20.4247	0	6.7792	3.0667e-06	0.00014583	TRUE	20.1352	4.51864	2.1558	0.00070607	0.031408	FALSE	4.3605	1.31115	1.7337	0.18347	0.9982	FALSE	758	--	--	--	--	--	--	--	--	--	--	--	--
comp187424_c0	1.12448	0	0.19242	0.948	0.99691	FALSE	1.26438	2.85094	-1.173	0.28545	0.99618	FALSE	15.837	1.04209	3.9258	6.8693e-05	0.0025617	TRUE	16.1828	1.11576	3.8584	8.1784e-05	0.0027565	TRUE	15.9535	3.36983	2.2431	0.0020308	0.076677	FALSE	3.2519	1.01316	1.6824	0.26056	0.9982	FALSE	1078	--	--	--	--	--	--	--	--	--	--	--	--
comp241287_c0	0	1.09984	-0.98133	0.65071	0.99691	FALSE	0	0	-0.53422	0.68922	0.99618	FALSE	18.7164	1.16468	4.0063	1.3435e-05	0.00059691	TRUE	19.1251	0	5.1127	5.2563e-06	0.00023586	TRUE	18.8541	1.07222	4.1362	1.1642e-05	0.00084972	TRUE	1.03469	1.13236	-0.13013	0.95577	0.9982	FALSE	1942	--	--	--	--	--	--	--	--	--	--	--	--
comp235686_c0	1.26504	2.19969	-0.79812	0.58576	0.99691	FALSE	1.42242	5.0533	-1.8289	0.072143	0.75918	FALSE	37.5104	2.32937	4.0093	7.1105e-10	6.5776e-08	TRUE	38.3295	1.25523	4.9324	1.369e-10	1.2748e-08	TRUE	37.7863	5.97303	2.6613	1.8723e-07	1.9133e-05	TRUE	5.76399	2.26472	1.3477	0.20213	0.9982	FALSE	515	--	--	--	--	--	--	--	--	--	--	--	--
comp243161_c0	0	1.33139	-0.65872	0.71584	0.99691	FALSE	0	6.80339	-2.8429	0.010891	0.2051	FALSE	22.7156	1.40988	4.01	1.6129e-06	8.7374e-05	TRUE	23.2117	0	4.7938	6.5503e-07	3.4945e-05	TRUE	22.8827	8.04164	1.5087	0.0040908	0.13648	FALSE	7.76021	1.37075	2.5011	0.02556	0.56895	FALSE	2409	XP_002882413.1	143	1.43154e-06	PWWP domain-containing protein [Arabidopsis lyrata subsp. lyrata]	--	--	--	--	--	--	--	--
comp256402_c2	0	0	-0.49772	0.80837	0.99691	FALSE	0	3.01423	-2.031	0.14359	0.99618	FALSE	15.8458	0	4.014	6.1402e-05	0.0023215	TRUE	16.1918	0	4.6368	3.6206e-05	0.0013339	TRUE	15.9623	3.56283	2.1636	0.0025086	0.091568	FALSE	3.43814	0	1.8502	0.21707	0.9982	FALSE	1671	--	--	--	--	--	--	--	--	--	--	--	--
comp255202_c0	0	1.85237	-5.3051	0.15325	0.99691	FALSE	0	4.79477	-6.508	0.015853	0.27186	FALSE	31.7539	1.96157	4.0169	1.3953e-08	1.066e-06	TRUE	32.4473	0	9.447	2.5563e-07	1.4816e-05	TRUE	31.9875	5.66744	2.4967	3.5231e-06	0.00028987	TRUE	5.4691	1.90713	1.5199	0.1746	0.9982	FALSE	2228	--	--	--	--	--	--	--	--	--	--	--	--
comp218756_c0	0	2.1418	-1.4271	0.40395	0.99691	FALSE	0	7.32174	-3.0313	0.0068301	0.14273	FALSE	37.2729	2.26807	4.0386	7.4367e-10	6.8519e-08	TRUE	38.0868	0	5.5907	1.0139e-10	9.5776e-09	TRUE	37.547	8.65434	2.1172	4.7348e-06	0.00037636	TRUE	8.35146	2.20512	1.9212	0.048569	0.89049	FALSE	541	--	--	--	--	--	--	--	--	--	--	--	--
comp226053_c0	0	1.49116	-3.9921	0.22428	0.99691	FALSE	0	1.29588	-3.6205	0.22861	0.99618	FALSE	26.2606	1.57907	4.0558	2.2961e-07	1.4486e-05	TRUE	26.834	0	8.1729	4.2025e-07	2.3277e-05	TRUE	26.4537	1.53174	4.1102	2.1666e-07	2.1941e-05	TRUE	1.47813	1.53524	-0.054687	0.98401	0.9982	FALSE	2006	--	--	--	--	--	--	--	--	--	--	--	--
comp234675_c0	0	1.62082	NA	NA	NA	NA	0	2.13821	NA	NA	NA	NA	28.6345	1.71638	4.0603	6.515e-08	4.4834e-06	TRUE	29.2598	0	5.8708	1.4579e-08	1.0324e-06	TRUE	28.8451	2.52737	3.5126	2.6279e-07	2.6358e-05	TRUE	2.43892	1.66874	0.54749	0.6921	0.9982	FALSE	969	--	--	--	--	--	--	--	--	--	--	--	--
comp216378_c0	5.24897	12.2141	-1.2184	0.075564	0.99691	FALSE	5.902	28.0345	-2.2479	2.8826e-06	0.00017581	TRUE	220.296	12.9341	4.0902	5.4995e-51	4.5551e-48	TRUE	225.107	5.20827	5.4337	1.5062e-55	1.2924e-52	TRUE	221.917	33.1369	2.7435	1.1914e-37	1.0573e-34	TRUE	31.9772	12.5751	1.3465	0.0026802	0.1015	FALSE	424	--	--	--	--	--	--	--	--	--	--	--	--
comp198980_c0	0	1.62082	-2.1124	0.34654	0.99691	FALSE	0	2.2678	-2.4278	0.16834	0.99618	FALSE	29.2744	1.71638	4.0922	4.3599e-08	3.0926e-06	TRUE	29.9137	0	6.3297	1.1824e-08	8.5104e-07	TRUE	29.4897	2.68055	3.4596	2.2656e-07	2.287e-05	TRUE	2.58674	1.66874	0.63237	0.64419	0.9982	FALSE	735	--	--	--	--	--	--	--	--	--	--	--	--
comp184202_c0	0	5.38345	-2.7568	0.046722	0.88593	FALSE	0	17.624	-4.2985	3.9622e-06	0.00023397	TRUE	97.6725	5.70082	4.0987	1.4337e-23	3.9382e-21	TRUE	99.8054	0	6.9805	1.1175e-24	3.2386e-22	TRUE	98.391	20.8317	2.2397	1.9096e-14	4.4239e-12	TRUE	20.1026	5.5426	1.8587	0.0027539	0.10378	FALSE	384	--	--	--	--	--	--	--	--	--	--	--	--
comp216144_c0	1.12448	1.62082	-0.52747	0.73677	0.99691	FALSE	1.26438	5.37792	-2.0886	0.047703	0.5846	FALSE	29.4991	1.71638	4.1032	3.7865e-08	2.7193e-06	TRUE	30.1433	1.11576	4.7557	1.504e-08	1.0631e-06	TRUE	29.7161	6.35673	2.2249	2.7704e-05	0.0018384	TRUE	6.13426	1.66874	1.8781	0.095853	0.9982	FALSE	394	--	--	--	--	--	--	--	--	--	--	--	--
comp238067_c0	0	1.7366	-1.7525	0.38678	0.99691	FALSE	0	5.1466	-3.1507	0.021519	0.33731	FALSE	34.3446	1.83897	4.2231	2.2481e-09	1.9344e-07	TRUE	35.0946	0	6.1007	5.8163e-10	5.0131e-08	TRUE	34.5973	6.08331	2.5077	1.3346e-06	0.00011764	TRUE	5.87041	1.78794	1.7152	0.12553	0.9982	FALSE	975	--	--	--	--	--	--	--	--	--	--	--	--
comp235151_c0	0	1.50505	-1.4206	0.48559	0.99691	FALSE	0	6.99777	-3.4685	0.0057129	0.12414	FALSE	29.9143	1.59378	4.2303	2.3754e-08	1.7583e-06	TRUE	30.5675	0	5.7759	6.9061e-09	5.1417e-07	TRUE	30.1343	8.2714	1.8652	0.00014957	0.0082198	FALSE	7.98193	1.54954	2.3649	0.028281	0.6113	FALSE	785	--	--	--	--	--	--	--	--	--	--	--	--
comp254233_c0	0	1.56294	-1.1531	0.54179	0.99691	FALSE	0	2.72136	-1.784	0.19253	0.99618	FALSE	31.3628	1.65508	4.2441	1.0638e-08	8.3208e-07	TRUE	32.0477	0	5.5222	3.0661e-09	2.3797e-07	TRUE	31.5935	3.21666	3.296	1.4645e-07	1.5249e-05	TRUE	3.10408	1.60914	0.94788	0.47758	0.9982	FALSE	1914	--	--	--	--	--	--	--	--	--	--	--	--
comp213655_c0	0	1.04196	NA	NA	NA	NA	0	3.3045	NA	NA	NA	NA	21.2759	1.10338	4.2692	2.3813e-06	0.00012479	TRUE	21.7405	0	5.4423	1.0635e-06	5.4505e-05	TRUE	21.4324	3.90594	2.4561	0.00016808	0.009091	FALSE	3.76924	1.07276	1.8129	0.20234	0.9982	FALSE	439	--	--	--	--	--	--	--	--	--	--	--	--
comp244332_c0	0	1.04196	-1.0156	0.65093	0.99691	FALSE	0	1.55506	-1.4241	0.38115	0.99618	FALSE	21.9958	1.10338	4.3172	1.5116e-06	8.2482e-05	TRUE	22.4761	0	5.4578	6.9754e-07	3.6995e-05	TRUE	22.1576	1.83809	3.5915	5.3983e-06	0.00042459	TRUE	1.77376	1.07276	0.72548	0.66725	0.9982	FALSE	1482	--	--	--	--	--	--	--	--	--	--	--	--
comp242452_c0	1.17133	1.38928	-0.24619	0.86421	0.99691	FALSE	1.31706	4.53559	-1.784	0.092501	0.88992	FALSE	31.354	1.47118	4.4136	7.9059e-09	6.3026e-07	TRUE	32.0387	1.16225	4.7848	5.1502e-09	3.8852e-07	TRUE	31.5846	5.3611	2.5586	3.0314e-06	0.00025313	TRUE	5.17347	1.43035	1.8548	0.12936	0.9982	FALSE	895	--	--	--	--	--	--	--	--	--	--	--	--
comp257924_c0	0	0	-0.89004	0.70916	0.99691	FALSE	0	0	-0.14654	0.84087	0.99618	FALSE	19.5962	0	4.4136	5.0684e-06	0.00024739	TRUE	20.0242	0	5.4287	2.8362e-06	0.00013584	TRUE	19.7404	0	4.8399	3.5935e-06	0.00029535	TRUE	0	0	-0.42652	0.86156	0.9982	FALSE	1831	--	--	--	--	--	--	--	--	--	--	--	--
comp100707_c0	0	0	0.016849	0.98501	0.99691	FALSE	0	0	2.0234	0.61693	0.99618	FALSE	15.7578	0	4.421	4.2716e-05	0.0016782	TRUE	16.1019	0	4.5292	4.1325e-05	0.0015002	TRUE	15.8737	0	6.1104	2.7322e-05	0.0018176	TRUE	0	0	-1.6896	0.60588	0.9982	FALSE	407	--	--	--	--	--	--	--	--	--	--	--	--
comp216936_c0	0	2.02603	-1.9749	0.31265	0.99691	FALSE	0	14.5282	-4.6479	2.2791e-05	0.0011387	TRUE	46.0712	2.14547	4.4245	2.5871e-12	3.2192e-10	TRUE	47.0772	0	6.5245	1.0219e-12	1.2339e-10	TRUE	46.4101	17.1724	1.4343	7.8741e-05	0.0046583	TRUE	16.5714	2.08592	2.9899	0.0003452	0.018117	FALSE	219	--	--	--	--	--	--	--	--	--	--	--	--
comp239115_c0	0	0	-0.56811	0.81533	0.99691	FALSE	0	1.62504	-1.6251	0.33713	0.99618	FALSE	15.9969	0	4.4428	3.6681e-05	0.00146	TRUE	16.3463	0	5.1359	2.5264e-05	0.0009679	TRUE	16.1146	1.9208	3.0686	0.00027012	0.013775	FALSE	1.85358	0	1.3739	0.46305	0.9982	FALSE	1535	--	--	--	--	--	--	--	--	--	--	--	--
comp240004_c0	0	0	0.10996	0.9843	0.99691	FALSE	0	2.59177	-1.6205	0.22613	0.99618	FALSE	16.3193	0	4.4715	2.9884e-05	0.0012179	TRUE	16.6756	0	4.4866	3.1261e-05	0.0011705	TRUE	16.4393	3.06348	2.4239	0.0010686	0.044556	FALSE	2.95627	0	2.0474	0.22144	0.9982	FALSE	1276	--	--	--	--	--	--	--	--	--	--	--	--
comp225207_c0	0	0	NA	NA	NA	NA	0	0	NA	NA	NA	NA	17.7566	0	4.4778	1.3274e-05	0.0005911	TRUE	18.1444	0	5.1814	8.9157e-06	0.00038028	TRUE	17.8872	0	4.2826	1.6485e-05	0.0011611	TRUE	0	0	0.19497	0.92309	0.9982	FALSE	618	--	--	--	--	--	--	--	--	--	--	--	--
comp260617_c0	5.2663	3.29953	0.67453	0.54033	0.99691	FALSE	5.92149	13.1753	-1.1538	0.022857	0.35171	FALSE	78.1322	3.49405	4.4829	6.3265e-20	1.4036e-17	TRUE	79.8384	5.22547	3.9335	1.3359e-18	2.6751e-16	TRUE	78.707	15.5732	2.3374	2.2772e-12	4.3673e-10	TRUE	15.0282	3.39708	2.1453	0.0045303	0.15481	FALSE	1447	--	--	--	--	--	--	--	--	--	--	--	--
comp249088_c0	0	0	-4.3051	0.32847	0.99691	FALSE	0	2.07341	-5.2985	0.10658	0.97242	FALSE	21.9958	0	4.4871	1.2366e-06	6.8795e-05	TRUE	22.4761	0	8.9173	9.0362e-06	0.00038478	TRUE	22.1576	2.45079	3.1765	1.4539e-05	0.0010361	TRUE	2.36502	0	1.3104	0.42375	0.9982	FALSE	1448	--	--	--	--	--	--	--	--	--	--	--	--
comp199001_c0	1.68672	1.15773	0.54292	0.78081	0.99691	FALSE	1.89656	2.46218	-0.37655	0.57346	0.99618	FALSE	27.5947	1.22598	4.4924	5.5344e-08	3.8546e-06	TRUE	28.1973	1.67364	4.0745	1.2489e-07	7.627e-06	TRUE	27.7977	2.91031	3.2557	9.2771e-07	8.4325e-05	TRUE	2.80846	1.19196	1.2364	0.40434	0.9982	FALSE	542	--	--	--	--	--	--	--	--	--	--	--	--
comp222992_c0	0	0	-1.042	0.67357	0.99691	FALSE	0	2.13821	-2.173	0.20335	0.99618	FALSE	20.7544	0	4.4964	2.4435e-06	0.0001278	TRUE	21.2076	0	5.6635	1.3984e-06	7.0447e-05	TRUE	20.9071	2.52737	3.0483	3.5249e-05	0.0022765	TRUE	2.43892	0	1.4479	0.38152	0.9982	FALSE	544	--	--	--	--	--	--	--	--	--	--	--	--
comp255936_c0	0	1.56294	-3.475	0.23514	0.99691	FALSE	0	3.49889	-4.4685	0.038633	0.50859	FALSE	38.2327	1.65508	4.5298	1.4964e-10	1.5021e-08	TRUE	39.0676	0	8.1299	9.4547e-10	7.9137e-08	TRUE	38.5139	4.1357	3.2192	9.0178e-09	1.1331e-06	TRUE	3.99096	1.60914	1.3104	0.29874	0.9982	FALSE	2178	--	--	--	--	--	--	--	--	--	--	--	--
comp256587_c0	1.35874	1.7366	-0.35399	0.80015	0.99691	FALSE	1.52779	2.70451	-0.82392	0.38972	0.99618	FALSE	42.7118	1.83897	4.5377	1.2628e-11	1.4476e-09	TRUE	43.6445	1.34821	5.0167	6.6481e-12	7.278e-10	TRUE	43.026	3.19674	3.7505	1.249e-10	1.9877e-08	TRUE	3.08487	1.78794	0.78691	0.54377	0.9982	FALSE	1761	--	--	--	--	--	--	--	--	--	--	--	--
comp198713_c0	0	0	-0.49772	0.80837	0.99691	FALSE	0	5.50751	-2.9006	0.020975	0.33145	FALSE	23.2675	0	4.5682	5.5801e-07	3.3001e-05	TRUE	23.7756	0	5.191	3.6647e-07	2.0543e-05	TRUE	23.4387	6.5099	1.8482	0.00088528	0.038054	FALSE	6.28207	0	2.7198	0.035558	0.71529	FALSE	323	--	--	--	--	--	--	--	--	--	--	--	--
comp242784_c0	1.31189	0	0.91731	0.68232	0.99691	FALSE	1.4751	2.72136	-0.88351	0.37053	0.99618	FALSE	17.5966	0	4.5803	1.3316e-05	0.00059264	TRUE	17.9809	1.30172	3.788	3.6712e-05	0.0013496	TRUE	17.7261	3.21666	2.4622	0.00061119	0.027818	FALSE	3.10408	0	2.1178	0.20061	0.9982	FALSE	704	--	--	--	--	--	--	--	--	--	--	--	--
comp266919_c0	0	1.04311	-1.6693	0.51615	0.99691	FALSE	0	3.69003	-3.3228	0.047613	0.58402	FALSE	26.5629	1.10461	4.5878	8.6917e-08	5.8985e-06	TRUE	27.143	0	6.3821	5.7334e-08	3.7062e-06	TRUE	26.7583	4.36163	2.617	1.3735e-05	0.00098601	TRUE	4.20899	1.07395	1.9705	0.15457	0.9982	FALSE	735	--	--	--	--	--	--	--	--	--	--	--	--
comp232179_c0	0	0	NA	NA	NA	NA	0	0	NA	NA	NA	NA	17.8366	0	4.5998	1.1448e-05	0.00051574	TRUE	18.2261	0	5.1879	8.4899e-06	0.00036333	TRUE	17.9678	0	5.2891	8.0856e-06	0.00061087	TRUE	0	0	-0.68955	0.80586	0.9982	FALSE	1129	--	--	--	--	--	--	--	--	--	--	--	--
comp243276_c0	1.07762	1.09984	-0.029445	0.96241	0.99691	FALSE	1.21169	1.68465	-0.47542	0.60588	0.99618	FALSE	28.5537	1.16468	4.6157	2.7735e-08	2.026e-06	TRUE	29.1773	1.06927	4.7701	2.5118e-08	1.7169e-06	TRUE	28.7638	1.99126	3.8525	1.1243e-07	1.198e-05	TRUE	1.92158	1.13236	0.76296	0.64057	0.9982	FALSE	806	--	--	--	--	--	--	--	--	--	--	--	--
comp252850_c1	0	0	-0.54609	0.81382	0.99691	FALSE	0	2.78615	-2.2654	0.1388	0.99618	FALSE	20.0762	0	4.655	3.0864e-06	0.00015795	TRUE	20.5146	0	5.3261	2.2032e-06	0.00010753	TRUE	20.2238	3.29324	2.6185	0.00015613	0.0085389	FALSE	3.17799	0	2.0363	0.20647	0.9982	FALSE	1010	--	--	--	--	--	--	--	--	--	--	--	--
comp208026_c0	0	0	-0.89004	0.77265	0.99691	FALSE	0	2.07341	-2.7136	0.16753	0.99618	FALSE	14.1573	0	4.6815	8.8109e-05	0.0031944	TRUE	14.4664	0	5.6966	6.7361e-05	0.0023229	TRUE	14.2614	2.45079	2.5408	0.0017743	0.068626	FALSE	2.36502	0	2.1405	0.26078	0.9982	FALSE	480	--	--	--	--	--	--	--	--	--	--	--	--
comp238587_c0	0	0	-1.0827	0.69809	0.99691	FALSE	0	1.29588	-1.8131	0.36459	0.99618	FALSE	19.6698	0	4.7409	3.6309e-06	0.00018292	TRUE	20.0994	0	5.9487	2.6726e-06	0.00012872	TRUE	19.8145	1.53174	3.6933	1.4031e-05	0.0010058	TRUE	1.47813	0	1.0474	0.5953	0.9982	FALSE	1525	--	--	--	--	--	--	--	--	--	--	--	--
comp246135_c0	0	0	NA	NA	NA	NA	0	3.11012	NA	NA	NA	NA	16.5568	0	4.7554	2.1262e-05	0.0008992	TRUE	16.9184	0	5.0805	1.8643e-05	0.00073574	TRUE	16.6786	3.67618	2.1817	0.0019056	0.072789	FALSE	3.54752	0	2.5735	0.12512	0.9982	FALSE	1700	--	--	--	--	--	--	--	--	--	--	--	--
comp188683_c0	5.57553	5.1519	0.11401	0.95358	0.99691	FALSE	6.26919	13.3528	-1.0908	0.026257	0.38841	FALSE	150.059	5.45562	4.7816	1.4542e-37	7.3626e-35	TRUE	153.336	5.5323	4.7927	2.0005e-37	9.9763e-35	TRUE	151.163	15.7831	3.2597	2.4249e-30	1.6417e-27	TRUE	15.2307	5.30421	1.5218	0.023357	0.53429	FALSE	383	--	--	--	--	--	--	--	--	--	--	--	--
comp239628_c0	0	0	-0.98315	0.76859	0.99691	FALSE	0	1.74944	-2.7315	0.20369	0.99618	FALSE	13.5174	0	4.7847	0.00012063	0.0042019	TRUE	13.8126	0	5.8929	9.9067e-05	0.003261	TRUE	13.6168	2.06785	2.7192	0.0015634	0.06153	FALSE	1.99548	0	2.0653	0.31244	0.9982	FALSE	976	--	--	--	--	--	--	--	--	--	--	--	--
comp217495_c0	0	0	-2.3051	0.45376	0.99691	FALSE	0	1.60949	-2.9331	0.21016	0.99618	FALSE	27.6595	0	4.8177	3.6824e-08	2.6505e-06	TRUE	28.2635	0	7.2478	6.3432e-08	4.0611e-06	TRUE	27.863	1.90242	3.8724	1.6948e-07	1.7456e-05	TRUE	1.83584	0	0.94504	0.58586	0.9982	FALSE	648	--	--	--	--	--	--	--	--	--	--	--	--
comp236313_c0	0	0	-3.3925	0.35064	0.99691	FALSE	0	5.56841	-5.7238	0.0082907	0.16624	FALSE	29.7279	1.04209	4.8343	1.1272e-08	8.7655e-07	TRUE	30.3771	0	8.3518	9.6836e-08	6.0143e-06	TRUE	29.9466	6.58189	2.1858	3.119e-05	0.0020455	TRUE	6.35155	1.01316	2.6482	0.037158	0.73712	FALSE	696	--	--	--	--	--	--	--	--	--	--	--	--
comp199367_c0	0	0	0.015887	0.9847	0.99691	FALSE	0	1.87903	-1.2506	0.36931	0.99618	FALSE	21.0192	0	4.8367	1.571e-06	8.5433e-05	TRUE	21.4782	0	4.9458	1.5317e-06	7.6833e-05	TRUE	21.1738	2.22103	3.253	1.8638e-05	0.0012942	TRUE	2.1433	0	1.5835	0.38145	0.9982	FALSE	362	--	--	--	--	--	--	--	--	--	--	--	--
comp286120_c0	0	0	-1.9094	0.61623	0.99691	FALSE	0	5.89627	-5.2407	0.0065118	0.13734	FALSE	15.8666	0	4.846	3.0032e-05	0.001223	TRUE	16.213	0	6.8804	3.3862e-05	0.0012572	TRUE	15.9833	6.96942	1.1975	0.041672	0.80489	FALSE	6.72551	0	3.6483	0.013182	0.35232	FALSE	453	--	--	--	--	--	--	--	--	--	--	--	--
comp198974_c0	0	1.2735	-1.0641	0.60422	0.99691	FALSE	0	0	-0.29855	0.76397	0.99618	FALSE	38.9541	1.34858	4.8523	6.1466e-11	6.5056e-09	TRUE	39.8048	0	6.0414	4.0626e-11	4.0154e-09	TRUE	39.2407	0	5.3006	4.2145e-11	7.0799e-09	TRUE	0	1.31115	-0.44855	0.82445	0.9982	FALSE	473	--	--	--	--	--	--	--	--	--	--	--	--
comp237424_c0	0	0	NA	NA	NA	NA	0	0	NA	NA	NA	NA	14.2373	0	4.8596	7.6635e-05	0.0028266	TRUE	14.5482	0	4.8628	7.9219e-05	0.0026818	TRUE	14.342	0	6.5489	7.5848e-05	0.0045075	TRUE	0	0	-1.6896	0.67355	0.9982	FALSE	758	--	--	--	--	--	--	--	--	--	--	--	--
comp277761_c0	0	0	-2.1795	0.54772	0.99691	FALSE	0	1.23109	-2.9615	0.27139	0.99618	FALSE	19.7562	0	4.8728	3.1579e-06	0.00016122	TRUE	20.1876	0	7.1774	4.591e-06	0.00020912	TRUE	19.9015	1.45515	3.7736	1.1648e-05	0.00084973	TRUE	1.40423	0	1.0989	0.59068	0.9982	FALSE	360	--	--	--	--	--	--	--	--	--	--	--	--
comp233480_c0	1.96784	0	1.3868	0.474	0.99691	FALSE	2.21266	3.95245	-0.83697	0.29441	0.99618	FALSE	23.3555	0	4.8732	4.0391e-07	2.4452e-05	TRUE	23.8655	1.95258	3.6115	2.9174e-06	0.00013929	TRUE	23.5273	4.67181	2.3323	0.00012745	0.0071344	FALSE	4.50831	0	2.5407	0.086022	0.9982	FALSE	1251	--	--	--	--	--	--	--	--	--	--	--	--
comp179155_c1	0	0	-0.81965	0.77526	0.99691	FALSE	0	2.64036	-2.8399	0.11284	0.99618	FALSE	18.2333	0	4.8946	7.4744e-06	0.00035145	TRUE	18.6315	0	5.8393	6.1205e-06	0.00027068	TRUE	18.3674	3.12092	2.5571	0.00037208	0.018246	FALSE	3.0117	0	2.3372	0.18087	0.9982	FALSE	615	--	--	--	--	--	--	--	--	--	--	--	--
comp230513_c0	1.02843	0	1.1511	0.65762	0.99691	FALSE	1.15638	5.76668	-2.3181	0.031396	0.44075	FALSE	14.7972	0	4.9152	5.3958e-05	0.0020647	TRUE	15.1203	1.02045	3.8892	0.00013494	0.0042918	TRUE	14.906	6.81625	1.1288	0.059607	0.99427	FALSE	6.5777	0	3.7862	0.013011	0.34953	FALSE	357	--	--	--	--	--	--	--	--	--	--	--	--
comp230944_c0	0	0	-0.98315	0.76859	0.99691	FALSE	0	7.02045	-4.7362	0.0031737	0.078281	FALSE	14.8779	0	4.9231	5.1302e-05	0.0019714	TRUE	15.2028	0	6.0313	4.4976e-05	0.0016155	TRUE	14.9874	8.29821	0.85288	0.12613	0.99427	FALSE	8.0078	0	4.07	0.0050609	0.16849	FALSE	504	--	--	--	--	--	--	--	--	--	--	--	--
comp198773_c0	0	1.56294	-0.73804	0.66589	0.99691	FALSE	1.05365	5.70189	-2.436	0.028704	0.41349	FALSE	52.002	1.65508	4.9736	3.4432e-14	5.0835e-12	TRUE	53.1376	0	5.8367	2.2211e-14	3.0818e-12	TRUE	52.3846	6.73966	2.9584	1.0494e-10	1.6871e-08	TRUE	6.50379	1.60914	2.015	0.072624	0.9982	FALSE	689	--	--	--	--	--	--	--	--	--	--	--	--
comp194554_c0	0	0	-1.89	0.56531	0.99691	FALSE	0	0	-1.758	0.50801	0.99618	FALSE	23.6755	0	5.0083	3.0723e-07	1.9027e-05	TRUE	24.1925	0	7.0234	4.5973e-07	2.5237e-05	TRUE	23.8496	0	4.8232	3.5706e-07	3.5251e-05	TRUE	0	0	0.18492	0.92965	0.9982	FALSE	867	--	--	--	--	--	--	--	--	--	--	--	--
comp228053_c0	0	0	-1.89	0.56531	0.99691	FALSE	0	3.3693	-3.999	0.046682	0.5769	FALSE	23.9962	0	5.0278	2.5266e-07	1.583e-05	TRUE	24.5202	0	7.0428	3.9099e-07	2.1806e-05	TRUE	24.1727	3.98253	2.6016	3.7884e-05	0.0024258	TRUE	3.84315	0	2.4259	0.12248	0.9982	FALSE	414	--	--	--	--	--	--	--	--	--	--	--	--
comp252667_c0	1.45245	0	1.4792	0.51725	0.99691	FALSE	1.63315	0	4.6556	0.23205	0.99618	FALSE	18.0533	0	5.0323	7.7355e-06	0.00036309	TRUE	18.4476	1.44119	3.6781	3.4952e-05	0.0012921	TRUE	18.1861	0	7.8915	2.1752e-05	0.0014823	TRUE	0	0	-2.8595	0.53479	0.9982	FALSE	1135	--	--	--	--	--	--	--	--	--	--	--	--
comp211693_c0	0	3.12587	-6.06	0.063361	0.99691	FALSE	0	7.32174	-7.1187	0.003516	0.084627	FALSE	108.339	3.31015	5.0325	6.208e-28	2.1379e-25	TRUE	110.705	0	11.218	9.471e-17	1.6056e-14	TRUE	109.136	8.65434	3.6566	3.0278e-24	1.5098e-21	TRUE	8.35146	3.21828	1.3757	0.11896	0.9982	FALSE	880	--	--	--	--	--	--	--	--	--	--	--	--
comp258629_c0	0	1.15773	NA	NA	NA	NA	0	0	NA	NA	NA	NA	40.1795	1.22598	5.0344	2.5163e-11	2.799e-09	TRUE	41.0569	0	6.3596	2.4372e-11	2.4757e-09	TRUE	40.4751	0	7.0457	5.513e-11	9.1632e-09	TRUE	0	1.19196	-2.0115	0.45233	0.9982	FALSE	2584	--	--	--	--	--	--	--	--	--	--	--	--
comp231323_c0	0	0	NA	NA	NA	NA	0	0	NA	NA	NA	NA	24.3953	0	5.0516	1.9818e-07	1.2677e-05	TRUE	24.9281	0	5.6397	1.6853e-07	1.0072e-05	TRUE	24.5748	0	6.3259	1.9617e-07	1.9982e-05	TRUE	0	0	-1.2745	0.67705	0.9982	FALSE	1670	--	--	--	--	--	--	--	--	--	--	--	--
comp202465_c0	0	0	-1.9832	0.49369	0.99691	FALSE	0	0	-1.784	0.45183	0.99618	FALSE	32.5554	0	5.0528	1.8735e-09	1.633e-07	TRUE	33.2663	0	7.161	3.9557e-09	3.0363e-07	TRUE	32.7948	1.07222	4.9348	2.1215e-09	2.9128e-07	TRUE	1.03469	0	0.1178	0.9458	0.9982	FALSE	1781	--	--	--	--	--	--	--	--	--	--	--	--
comp250575_c0	0	0	-0.13515	0.94859	0.99691	FALSE	0	3.95245	-3.0594	0.046154	0.57248	FALSE	16.3169	0	5.0563	2.0999e-05	0.00088925	TRUE	16.6732	0	5.3165	1.98e-05	0.00077641	TRUE	16.4369	4.67181	1.8149	0.0059248	0.18304	FALSE	4.50831	0	3.2412	0.05284	0.94579	FALSE	883	--	--	--	--	--	--	--	--	--	--	--	--
comp249864_c0	0	5.78865	-3.9489	0.017003	0.44177	FALSE	0	16.5225	-5.2929	5.2296e-06	0.00030078	TRUE	206.836	6.12992	5.0765	7.3288e-52	6.3299e-49	TRUE	211.352	0	9.1504	5.0332e-41	2.8214e-38	TRUE	208.357	19.5297	3.4153	1.1415e-42	1.2365e-39	TRUE	18.8462	5.95978	1.6609	0.0072674	0.22342	FALSE	2246	--	--	--	--	--	--	--	--	--	--	--	--
comp236879_c0	0	0	NA	NA	NA	NA	0	0	NA	NA	NA	NA	16.6368	0	5.0843	1.7242e-05	0.00074479	TRUE	17.0001	0	5.0875	1.7745e-05	0.00070461	TRUE	16.7592	0	4.0732	3.8484e-05	0.0024591	TRUE	0	0	1.0109	0.67724	0.9982	FALSE	1820	--	--	--	--	--	--	--	--	--	--	--	--
comp199396_c0	0	1.91025	-4.3495	0.15949	0.99691	FALSE	0	3.43409	-5.0265	0.038159	0.50404	FALSE	68.6308	2.02287	5.0844	2.5601e-18	5.1303e-16	TRUE	70.1296	0	9.5589	5.5368e-14	7.4795e-12	TRUE	69.1357	4.05912	4.0902	5.7492e-17	1.6097e-14	TRUE	3.91706	1.96673	0.99397	0.40705	0.9982	FALSE	367	--	--	--	--	--	--	--	--	--	--	--	--
comp291342_c0	0	0	-1.042	0.67357	0.99691	FALSE	0	3.95245	-3.0594	0.046154	0.57248	FALSE	31.9939	0	5.1208	2.4578e-09	2.1026e-07	TRUE	32.6925	0	6.2879	2.4441e-09	1.9221e-07	TRUE	32.2292	4.67181	2.7863	8.452e-07	7.7408e-05	TRUE	4.50831	0	2.3343	0.10186	0.9982	FALSE	818	ADM78700.1	155	2.4555e-10	hypothetical protein [Picea sitchensis]	--	--	--	--	--	--	--	--
comp226099_c0	0	0	-0.15308	0.94073	0.99691	FALSE	0	0	-0.78397	0.6275	0.99618	FALSE	19.2763	0	5.1268	3.6568e-06	0.00018417	TRUE	19.6972	0	5.4049	3.4362e-06	0.00016145	TRUE	19.4181	1.07222	4.1787	8.1523e-06	0.00061561	TRUE	1.03469	0	0.94788	0.68178	0.9982	FALSE	1760	--	--	--	--	--	--	--	--	--	--	--	--
comp147613_c0	0	0	0.10996	0.9889	0.99691	FALSE	0	0	-0.88351	0.63218	0.99618	FALSE	13.1975	0	5.1652	0.00012631	0.0043797	TRUE	13.4857	0	5.1803	0.00012847	0.0041049	TRUE	13.2946	0	3.8546	0.00030919	0.015506	FALSE	0	0	1.3104	0.62423	0.9982	FALSE	441	--	--	--	--	--	--	--	--	--	--	--	--
comp233770_c0	0	0	-0.13515	0.94859	0.99691	FALSE	0	1.1663	-1.2985	0.47041	0.99618	FALSE	17.9965	0	5.1976	7.5015e-06	0.00035262	TRUE	18.3895	0	5.4578	7.1781e-06	0.00031223	TRUE	18.1289	1.37857	3.7171	3.1341e-05	0.0020545	TRUE	1.33032	0	1.4804	0.51127	0.9982	FALSE	982	--	--	--	--	--	--	--	--	--	--	--	--
comp234587_c0	0	0	NA	NA	NA	NA	0	7.58157	-3.9225	0.0029669	0.074328	FALSE	13.5174	0	5.1998	0.00010366	0.0036836	TRUE	13.8126	0	4.7879	0.00012485	0.004007	TRUE	13.6168	8.96145	0.60359	0.26437	0.99427	FALSE	8.64783	0	4.596	0.0026901	0.10182	FALSE	876	--	--	--	--	--	--	--	--	--	--	--	--
comp212404_c0	0	0	-0.52747	0.86653	0.99691	FALSE	0	0	-1.2985	0.55562	0.99618	FALSE	16.1505	0	5.2341	2.1831e-05	0.00092017	TRUE	16.5032	0	5.8866	2.0878e-05	0.00081369	TRUE	16.2693	0	4.1459	4.5996e-05	0.0028979	TRUE	0	0	1.0881	0.6715	0.9982	FALSE	1520	--	--	--	--	--	--	--	--	--	--	--	--
comp276370_c0	0	0	-3.89	0.41052	0.99691	FALSE	0	2.65656	-5.6561	0.068063	0.73247	FALSE	27.7579	0	5.2379	2.609e-08	1.918e-06	TRUE	28.364	0	9.2529	1.0544e-06	5.4107e-05	TRUE	27.9621	3.14007	3.1546	1.1971e-06	0.00010631	TRUE	3.03018	0	2.083	0.21077	0.9982	FALSE	302	--	--	--	--	--	--	--	--	--	--	--	--
comp273310_c0	0	0	-1.3051	0.75264	0.99691	FALSE	0	12.5046	-6.306	8.9855e-05	0.0038608	TRUE	14.0773	0	5.2583	7.3469e-05	0.0027179	TRUE	14.3847	0	6.6884	8.6672e-05	0.0029009	TRUE	14.1809	14.7805	-0.059755	0.96775	0.99427	FALSE	14.2633	0	5.3179	8.3982e-05	0.0052473	FALSE	411	--	--	--	--	--	--	--	--	--	--	--	--
comp198638_c0	0	1.04196	-1.475	0.55126	0.99691	FALSE	0	3.30515	-2.9713	0.071181	0.75328	FALSE	44.0851	1.10338	5.3203	2.1943e-12	2.7538e-10	TRUE	45.0478	0	6.9203	5.1087e-12	5.6941e-10	TRUE	44.4094	3.90671	3.5068	1.723e-10	2.6955e-08	TRUE	3.76998	1.07276	1.8132	0.20225	0.9982	FALSE	851	--	--	--	--	--	--	--	--	--	--	--	--
comp232679_c0	0	0	-3.1124	0.56344	0.99691	FALSE	0	0	-3.6205	0.39459	0.99618	FALSE	17.2975	0	5.3331	1.0883e-05	0.00049208	TRUE	17.6752	0	8.5706	5.8583e-05	0.0020513	TRUE	17.4247	0	4.5079	1.7074e-05	0.0011983	TRUE	0	0	0.82502	0.75723	0.9982	FALSE	1875	--	--	--	--	--	--	--	--	--	--	--	--
comp246332_c0	0	0	-1.4426	0.64655	0.99691	FALSE	0	1.36068	-2.3689	0.29118	0.99618	FALSE	27.7547	0	5.3632	2.4931e-08	1.8404e-06	TRUE	28.3608	0	6.9308	4.3721e-08	2.8808e-06	TRUE	27.9588	1.60833	4.1197	9.6517e-08	1.0441e-05	TRUE	1.55204	0	1.2433	0.53357	0.9982	FALSE	2137	--	--	--	--	--	--	--	--	--	--	--	--
comp237931_c0	0	0	0.016849	0.98776	0.99691	FALSE	0	1.03671	-0.97662	0.55971	0.99618	FALSE	20.7424	0	5.4025	1.4343e-06	7.8771e-05	TRUE	21.1954	0	5.5107	1.4315e-06	7.197e-05	TRUE	20.895	1.22539	4.0918	4.183e-06	0.00033797	TRUE	1.18251	0	1.3104	0.57164	0.9982	FALSE	1048	--	--	--	--	--	--	--	--	--	--	--	--
comp244590_c0	0	0	0.1402	0.98079	0.99691	FALSE	0	0	0.28642	0.97049	0.99618	FALSE	17.5598	0	5.4375	9.1559e-06	0.00042095	TRUE	17.9433	0	5.4224	9.3318e-06	0.00039605	TRUE	17.689	0	5.2666	9.5634e-06	0.00071257	TRUE	0	0	0.17076	0.95146	0.9982	FALSE	943	--	--	--	--	--	--	--	--	--	--	--	--
comp252294_c0	0	0	-0.72012	0.81771	0.99691	FALSE	0	0	-1.2985	0.55562	0.99618	FALSE	21.9118	0	5.4816	7.1606e-07	4.1572e-05	TRUE	22.3903	0	6.3268	8.0742e-07	4.2253e-05	TRUE	22.073	0	4.586	1.198e-06	0.00010631	TRUE	0	0	0.89541	0.71709	0.9982	FALSE	1916	--	--	--	--	--	--	--	--	--	--	--	--
comp245735_c0	0	0	-1.3051	0.75264	0.99691	FALSE	0	0	-2.2985	0.43118	0.99618	FALSE	16.636	0	5.4993	1.5632e-05	0.00068274	TRUE	16.9993	0	6.9294	2.2446e-05	0.00086907	TRUE	16.7584	0	4.1886	3.3704e-05	0.0021839	TRUE	0	0	1.3104	0.62423	0.9982	FALSE	1702	--	--	--	--	--	--	--	--	--	--	--	--
comp234844_c1	0	1.56294	-0.66765	0.69013	0.99691	FALSE	1.10633	2.59177	-1.2282	0.29643	0.99618	FALSE	75.7447	1.65508	5.5162	3.0295e-20	6.8244e-18	TRUE	77.3987	0	6.3089	4.5e-20	9.8317e-18	TRUE	76.3019	3.06348	4.6385	1.465e-19	5.0628e-17	TRUE	2.95627	1.60914	0.87749	0.51528	0.9982	FALSE	937	--	--	--	--	--	--	--	--	--	--	--	--
comp141647_c0	0	0	-0.76451	0.77686	0.99691	FALSE	0	0	-0.99899	0.59457	0.99618	FALSE	31.7539	0	5.5574	2.3822e-09	2.0412e-07	TRUE	32.4473	0	6.447	3.0948e-09	2.4007e-07	TRUE	31.9875	0	5.0058	3.1342e-09	4.2112e-07	TRUE	0	0	0.55145	0.8025	0.9982	FALSE	289	--	--	--	--	--	--	--	--	--	--	--	--
comp281506_c0	0	0	-2.3051	0.51647	0.99691	FALSE	0	1.68465	-3.414	0.17712	0.99618	FALSE	34.9589	0	5.5706	3.7617e-10	3.6101e-08	TRUE	35.7223	0	8.0007	3.9001e-09	3.0011e-07	TRUE	35.2161	1.99126	4.1445	2.0354e-09	2.8093e-07	TRUE	1.92158	0	1.4259	0.44246	0.9982	FALSE	528	--	--	--	--	--	--	--	--	--	--	--	--
comp103859_c0	0	0	1.2799	0.66071	0.99691	FALSE	0	0	0.87138	0.84621	0.99618	FALSE	17.5166	0	5.5737	9.2594e-06	0.00042499	TRUE	17.8992	0	4.4188	1.7099e-05	0.00068126	TRUE	17.6455	0	4.848	1.1765e-05	0.00085709	TRUE	0	0	0.72548	0.80396	0.9982	FALSE	358	--	--	--	--	--	--	--	--	--	--	--	--
comp248261_c0	0	0	0.27988	0.94749	0.99691	FALSE	0	1.1663	-1.2985	0.47041	0.99618	FALSE	17.963	0	5.61	7.1126e-06	0.000336	TRUE	18.3552	0	5.4551	7.3242e-06	0.00031805	TRUE	18.0951	1.37857	3.7144	3.2021e-05	0.0020921	TRUE	1.33032	0	1.8954	0.43526	0.9982	FALSE	913	DAA63700.1	417	3.60225e-45	TPA: hypothetical protein ZEAMMB73_473940 [Zea mays]	--	--	--	--	--	--	--	--
comp271596_c0	2.9049	1.74238	0.73743	0.61983	0.99691	FALSE	3.2663	3.3045	-0.016775	0.70917	0.99618	FALSE	96.084	1.8451	5.7025	2.8861e-25	8.6805e-23	TRUE	98.1822	2.88238	5.0901	6.0865e-25	1.7875e-22	TRUE	96.7908	3.90594	4.6311	2.2658e-24	1.1407e-21	TRUE	3.76924	1.79389	1.0712	0.38786	0.9982	FALSE	380	--	--	--	--	--	--	--	--	--	--	--	--
comp227123_c0	0	0	1.2799	0.68865	0.99691	FALSE	0	1.55506	-0.97662	0.475	0.99618	FALSE	16.6368	0	5.7624	1.5531e-05	0.00067945	TRUE	17.0001	0	4.6075	2.3663e-05	0.00091225	TRUE	16.7592	1.83809	3.1887	0.00015891	0.0086666	FALSE	1.77376	0	2.5735	0.27817	0.9982	FALSE	967	--	--	--	--	--	--	--	--	--	--	--	--
comp237109_c0	6.92022	1.04196	2.7315	0.032053	0.68991	FALSE	7.78117	6.41657	0.27819	0.87222	0.99618	FALSE	65.4515	1.10338	5.8904	1.0757e-17	2.0585e-15	TRUE	66.8807	6.86656	3.2839	4.6013e-14	6.2542e-12	TRUE	65.9329	7.58442	3.1199	1.1588e-13	2.4696e-11	TRUE	7.31898	1.07276	2.7703	0.021995	0.51368	FALSE	414	--	--	--	--	--	--	--	--	--	--	--	--
comp220310_c0	1.87413	1.56294	0.26196	0.89832	0.99691	FALSE	2.10729	3.69262	-0.80926	0.31947	0.99618	FALSE	101.82	1.65508	5.943	1.2697e-26	4.1194e-24	TRUE	104.044	1.8596	5.8061	1.165e-26	3.728e-24	TRUE	102.569	4.3647	4.5546	1.4026e-25	7.3682e-23	TRUE	4.21195	1.60914	1.3882	0.26497	0.9982	FALSE	1171	--	--	--	--	--	--	--	--	--	--	--	--
comp229449_c0	0	2.37335	-4.0777	0.12297	0.99691	FALSE	0	6.99972	-5.4689	0.0030285	0.075518	FALSE	162.849	2.51327	6.0178	1.6284e-41	9.3935e-39	TRUE	166.405	0	10.221	2.4815e-28	8.565e-26	TRUE	164.047	8.2737	4.3094	5.1943e-39	4.8563e-36	TRUE	7.98415	2.44351	1.7082	0.074815	0.9982	FALSE	1276	--	--	--	--	--	--	--	--	--	--	--	--
comp220534_c0	0	0	-0.30508	0.91973	0.99691	FALSE	0	0	-0.53733	0.7755	0.99618	FALSE	24.4569	0	6.0552	1.7093e-07	1.1056e-05	TRUE	24.991	0	6.4853	2.0227e-07	1.1921e-05	TRUE	24.6368	0	5.5057	1.6373e-07	1.6897e-05	TRUE	0	0	0.54923	0.85406	0.9982	FALSE	403	--	--	--	--	--	--	--	--	--	--	--	--
comp242776_c1	1.17133	0	1.0168	0.67126	0.99691	FALSE	1.31706	1.81424	-0.46205	0.59716	0.99618	FALSE	42.4375	0	6.1133	5.876e-12	7.0301e-10	TRUE	43.3642	1.16225	5.2215	6.339e-12	6.9743e-10	TRUE	42.7496	2.14444	4.3172	2.5166e-11	4.3059e-09	TRUE	2.06939	0	1.7959	0.34792	0.9982	FALSE	380	--	--	--	--	--	--	--	--	--	--	--	--
comp177412_c0	0	0	-2.1817	0.54387	0.99691	FALSE	0	3.69327	-4.5226	0.033312	0.45929	FALSE	49.3345	0	6.1671	1.2103e-13	1.6969e-11	TRUE	50.4119	0	8.4738	8.8753e-12	9.5395e-10	TRUE	49.6974	4.36546	3.509	1.4271e-11	2.5186e-09	TRUE	4.21268	0	2.6579	0.089031	0.9982	FALSE	617	--	--	--	--	--	--	--	--	--	--	--	--
comp198671_c0	0	1.15773	-3.627	0.29927	0.99691	FALSE	0	2.65656	-4.6561	0.070049	0.74566	FALSE	92.703	1.22598	6.2406	3.1695e-24	8.981e-22	TRUE	94.7274	0	9.9926	2.4168e-17	4.2765e-15	TRUE	93.3849	3.14007	4.8943	5.8728e-24	2.8382e-21	TRUE	3.03018	1.19196	1.3461	0.35551	0.9982	FALSE	1034	--	--	--	--	--	--	--	--	--	--	--	--
comp199289_c0	0	0	NA	NA	NA	NA	0	1.03671	NA	NA	NA	NA	14.2373	0	6.2746	6.9728e-05	0.0025955	TRUE	14.5482	0	4.8628	7.9219e-05	0.0026818	TRUE	14.342	1.22539	3.5489	0.00026852	0.013698	FALSE	1.18251	0	2.7255	0.36128	0.9982	FALSE	381	--	--	--	--	--	--	--	--	--	--	--	--
comp223037_c0	0	0	-3.3051	0.37024	0.99691	FALSE	0	1.74944	-4.0534	0.15059	0.99618	FALSE	77.3116	0	6.3006	1.9686e-20	4.4974e-18	TRUE	78.9999	0	9.7307	3.1584e-15	4.7281e-13	TRUE	77.8803	2.06785	5.2351	1.624e-20	6.1022e-18	TRUE	1.99548	0	1.0653	0.5316	0.9982	FALSE	1890	--	--	--	--	--	--	--	--	--	--	--	--
comp184464_c0	2.15525	1.38928	0.63352	0.71282	0.99691	FALSE	2.42339	8.16407	-1.7523	0.025312	0.37823	FALSE	123.637	1.47118	6.393	1.3428e-31	5.3816e-29	TRUE	126.337	2.13854	5.8845	5.3259e-32	2.1083e-29	TRUE	124.547	9.64997	3.69	1.3411e-27	7.7441e-25	TRUE	9.31225	1.43035	2.7028	0.010749	0.30289	FALSE	1330	--	--	--	--	--	--	--	--	--	--	--	--
comp192315_c0	0	0	0.69492	0.88418	0.99691	FALSE	0	0	-1.6205	0.45857	0.99618	FALSE	16.3169	0	6.4713	2.2151e-05	0.00093218	TRUE	16.6732	0	5.9014	1.8956e-05	0.00074674	TRUE	16.4369	1.14881	3.8387	6.1738e-05	0.0037484	TRUE	1.1086	0	2.6324	0.38546	0.9982	FALSE	1010	--	--	--	--	--	--	--	--	--	--	--	--
comp235925_c0	0	0	0.69492	0.88418	0.99691	FALSE	0	1.23109	-1.9615	0.3581	0.99618	FALSE	16.3177	0	6.4714	2.2141e-05	0.00093218	TRUE	16.674	0	5.9015	1.8947e-05	0.00074674	TRUE	16.4377	1.45515	3.4978	0.00010431	0.0059815	FALSE	1.40423	0	2.9734	0.29879	0.9982	FALSE	961	--	--	--	--	--	--	--	--	--	--	--	--
comp205844_c0	0	0	1.4319	0.72	0.99691	FALSE	0	0	-0.43605	0.74691	0.99618	FALSE	16.3985	0	6.4785	2.1189e-05	0.00089686	TRUE	16.7566	0	5.1717	1.9732e-05	0.00077451	TRUE	16.5191	0	4.2934	3.4385e-05	0.0022244	TRUE	0	0	2.1849	0.50432	0.9982	FALSE	796	--	--	--	--	--	--	--	--	--	--	--	--
comp213596_c0	0	0	1.1974	0.68666	0.99691	FALSE	0	1.49027	-0.73465	0.54772	0.99618	FALSE	33.7663	0	6.5205	1.0887e-09	9.8288e-08	TRUE	34.5037	0	5.4482	7.8727e-10	6.6585e-08	TRUE	34.0147	1.7615	4.2713	2.908e-09	3.9274e-07	TRUE	1.69986	0	2.249	0.32581	0.9982	FALSE	612	--	--	--	--	--	--	--	--	--	--	--	--
comp228349_c0	0	0	NA	NA	NA	NA	0	0	NA	NA	NA	NA	33.9935	0	6.5302	9.657e-10	8.7528e-08	TRUE	34.7358	0	6.1184	7.1643e-10	6.0997e-08	TRUE	34.2435	0	6.4826	9.1594e-10	1.3102e-07	TRUE	0	0	0.047412	0.98379	0.9982	FALSE	1473	--	--	--	--	--	--	--	--	--	--	--	--
comp227903_c0	0	0	0.10996	0.9889	0.99691	FALSE	0	0	-0.29855	0.81378	0.99618	FALSE	38.3063	0	6.7025	1.0196e-10	1.0482e-08	TRUE	39.1428	0	6.7176	9.7885e-11	9.2806e-09	TRUE	38.588	0	5.9768	5.7948e-11	9.6011e-09	TRUE	0	0	0.72548	0.80396	0.9982	FALSE	1312	--	--	--	--	--	--	--	--	--	--	--	--
comp199011_c0	0	0	-2.1795	0.54772	0.99691	FALSE	0	0	-1.8835	0.5353	0.99618	FALSE	70.7864	0	6.714	1.572e-18	3.1938e-16	TRUE	72.3322	0	9.0185	2.5074e-15	3.7943e-13	TRUE	71.3071	0	6.6928	1.4551e-18	4.7026e-16	TRUE	0	0	0.020939	0.98656	0.99847	FALSE	1361	--	--	--	--	--	--	--	--	--	--	--	--
comp234056_c0	0	0	0.37299	0.93044	0.99691	FALSE	0	0	-0.88351	0.63218	0.99618	FALSE	33.7511	0	6.7829	1.4105e-09	1.2545e-07	TRUE	34.4882	0	6.535	1.0661e-09	8.8511e-08	TRUE	33.9994	0	5.2092	8.6722e-10	1.2451e-07	TRUE	0	0	1.5735	0.57516	0.9982	FALSE	860	--	--	--	--	--	--	--	--	--	--	--	--
comp213684_c0	0	0	NA	NA	NA	NA	0	0	NA	NA	NA	NA	27.1948	0	6.7932	5.5435e-08	3.8593e-06	TRUE	27.7886	0	5.7964	3.325e-08	2.2301e-06	TRUE	27.3948	0	6.1607	3.6471e-08	4.1845e-06	TRUE	0	0	0.63237	0.86142	0.9982	FALSE	997	--	--	--	--	--	--	--	--	--	--	--	--
comp283093_c0	0	0	NA	NA	NA	NA	0	0	NA	NA	NA	NA	34.7133	0	6.8235	8.6302e-10	7.8751e-08	TRUE	35.4714	0	6.1486	4.8096e-10	4.1949e-08	TRUE	34.9687	0	8.8347	2.2501e-08	2.6774e-06	TRUE	0	0	-2.0115	0.70709	0.9982	FALSE	455	--	--	--	--	--	--	--	--	--	--	--	--
comp230265_c0	0	0	NA	NA	NA	NA	0	1.29588	NA	NA	NA	NA	21.5959	0	6.8757	1.3664e-06	7.5343e-05	TRUE	22.0675	0	5.4638	8.7889e-07	4.5682e-05	TRUE	21.7547	1.53174	3.8281	4.1297e-06	0.00033419	TRUE	1.47813	0	3.0474	0.28084	0.9982	FALSE	587	--	--	--	--	--	--	--	--	--	--	--	--
comp182824_c0	0	0	NA	NA	NA	NA	0	0	NA	NA	NA	NA	14.3972	0	6.8757	8.0284e-05	0.0029403	TRUE	14.7116	0	4.8789	7.1631e-05	0.0024547	TRUE	14.5031	0	4.3951	9.5334e-05	0.0055173	FALSE	0	0	2.4804	0.51527	0.9982	FALSE	338	--	--	--	--	--	--	--	--	--	--	--	--
comp199052_c0	0	0	-0.30508	0.94319	0.99691	FALSE	0	0	-2.2985	0.43118	0.99618	FALSE	22.3949	0	6.9281	9.0833e-07	5.1694e-05	TRUE	22.884	0	7.3582	1.2531e-06	6.3521e-05	TRUE	22.5596	0	4.6175	8.8592e-07	8.0901e-05	TRUE	0	0	2.3104	0.47078	0.9982	FALSE	419	--	--	--	--	--	--	--	--	--	--	--	--
comp199306_c0	0	0	1.3579	0.63591	0.99691	FALSE	1.00096	2.91574	-1.5425	0.21091	0.99618	FALSE	48.6307	0	7.0468	5.6557e-13	7.4875e-11	TRUE	49.6926	0	5.814	1.5144e-13	1.9728e-11	TRUE	48.9884	3.44642	3.8293	4.8241e-12	9.0097e-10	TRUE	3.3258	0	3.2173	0.097377	0.9982	FALSE	635	--	--	--	--	--	--	--	--	--	--	--	--
comp198976_c0	0	1.09984	NA	NA	NA	NA	0	0	NA	NA	NA	NA	162.967	1.16468	7.1285	1.5061e-39	8.3023e-37	TRUE	166.526	0	8.3796	1.1346e-35	5.1405e-33	TRUE	164.166	0	7.7438	9.0913e-38	8.1598e-35	TRUE	0	1.13236	-0.61555	0.78059	0.9982	FALSE	840	--	--	--	--	--	--	--	--	--	--	--	--
comp234106_c0	0	0	-2.89	0.60519	0.99691	FALSE	0	0	NA	NA	NA	NA	53.4969	0	7.1844	5.2904e-14	7.6703e-12	TRUE	54.6652	0	10.199	2.3419e-10	2.1221e-08	TRUE	53.8905	0	6.752	2.3063e-14	5.2729e-12	TRUE	0	0	NA	NA	NA	NA	1088	XP_003534259.1	217	1.6552e-16	PREDICTED: uncharacterized protein LOC100782361 [Glycine max]	--	--	--	--	--	--	--	--
comp159056_c0	0	0	1.8648	0.67797	0.99691	FALSE	0	1.23109	-1.3765	0.44414	0.99618	FALSE	20.2289	0	7.3663	4.32e-06	0.00021476	TRUE	20.6707	0	5.6265	1.9046e-06	9.4155e-05	TRUE	20.3777	1.45515	3.8077	8.6231e-06	0.00064795	TRUE	1.40423	0	3.5584	0.26175	0.9982	FALSE	449	--	--	--	--	--	--	--	--	--	--	--	--
comp96081_c0	0	0	-4.0055	0.38751	0.99691	FALSE	0	0	-2.6205	0.59067	0.99618	FALSE	162.289	0	7.67	8.4967e-38	4.3428e-35	TRUE	165.833	0	11.801	4.0062e-22	9.8767e-20	TRUE	163.483	0	8.7378	4.9964e-34	4.004e-31	TRUE	0	0	-1.0681	0.70746	0.9982	FALSE	2950	--	--	--	--	--	--	--	--	--	--	--	--
comp189869_c0	0	0	-1.3051	0.85562	0.99691	FALSE	0	1.1663	-4.4685	0.23248	0.99618	FALSE	31.114	0	7.9875	2.9701e-08	2.1618e-06	TRUE	31.7935	0	9.4176	3.1962e-07	1.8188e-05	TRUE	31.3429	1.37857	4.5069	8.073e-09	1.0234e-06	TRUE	1.33032	0	3.4804	0.27878	0.9982	FALSE	500	--	--	--	--	--	--	--	--	--	--	--	--
comp225490_c0	0	0	NA	NA	NA	NA	0	0	NA	NA	NA	NA	25.5151	0	8.7013	1.3856e-06	7.6224e-05	TRUE	26.0723	0	5.7044	8.776e-08	5.4839e-06	TRUE	25.7028	0	6.0687	9.2848e-08	1.0065e-05	TRUE	0	0	2.6324	0.61632	0.9982	FALSE	945	--	--	--	--	--	--	--	--	--	--	--	--
comp107936_c0	0	0	-1.89	0.77374	0.99691	FALSE	0	0	-2.2985	0.64948	0.99618	FALSE	87.2641	0	8.8903	1.0971e-18	2.2516e-16	TRUE	89.1697	0	10.905	1.927e-14	2.6883e-12	TRUE	87.906	0	8.1646	3.2975e-20	1.213e-17	TRUE	0	0	0.72548	0.86067	0.9982	FALSE	494	--	--	--	--	--	--	--	--	--	--	--	--
comp238079_c0	0	0	1.2799	0.85778	0.99691	FALSE	0	0	-2.414	0.40234	0.99618	FALSE	63.9077	0	10.026	2.8232e-12	3.498e-10	TRUE	65.3033	0	8.8711	3.2488e-14	4.4672e-12	TRUE	64.3779	0	6.0148	2.7651e-17	7.9983e-15	TRUE	0	0	4.0109	0.33365	0.9982	FALSE	2049	--	--	--	--	--	--	--	--	--	--	--	--
comp267591_c0	0	0	1.6949	0.6547	0.99691	FALSE	0	4.4708	-2.8221	0.03957	0.51662	FALSE	321.096	0	10.77	2.0681e-49	1.6454e-46	TRUE	328.108	0	9.2	2.5895e-62	2.7813e-59	TRUE	323.458	5.28451	5.9357	3.1972e-80	8.2326e-77	TRUE	5.09957	0	4.834	0.020047	0.47985	FALSE	5163	--	--	--	--	--	--	--	--	--	--	--	--
comp243675_c0	0	0	1.2751	0.80088	0.99691	FALSE	0	3.3045	-3.3908	0.059247	0.67255	FALSE	328.136	0	11.386	1.1211e-45	7.6401e-43	TRUE	335.302	0	10.236	3.2618e-55	2.7832e-52	TRUE	330.55	3.90594	6.4031	5.9125e-81	1.6012e-77	TRUE	3.76924	0	4.9829	0.044634	0.83617	FALSE	1612	--	--	--	--	--	--	--	--	--	--	--	--
comp267591_c1	0	0	2.5023	0.65712	0.99691	FALSE	0	2.46218	-2.7391	0.13113	0.99618	FALSE	180.147	0	11.521	2.7927e-25	8.4152e-23	TRUE	184.081	0	9.1438	5.5389e-36	2.5548e-33	TRUE	181.472	2.91031	5.9624	8.6811e-46	1.033e-42	TRUE	2.80846	0	5.5584	0.080246	0.9982	FALSE	942	--	--	--	--	--	--	--	--	--	--	--	--
comp260608_c0	100.128	78.3691	0.35348	0.17973	0.99691	FALSE	112.585	64.9698	0.79317	0.074092	0.77374	FALSE	31.8083	82.9892	-1.3835	6.7401e-06	0.00032018	TRUE	32.5029	99.3513	-1.612	6.3385e-09	4.7375e-07	TRUE	32.0423	76.7946	-1.261	4.6427e-05	0.0029204	TRUE	74.107	80.6859	-0.12271	0.66224	0.9982	FALSE	1639	--	--	--	--	--	--	--	--	--	--	--	--
comp230663_c0	0	0	-0.30508	0.9267	0.99691	FALSE	0	0	-0.29855	0.85227	0.99618	FALSE	14.2373	0	5.5377	6.4215e-05	0.0024154	TRUE	14.5482	0	5.9678	6.512e-05	0.0022552	TRUE	14.342	0	5.227	6.7823e-05	0.0040737	TRUE	0	0	0.31045	0.92536	0.9982	FALSE	752	--	--	--	--	--	--	--	--	--	--	--	--
comp232134_c0	27.7104	14.0085	0.98412	0.044979	0.86487	FALSE	31.1579	0	8.9095	5.8858e-07	4.0855e-05	TRUE	0	14.8344	-4.8909	0.00010695	0.0037864	TRUE	0	27.4955	-5.7811	6.0143e-08	3.8716e-06	TRUE	0	0	NA	NA	NA	NA	0	14.4227	-7.6084	0.00015776	0.0091301	FALSE	1001	--	--	--	--	--	--	--	--	--	--	--	--
comp145767_c0	0	0	NA	NA	NA	NA	0	0	NA	NA	NA	NA	19.2763	0	4.8373	4.2517e-06	0.00021169	TRUE	19.6972	0	5.2999	3.5361e-06	0.00016569	TRUE	19.4181	0	5.6642	3.3001e-06	0.00027339	TRUE	0	0	-0.82706	0.78174	0.9982	FALSE	596	--	--	--	--	--	--	--	--	--	--	--	--
comp261416_c0	5.61676	5.90442	-0.072057	0.87404	0.99691	FALSE	6.31555	13.9891	-1.1473	0.019392	0.31337	FALSE	68.2725	6.25251	3.4488	2.4825e-15	3.9976e-13	TRUE	69.7634	5.57321	3.6459	1.0314e-15	1.6083e-13	TRUE	68.7747	16.5351	2.0563	1.1584e-09	1.6421e-07	TRUE	15.9565	6.07898	1.3922	0.029676	0.63278	FALSE	1313	--	--	--	--	--	--	--	--	--	--	--	--
comp168610_c0	0	0	-0.93311	0.68039	0.99691	FALSE	0	5.6371	-3.2821	0.014744	0.25796	FALSE	17.5902	1.04209	4.0772	2.2321e-05	0.00093833	TRUE	17.9744	0	5.1354	9.9994e-06	0.00042147	TRUE	17.7196	6.66308	1.4111	0.015872	0.39621	FALSE	6.42989	1.01316	2.6659	0.035355	0.7141	FALSE	616	--	--	--	--	--	--	--	--	--	--	--	--
comp246191_c0	2.67063	14.4137	-2.4322	0.0023173	0.096366	FALSE	3.00289	6.6738	-1.1522	0.10556	0.96785	FALSE	48.1508	15.2635	1.6575	7.0205e-06	0.00033194	TRUE	49.2023	2.64993	4.2147	1.8221e-12	2.1315e-10	TRUE	48.505	7.88847	2.6203	4.6883e-09	6.1213e-07	TRUE	7.61239	14.8399	-0.96306	0.13239	0.9982	FALSE	4833	--	--	--	--	--	--	--	--	--	--	--	--
comp258125_c0	1.45245	0	0.94868	0.657	0.99691	FALSE	1.63315	2.13821	-0.38874	0.59492	0.99618	FALSE	22.6885	0	4.8314	6.0925e-07	3.5795e-05	TRUE	23.1839	1.44119	4.0078	1.8387e-06	9.1334e-05	TRUE	22.8553	2.52737	3.1768	1.0652e-05	0.00078404	TRUE	2.43892	0	1.6544	0.33555	0.9982	FALSE	1854	--	--	--	--	--	--	--	--	--	--	--	--
comp104570_c0	0	0	NA	NA	NA	NA	0	0	NA	NA	NA	NA	32.1274	0	6.4488	2.597e-09	2.21e-07	TRUE	32.829	0	6.0369	2.0263e-09	1.6193e-07	TRUE	32.3638	0	7.1623	5.2374e-09	6.7707e-07	TRUE	0	0	-0.7138	0.85767	0.9982	FALSE	300	--	--	--	--	--	--	--	--	--	--	--	--
comp199211_c1	0	1.04196	-0.77456	0.71413	0.99691	FALSE	0	4.53559	-2.7274	0.04081	0.52694	FALSE	26.075	1.10338	4.5627	1.1748e-07	7.8248e-06	TRUE	26.6444	0	5.4623	6.5604e-08	4.1845e-06	TRUE	26.2668	5.3611	2.2926	6.0924e-05	0.0037061	TRUE	5.17347	1.07276	2.2698	0.084774	0.9982	FALSE	417	--	--	--	--	--	--	--	--	--	--	--	--
comp251029_c0	NA	NA	NA	NA	NA	NA	NA	NA	NA	NA	NA	NA	44.681	0	6.4816	2.2482e-12	2.8171e-10	TRUE	45.6567	0	6.5128	2.2047e-12	2.5442e-10	TRUE	45.0097	0	6.4922	2.236e-12	4.2935e-10	TRUE	NA	NA	NA	NA	NA	NA	995	--	--	--	--	--	--	--	--	--	--	--	--
comp252040_c0	NA	NA	NA	NA	NA	NA	0	0	NA	NA	NA	NA	24.1578	0	5.5944	1.9176e-07	1.232e-05	TRUE	24.6853	0	5.6256	1.9366e-07	1.1459e-05	TRUE	24.3355	0	7.3117	4.754e-07	4.5754e-05	TRUE	0	0	NA	NA	NA	NA	919	--	--	--	--	--	--	--	--	--	--	--	--
comp254499_c0	0	7.35159	-6.2938	0.0045302	0.16456	FALSE	0	21.3173	-7.6605	1.1712e-06	7.6774e-05	TRUE	76.6509	7.78499	3.2995	1.6635e-16	2.9205e-14	TRUE	78.3248	0	9.7183	3.9152e-15	5.8213e-13	TRUE	77.2147	25.1971	1.6156	3.2876e-08	3.7997e-06	TRUE	24.3153	7.56893	1.6837	0.0020829	0.082723	FALSE	1368	--	--	--	--	--	--	--	--	--	--	--	--
comp203648_c0	0	0	NA	NA	NA	NA	0	0	NA	NA	NA	NA	13.8373	0	4.4966	0.00011902	0.0041545	TRUE	14.1395	0	4.8217	0.00010196	0.0033412	TRUE	13.9391	0	4.1859	0.00015596	0.0085322	FALSE	0	0	0.31045	0.8946	0.9982	FALSE	755	BAD93925.1	137	4.73895e-08	hypothetical protein [Arabidopsis thaliana]	--	--	--	--	--	--	--	--
comp241866_c0	0	1.09984	-3.553	0.31527	0.99691	FALSE	0	0	-2.6205	0.44687	0.99618	FALSE	37.1929	1.16468	4.997	1.4144e-10	1.426e-08	TRUE	38.0051	0	8.6751	4.7143e-09	3.5775e-07	TRUE	37.4665	0	5.6124	1.0454e-10	1.6823e-08	TRUE	0	1.13236	-0.61555	0.78059	0.9982	FALSE	1943	--	--	--	--	--	--	--	--	--	--	--	--
comp241228_c0	0	1.09984	-1.3831	0.55865	0.99691	FALSE	0	1.68465	-1.8291	0.29912	0.99618	FALSE	27.7547	1.16468	4.5747	4.551e-08	3.2183e-06	TRUE	28.3608	0	6.0828	2.5423e-08	1.7355e-06	TRUE	27.9588	1.99126	3.8115	1.8576e-07	1.9007e-05	TRUE	1.92158	1.13236	0.76296	0.64057	0.9982	FALSE	2489	--	--	--	--	--	--	--	--	--	--	--	--
comp252429_c1	1.07762	0	0.75905	0.75605	0.99691	FALSE	1.21169	2.33259	-0.94491	0.39007	0.99618	FALSE	27.5947	0	5.3549	2.7412e-08	2.0052e-06	TRUE	28.1973	1.06927	4.7209	4.5399e-08	2.9799e-06	TRUE	27.7977	2.75713	3.3337	7.2833e-07	6.7731e-05	TRUE	2.66064	0	2.0209	0.24999	0.9982	FALSE	1009	--	--	--	--	--	--	--	--	--	--	--	--
comp190896_c0	0	0	-1.3051	0.79693	0.99691	FALSE	0	0	NA	NA	NA	NA	15.0371	0	5.9384	4.0572e-05	0.0016022	TRUE	15.3655	0	7.3686	7.1809e-05	0.0024591	TRUE	15.1477	0	4.921	4.7362e-05	0.0029733	TRUE	0	0	NA	NA	NA	NA	1032	--	--	--	--	--	--	--	--	--	--	--	--
comp231841_c0	0	0	0.43189	0.90849	0.99691	FALSE	0	1.68465	-1.6771	0.32053	0.99618	FALSE	14.5572	0	5.3067	5.4789e-05	0.0020925	TRUE	14.8751	0	4.9998	6.1723e-05	0.0021512	TRUE	14.6643	1.99126	2.8806	0.00073704	0.032582	FALSE	1.92158	0	2.4259	0.27479	0.9982	FALSE	1504	--	--	--	--	--	--	--	--	--	--	--	--
comp177812_c0	0	3.64685	-5.2824	0.04515	0.86601	FALSE	0	1.42547	-3.758	0.20226	0.99618	FALSE	179.406	3.86185	5.5378	1.0886e-45	7.4499e-43	TRUE	183.323	0	10.945	7.3505e-28	2.4922e-25	TRUE	180.725	1.68492	6.745	2.0789e-44	2.3835e-41	TRUE	1.62595	3.75466	-1.2074	0.36084	0.9982	FALSE	1354	--	--	--	--	--	--	--	--	--	--	--	--
comp269171_c1	0	10.3038	-4.3651	0.0010756	0.051617	FALSE	0	2.52697	NA	NA	NA	NA	250.346	10.9112	4.52	2.4415e-60	2.6645e-57	TRUE	255.813	0	8.9989	3.2947e-50	2.4212e-47	TRUE	252.188	2.9869	6.3997	3.2762e-62	5.7177e-59	TRUE	2.88236	10.6084	-1.8799	0.032187	0.6689	FALSE	12570	--	--	--	--	--	--	--	--	--	--	--	--
comp147820_c0	0	0	-2.89	0.60519	0.99691	FALSE	0	0	-3.6205	0.39459	0.99618	FALSE	17.6766	0	5.5868	8.4231e-06	0.00039104	TRUE	18.0626	0	8.6019	5.0142e-05	0.001777	TRUE	17.8066	0	4.5392	1.3434e-05	0.00096658	TRUE	0	0	1.0474	0.70722	0.9982	FALSE	529	--	--	--	--	--	--	--	--	--	--	--	--
comp230367_c0	1.78042	1.2735	0.48342	0.80022	0.99691	FALSE	2.00193	3.82351	-0.93351	0.27429	0.99618	FALSE	91.9712	1.34858	6.0917	3.8667e-24	1.088e-21	TRUE	93.9796	1.76662	5.7333	3.0443e-24	8.6269e-22	TRUE	92.6477	4.5194	4.3576	7.2893e-23	3.2526e-20	TRUE	4.36124	1.31115	1.7339	0.18339	0.9982	FALSE	840	--	--	--	--	--	--	--	--	--	--	--	--
comp231760_c0	16.8578	13.9344	0.27476	0.68405	0.99691	FALSE	18.9551	0	5.2445	2.8472e-05	0.0013928	TRUE	0	14.7559	-4.8832	0.00011203	0.0039334	TRUE	0	16.7271	-5.0641	2.8189e-05	0.0010669	TRUE	NA	NA	NA	NA	NA	NA	0	14.3464	-4.8426	0.00011006	0.0066657	FALSE	1975	--	--	--	--	--	--	--	--	--	--	--	--
comp232358_c0	0	1.91025	-2.7645	0.23548	0.99691	FALSE	0	1.68465	-2.414	0.23628	0.99618	FALSE	26.9548	2.02287	3.7361	3.1506e-07	1.9452e-05	TRUE	27.5435	0	6.6256	5.3388e-08	3.4716e-06	TRUE	27.1531	1.99126	3.7694	3.0715e-07	3.067e-05	TRUE	1.92158	1.96673	-0.033508	0.99338	0.99847	FALSE	690	--	--	--	--	--	--	--	--	--	--	--	--
comp244269_c1	0	0	-1.1982	0.6631	0.99691	FALSE	0	0	-0.81312	0.67589	0.99618	FALSE	22.4901	0	4.8188	6.8863e-07	4.0109e-05	TRUE	22.9812	0	6.142	5.4119e-07	2.9325e-05	TRUE	22.6555	0	4.8866	6.6718e-07	6.2526e-05	TRUE	0	0	-0.068066	0.98411	0.9982	FALSE	2030	--	--	--	--	--	--	--	--	--	--	--	--
comp250422_c0	0	2.08739	NA	NA	NA	NA	0	0	NA	NA	NA	NA	22.5557	2.21045	3.3511	6.812e-06	0.00032312	TRUE	23.0482	0	5.5266	4.9722e-07	2.7168e-05	TRUE	22.7216	0	5.8908	4.9469e-07	4.7523e-05	TRUE	0	2.1491	-2.54	0.24388	0.9982	FALSE	4085	--	--	--	--	--	--	--	--	--	--	--	--
comp239687_c0	0	0	-0.89004	0.70916	0.99691	FALSE	0	3.75806	-2.8346	0.058724	0.66878	FALSE	389.369	0	8.7261	4.3827e-79	7.2231e-76	TRUE	397.871	0	9.7412	5.8547e-70	7.5567e-67	TRUE	392.233	4.44205	6.4643	1.7694e-95	6.4634e-92	TRUE	4.28659	0	2.2615	0.11746	0.9982	FALSE	1093	--	--	--	--	--	--	--	--	--	--	--	--
comp252330_c0	0	1.04196	-0.77456	0.71413	0.99691	FALSE	0	6.02586	-3.1373	0.013001	0.23473	FALSE	38.2327	1.10338	5.1148	7.0704e-11	7.4189e-09	TRUE	39.0676	0	6.0144	6.0761e-11	5.9029e-09	TRUE	38.5139	7.1226	2.4349	5.1582e-07	4.9372e-05	TRUE	6.87333	1.07276	2.6797	0.029143	0.62405	FALSE	1439	--	--	--	--	--	--	--	--	--	--	--	--
comp198984_c0	0	0	-0.72012	0.81771	0.99691	FALSE	0	1.61985	-2.3574	0.25047	0.99618	FALSE	30.4742	0	5.9575	5.1643e-09	4.217e-07	TRUE	31.1396	0	6.8027	8.5072e-09	6.2344e-07	TRUE	30.6983	1.91468	4.003	2.9547e-08	3.4377e-06	TRUE	1.84767	0	1.9543	0.34817	0.9982	FALSE	582	--	--	--	--	--	--	--	--	--	--	--	--
comp259822_c0	1.63986	3.47319	-1.0827	0.38574	0.99691	FALSE	1.84388	4.85956	-1.3981	0.12527	0.99618	FALSE	38.8725	3.67795	3.4018	2.8303e-09	2.3946e-07	TRUE	39.7214	1.62715	4.6095	1.0324e-10	9.7404e-09	TRUE	39.1585	5.74403	2.7692	6.2359e-08	6.922e-06	TRUE	5.54301	3.57587	0.63237	0.49899	0.9982	FALSE	3526	--	--	--	--	--	--	--	--	--	--	--	--
comp101316_c0	0	1.7366	-2.89	0.2477	0.99691	FALSE	0	5.24833	-4.3165	0.011759	0.21783	FALSE	21.9958	1.83897	3.5803	5.2724e-06	0.00025657	TRUE	22.4761	0	6.5953	8.7764e-07	4.5648e-05	TRUE	22.1576	6.20355	1.8366	0.0012837	0.052192	FALSE	5.98645	1.78794	1.7434	0.11769	0.9982	FALSE	290	--	--	--	--	--	--	--	--	--	--	--	--
comp235807_c1	0	0	-0.60464	0.77679	0.99691	FALSE	0	2.13821	-1.6425	0.26824	0.99618	FALSE	15.677	0	3.9986	6.844e-05	0.0025547	TRUE	16.0193	0	4.7282	3.7418e-05	0.001372	TRUE	15.7923	2.52737	2.6435	0.00078611	0.034451	FALSE	2.43892	0	1.3548	0.40485	0.9982	FALSE	1571	--	--	--	--	--	--	--	--	--	--	--	--
comp199437_c0	0	0	-0.14461	0.92168	0.99691	FALSE	1.00096	6.02586	-2.5898	0.02098	0.33145	FALSE	19.9962	1.04209	4.2622	4.8274e-06	0.0002366	TRUE	20.4328	0	4.5318	3.8544e-06	0.00017907	TRUE	20.1433	7.1226	1.4998	0.0073004	0.21582	FALSE	6.87333	1.01316	2.7621	0.026674	0.58757	FALSE	366	--	--	--	--	--	--	--	--	--	--	--	--
comp178728_c0	0	0	1.0763	0.74761	0.99691	FALSE	0	0	-0.057538	0.85027	0.99618	FALSE	15.5818	0	5.6707	2.8856e-05	0.0011787	TRUE	15.9221	0	4.7195	3.9736e-05	0.0014483	TRUE	15.6964	0	4.2197	5.7992e-05	0.0035443	TRUE	0	0	1.4508	0.61287	0.9982	FALSE	430	--	--	--	--	--	--	--	--	--	--	--	--
comp224375_c0	0	0	-0.30508	0.96718	0.99691	FALSE	0	0	-2.8835	0.54057	0.99618	FALSE	17.6982	0	8.1735	3.4559e-05	0.0013857	TRUE	18.0847	0	8.6036	4.9701e-05	0.0017642	TRUE	17.8284	0	5.2779	8.7931e-06	0.00065956	TRUE	0	0	2.8954	0.56433	0.9982	FALSE	1123	--	--	--	--	--	--	--	--	--	--	--	--
comp240306_c0	1.31189	1.04196	0.33235	0.88635	0.99691	FALSE	1.4751	1.55506	-0.076154	0.77241	0.99618	FALSE	17.3103	1.10338	3.9716	2.9683e-05	0.0012101	TRUE	17.6883	1.30172	3.7643	4.4086e-05	0.001588	TRUE	17.4376	1.83809	3.2459	0.00010396	0.0059662	FALSE	1.77376	1.07276	0.72548	0.66725	0.9982	FALSE	1126	--	--	--	--	--	--	--	--	--	--	--	--
comp268816_c1	36.4354	44.8864	-0.30094	0.25697	0.99691	FALSE	40.9684	41.5195	-0.019277	0.1837	0.99618	FALSE	124.441	47.5326	1.3885	1.443e-10	1.4522e-08	TRUE	127.158	36.1529	1.8144	7.1103e-14	9.5213e-12	TRUE	125.356	49.0762	1.3529	4.7329e-10	7.0331e-08	TRUE	47.3587	46.2134	0.03532	0.84929	0.9982	FALSE	3440	BAK03090.1	1060	2.13887e-128	predicted protein [Hordeum vulgare subsp. vulgare]	AK371892.1	81	6.48562e-32	Hordeum vulgare subsp. vulgare mRNA for predicted protein, complete cds, clone: NIASHv2142N15	--	--	--	--
comp242882_c0	0	0	-2.0706	0.46869	0.99691	FALSE	0	0	-1.784	0.45183	0.99618	FALSE	15.837	1.04209	3.9258	6.8693e-05	0.0025617	TRUE	16.1828	0	6.1214	2.5987e-05	0.00099365	TRUE	15.9535	1.07222	3.8952	7.3525e-05	0.0043827	TRUE	1.03469	1.01316	0.030338	0.97954	0.9982	FALSE	1102	--	--	--	--	--	--	--	--	--	--	--	--
comp227587_c0	0	0	-0.30508	0.91332	0.99691	FALSE	0	0	0.18688	0.95055	0.99618	FALSE	18.7156	0	5.4468	4.6459e-06	0.00022877	TRUE	19.1243	0	5.8769	4.6285e-06	0.00021051	TRUE	18.8533	0	5.6216	4.5884e-06	0.0003662	TRUE	0	0	-0.17498	0.96237	0.9982	FALSE	1663	--	--	--	--	--	--	--	--	--	--	--	--
comp211680_c0	0	1.09984	-0.30508	0.85768	0.99691	FALSE	1.00096	1.87903	-0.9086	0.45004	0.99618	FALSE	78.9449	1.16468	6.0828	5.9563e-21	1.4168e-18	TRUE	80.6688	0	6.5129	1.0355e-20	2.3667e-18	TRUE	79.5256	2.22103	5.1621	7.1785e-21	2.7771e-18	TRUE	2.1433	1.13236	0.9205	0.56448	0.9982	FALSE	1587	--	--	--	--	--	--	--	--	--	--	--	--
comp198990_c0	0	1.7366	-2.042	0.33988	0.99691	FALSE	0	3.3207	-2.8081	0.076658	0.79132	FALSE	30.9421	1.83897	4.0726	1.8856e-08	1.4119e-06	TRUE	31.6178	0	6.2397	4.3468e-09	3.31e-07	TRUE	31.1697	3.92509	2.9893	5.54e-07	5.2706e-05	TRUE	3.78772	1.78794	1.083	0.38254	0.9982	FALSE	685	--	--	--	--	--	--	--	--	--	--	--	--
comp215860_c0	0	0	NA	NA	NA	NA	0	0	NA	NA	NA	NA	187.178	0	9.2543	1.5263e-36	7.4931e-34	TRUE	191.265	0	8.5794	7.4583e-40	3.9638e-37	TRUE	188.555	0	7.9437	2.3829e-42	2.512e-39	TRUE	0	0	1.3104	0.65475	0.9982	FALSE	1070	--	--	--	--	--	--	--	--	--	--	--	--
comp251290_c0	17.0302	13.8928	0.29376	0.65689	0.99691	FALSE	19.149	0	5.2592	2.568e-05	0.0012674	TRUE	0	14.7118	-4.8789	0.00011499	0.0040226	TRUE	0	16.8982	-5.0788	2.5474e-05	0.00097521	TRUE	NA	NA	NA	NA	NA	NA	0	14.3035	-4.8383	0.00011296	0.0068224	FALSE	1362	--	--	--	--	--	--	--	--	--	--	--	--
comp242830_c1	0	0	-0.41706	0.83777	0.99691	FALSE	0	1.87838	-1.3487	0.34984	0.99618	FALSE	19.1123	0	4.3651	6.9738e-06	0.00032983	TRUE	19.5297	0	4.9072	4.6752e-06	0.00021251	TRUE	19.2529	2.22026	3.1163	6.1153e-05	0.0037158	TRUE	2.14256	0	1.2486	0.46304	0.9982	FALSE	2676	--	--	--	--	--	--	--	--	--	--	--	--
comp260683_c0	1.07762	1.50505	-0.48196	0.76319	0.99691	FALSE	1.21169	2.91574	-1.2668	0.2601	0.99618	FALSE	26.5549	1.59378	4.0585	1.956e-07	1.2527e-05	TRUE	27.1348	1.06927	4.6654	8.6435e-08	5.4076e-06	TRUE	26.7502	3.44642	2.9564	3.9386e-06	0.00031995	TRUE	3.3258	1.54954	1.1019	0.40683	0.9982	FALSE	2917	--	--	--	--	--	--	--	--	--	--	--	--
comp227268_c0	0	0	-1.3051	0.79693	0.99691	FALSE	0	0	-0.88351	0.81085	0.99618	FALSE	13.4374	0	5.7762	0.00010309	0.0036677	TRUE	13.7309	0	7.2063	0.00015964	0.0049734	TRUE	13.5363	0	5.8806	0.00010388	0.0059651	FALSE	0	0	-0.10459	0.98439	0.9982	FALSE	1855	--	--	--	--	--	--	--	--	--	--	--	--
comp229645_c0	2.67063	2.43123	0.13549	0.95458	0.99691	FALSE	3.00289	4.72998	-0.65548	0.31243	0.99618	FALSE	53.6393	2.57456	4.3809	4.8655e-14	7.0796e-12	TRUE	54.8107	2.64993	4.3704	6.132e-14	8.2472e-12	TRUE	54.0339	5.59086	3.2727	7.1218e-12	1.2992e-09	TRUE	5.39519	2.50311	1.108	0.28865	0.9982	FALSE	1067	--	--	--	--	--	--	--	--	--	--	--	--
comp220962_c0	1.4056	2.66278	-0.92175	0.50209	0.99691	FALSE	1.58047	11.7925	-2.8995	0.00073181	0.023654	FALSE	42.8718	2.81976	3.9264	5.7551e-11	6.1194e-09	TRUE	43.808	1.3947	4.9732	6.4071e-12	7.0398e-10	TRUE	43.1871	13.9388	1.6315	3.1903e-05	0.0020866	TRUE	13.451	2.7415	2.2947	0.0051521	0.17093	FALSE	764	--	--	--	--	--	--	--	--	--	--	--	--
comp198865_c0	0	0	NA	NA	NA	NA	0	0	NA	NA	NA	NA	17.1167	0	4.4249	1.9913e-05	0.00084792	TRUE	17.4905	0	5.1285	1.3202e-05	0.00054117	TRUE	17.2426	0	4.3552	2.1751e-05	0.0014823	TRUE	0	0	0.069438	0.96837	0.9982	FALSE	454	--	--	--	--	--	--	--	--	--	--	--	--
comp252429_c0	0	1.04196	-0.475	0.8043	0.99691	FALSE	0	2.203	-1.386	0.30423	0.99618	FALSE	41.912	1.10338	5.2474	7.9129e-12	9.3356e-10	TRUE	42.8272	0	5.8474	7.0794e-12	7.7281e-10	TRUE	42.2203	2.60396	4.0192	7.5505e-11	1.2379e-08	TRUE	2.51283	1.07276	1.228	0.43267	0.9982	FALSE	1126	--	--	--	--	--	--	--	--	--	--	--	--
comp256812_c0	0	0	-1.5275	0.59021	0.99691	FALSE	0	2.33259	-2.8835	0.13388	0.99618	FALSE	20.3081	0	4.5646	2.934e-06	0.00015082	TRUE	20.7516	0	6.2171	1.9616e-06	9.6753e-05	TRUE	20.4575	2.75713	2.8914	6.5003e-05	0.0039224	TRUE	2.66064	0	1.673	0.31072	0.9982	FALSE	2078	--	--	--	--	--	--	--	--	--	--	--	--
comp258602_c0	23.5672	27.8457	-0.24068	0.45163	0.99691	FALSE	26.4992	41.0795	-0.63247	0.0034585	0.083548	FALSE	293.678	29.4873	3.3161	8.2673e-59	8.7274e-56	TRUE	300.091	23.3844	3.6818	1.3469e-62	1.4883e-59	TRUE	295.838	48.5562	2.6071	3.362e-47	4.158e-44	TRUE	46.8569	28.6689	0.70877	0.030268	0.64239	FALSE	805	--	--	--	--	--	--	--	--	--	--	--	--
comp260506_c0	19.7261	13.7191	0.52392	0.35915	0.99691	FALSE	22.1803	0	5.4712	5.1943e-06	0.00029923	TRUE	0	14.5279	-4.8608	0.00012822	0.0044374	TRUE	0	19.5732	-5.2908	5.3155e-06	0.00023829	TRUE	NA	NA	NA	NA	NA	NA	0	14.1247	-4.8201	0.00012592	0.0075103	FALSE	1968	--	--	--	--	--	--	--	--	--	--	--	--
comp180047_c0	0	2.02603	-1.4344	0.41526	0.99691	FALSE	0	10.4319	-3.6295	0.00063035	0.020876	FALSE	31.274	2.14547	3.8656	2.5735e-08	1.8937e-06	TRUE	31.9569	0	5.425	3.3193e-09	2.5666e-07	TRUE	31.5041	12.3305	1.3533	0.0017929	0.069244	FALSE	11.899	2.08592	2.5121	0.0055782	0.18214	FALSE	561	--	--	--	--	--	--	--	--	--	--	--	--
comp268468_c0	41.6338	42.377	-0.025527	0.77924	0.99691	FALSE	46.8135	27.8583	0.74882	0.30334	0.99618	FALSE	105.884	44.8753	1.2385	4.7841e-08	3.3683e-06	TRUE	108.197	41.311	1.3891	1.0132e-08	7.3442e-07	TRUE	106.663	32.9286	1.6957	1.9897e-11	3.4724e-09	TRUE	31.7762	43.6298	-0.45737	0.19222	0.9982	FALSE	9081	--	--	--	--	--	--	--	--	--	--	--	--
comp249912_c0	1.63986	1.15773	0.50228	0.80032	0.99691	FALSE	1.84388	4.92436	-1.4172	0.12008	0.99618	FALSE	37.6984	1.22598	4.9425	1.1231e-10	1.1452e-08	TRUE	38.5216	1.62715	4.5653	2.129e-10	1.9429e-08	TRUE	37.9757	5.82062	2.7058	1.3746e-07	1.4374e-05	TRUE	5.61691	1.19196	2.2364	0.07506	0.9982	FALSE	1673	--	--	--	--	--	--	--	--	--	--	--	--
comp171105_c0	0	2.08391	-1.0827	0.50168	0.99691	FALSE	1.10633	6.40426	-2.5333	0.018387	0.30199	FALSE	20.4793	2.20677	3.2142	2.4839e-05	0.0010324	TRUE	20.9265	0	4.4219	3.3211e-06	0.00015652	TRUE	20.6299	7.56987	1.4464	0.0081039	0.23459	FALSE	7.30494	2.14552	1.7675	0.081057	0.9982	FALSE	336	--	--	--	--	--	--	--	--	--	--	--	--
comp274650_c0	29.6581	17.8869	0.72952	0.11672	0.99691	FALSE	33.3479	1.55506	4.4226	1.0671e-07	8.4049e-06	TRUE	0	18.9414	-4.4282	1.8276e-05	0.00078507	TRUE	0	29.4281	-5.0327	2.8596e-08	1.9374e-06	TRUE	0	1.83809	-1.0523	0.59077	0.99427	FALSE	1.77376	18.4157	-3.3761	8.463e-05	0.0052705	FALSE	510	--	--	--	--	--	--	--	--	--	--	--	--
comp258429_c0	0	1.99593	-1.0204	0.52965	0.99691	FALSE	1.10633	5.24833	-2.2461	0.042998	0.5458	FALSE	29.0832	2.11359	3.7824	9.6381e-08	6.5106e-06	TRUE	29.7183	0	4.9279	1.5889e-08	1.1194e-06	TRUE	29.2972	6.20355	2.2396	2.9437e-05	0.0019435	TRUE	5.98645	2.05493	1.5426	0.15111	0.9982	FALSE	1767	BAJ95721.1	524	1.52063e-56	predicted protein [Hordeum vulgare subsp. vulgare]	--	--	--	--	--	--	--	--
comp228020_c0	1.21818	0	0.69492	0.76171	0.99691	FALSE	1.36974	2.72136	-0.99042	0.34099	0.99618	FALSE	50.7159	0	5.9919	4.9234e-14	7.1574e-12	TRUE	51.8234	1.20874	5.422	4.9896e-14	6.7701e-12	TRUE	51.0889	3.21666	3.9894	8.988e-13	1.7691e-10	TRUE	3.10408	0	2.0023	0.21676	0.9982	FALSE	1017	--	--	--	--	--	--	--	--	--	--	--	--
comp229715_c0	0	0	0.97503	0.73606	0.99691	FALSE	0	1.49027	-0.73465	0.54772	0.99618	FALSE	17.5966	0	5.3579	9.0868e-06	0.00041861	TRUE	17.9809	0	4.5079	1.5026e-05	0.00060701	TRUE	17.7261	1.7615	3.331	7.6715e-05	0.0045556	TRUE	1.69986	0	2.0267	0.35697	0.9982	FALSE	643	--	--	--	--	--	--	--	--	--	--	--	--
comp232979_c0	0	1.09984	-0.85257	0.68482	0.99691	FALSE	0	3.69327	-2.431	0.078584	0.80405	FALSE	17.3567	1.16468	3.8975	3.2039e-05	0.001296	TRUE	17.7357	0	4.8751	1.3045e-05	0.00053585	TRUE	17.4843	4.36546	2.0019	0.0025388	0.092627	FALSE	4.21268	1.13236	1.8954	0.16501	0.9982	FALSE	409	--	--	--	--	--	--	--	--	--	--	--	--
comp214335_c0	1.31189	1.04196	0.33235	0.88635	0.99691	FALSE	1.4751	4.34121	-1.5573	0.12497	0.99618	FALSE	61.2123	1.10338	5.7938	1.1559e-16	2.0544e-14	TRUE	62.549	1.30172	5.5865	1.1844e-16	1.9948e-14	TRUE	61.6625	5.13133	3.587	3.3308e-14	7.4631e-12	TRUE	4.95175	1.07276	2.2066	0.09735	0.9982	FALSE	1338	--	--	--	--	--	--	--	--	--	--	--	--
comp230775_c0	0	3.29953	-2.138	0.17611	0.99691	FALSE	0	4.08203	-2.2758	0.072568	0.76147	FALSE	23.1156	3.49405	2.7259	3.2206e-05	0.0013008	TRUE	23.6203	0	4.9889	4.4923e-07	2.4731e-05	TRUE	23.2856	4.82499	2.2708	0.00017381	0.0093524	FALSE	4.65612	3.39708	0.45484	0.6416	0.9982	FALSE	616	--	--	--	--	--	--	--	--	--	--	--	--
comp269171_c0	0	3.47319	NA	NA	NA	NA	0	2.2678	NA	NA	NA	NA	84.2111	3.67795	4.517	2.0652e-21	5.1081e-19	TRUE	86.05	0	7.4271	6.9768e-21	1.6066e-18	TRUE	84.8305	2.68055	4.984	5.2665e-22	2.2236e-19	TRUE	2.58674	3.57587	-0.46716	0.70316	0.9982	FALSE	2077	--	--	--	--	--	--	--	--	--	--	--	--
comp198808_c0	0	0	-0.19816	0.91464	0.99691	FALSE	0	1.1663	-0.66112	0.61442	0.99618	FALSE	38.3223	0	5.5877	5.4425e-11	5.7984e-09	TRUE	39.1591	0	5.9109	5.5995e-11	5.4537e-09	TRUE	38.6042	1.37857	4.8075	9.5855e-11	1.5571e-08	TRUE	1.33032	0	0.77993	0.69231	0.9982	FALSE	649	--	--	--	--	--	--	--	--	--	--	--	--
comp247604_c0	0	0	-0.30508	0.88667	0.99691	FALSE	0	1.81359	-1.5204	0.32747	0.99618	FALSE	22.4757	0	4.9333	6.4026e-07	3.7522e-05	TRUE	22.9665	0	5.3634	5.4128e-07	2.9325e-05	TRUE	22.641	2.14367	3.4008	6.6139e-06	0.00050724	TRUE	2.06865	0	1.5323	0.40099	0.9982	FALSE	1404	--	--	--	--	--	--	--	--	--	--	--	--
comp212493_c0	0	0	NA	NA	NA	NA	0	1.1663	NA	NA	NA	NA	59.6542	0	6.7566	7.9592e-16	1.3266e-13	TRUE	60.9568	0	6.9297	9.9765e-16	1.5572e-13	TRUE	60.093	1.37857	5.446	2.9616e-16	7.871e-14	TRUE	1.33032	0	1.3104	0.54854	0.9982	FALSE	933	--	--	--	--	--	--	--	--	--	--	--	--
comp238686_c0	0	1.09984	-0.23108	0.88463	0.99691	FALSE	1.05365	2.13821	-1.021	0.39087	0.99618	FALSE	23.7554	1.16468	4.3502	5.5287e-07	3.2745e-05	TRUE	24.2742	0	4.7064	3.9559e-07	2.2031e-05	TRUE	23.9302	2.52737	3.2431	5.4931e-06	0.00043119	TRUE	2.43892	1.13236	1.1069	0.47591	0.9982	FALSE	3020	--	--	--	--	--	--	--	--	--	--	--	--
comp232000_c0	6.93428	8.10411	-0.22491	0.69949	0.99691	FALSE	7.79698	3.3045	1.2385	0.35278	0.99618	FALSE	92.2631	8.58188	3.4264	4.3869e-20	9.8137e-18	TRUE	94.2779	6.88051	3.7763	3.6918e-21	8.5915e-19	TRUE	92.9418	3.90594	4.5726	2.3052e-23	1.0776e-20	TRUE	3.76924	8.3437	-1.1464	0.1916	0.9982	FALSE	1322	--	--	--	--	--	--	--	--	--	--	--	--
comp198260_c0	0	0	0.16441	0.96451	0.99691	FALSE	0	1.74944	-0.88351	0.47277	0.99618	FALSE	18.9564	0	4.5722	6.2281e-06	0.0002977	TRUE	19.3703	0	4.5328	6.8731e-06	0.00030042	TRUE	19.0958	2.06785	3.2071	5.3184e-05	0.0032823	TRUE	1.99548	0	1.3649	0.44866	0.9982	FALSE	1079	--	--	--	--	AK109076.1	82	5.5439e-33	Oryza sativa Japonica Group cDNA clone:002-154-G08, full insert sequence	--	--	--	--
comp256625_c0	0	0	NA	NA	NA	NA	0	1.94383	NA	NA	NA	NA	19.1675	0	5.9667	3.6102e-06	0.00018205	TRUE	19.5861	0	5.2918	3.7768e-06	0.00017573	TRUE	19.3085	2.29761	3.071	6.6506e-05	0.0040058	TRUE	2.2172	0	2.8954	0.19743	0.9982	FALSE	1658	--	--	--	--	--	--	--	--	--	--	--	--
comp261233_c0	0	0	-2.212	0.47883	0.99691	FALSE	0	7.19216	-5.093	0.0026805	0.068656	FALSE	19.7562	0	4.4253	4.5815e-06	0.00022602	TRUE	20.1876	0	6.7623	3.4636e-06	0.00016254	TRUE	19.9015	8.50117	1.2271	0.020689	0.48157	FALSE	8.20365	0	3.198	0.0094135	0.27369	FALSE	1416	--	--	--	--	--	--	--	--	--	--	--	--
comp238786_c0	0	0	-0.72012	0.77771	0.99691	FALSE	0	0	-0.93598	0.59386	0.99618	FALSE	19.1163	0	4.6998	5.1291e-06	0.00024978	TRUE	19.5338	0	5.5449	3.6786e-06	0.00017153	TRUE	19.257	1.07222	4.1667	9.0253e-06	0.00067569	TRUE	1.03469	0	0.53284	0.80109	0.9982	FALSE	1516	XP_001776833.1	219	2.07578e-16	predicted protein [Physcomitrella patens subsp. patens]	--	--	--	--	--	--	--	--
comp229064_c0	0	1.44716	NA	NA	NA	NA	0	1.56996	NA	NA	NA	NA	26.5525	1.53248	4.1149	1.7653e-07	1.1414e-05	TRUE	27.1323	0	5.7619	4.8136e-08	3.1434e-06	TRUE	26.7478	1.8557	3.8494	3.1405e-07	3.1239e-05	TRUE	1.79076	1.48995	0.26531	0.85748	0.9982	FALSE	669	--	--	--	--	--	--	--	--	--	--	--	--
comp243045_c0	8.90211	12.7929	-0.52313	0.34819	0.99691	FALSE	10.0096	28.2503	-1.4969	0.00012657	0.0052176	FALSE	180.347	13.5471	3.7347	6.1012e-40	3.398e-37	TRUE	184.285	8.83309	4.3829	3.801e-43	2.2894e-40	TRUE	181.674	33.392	2.4438	8.6997e-28	5.0987e-25	TRUE	32.2233	13.1711	1.2907	0.0035117	0.1257	FALSE	1812	--	--	--	--	--	--	--	--	--	--	--	--
comp98597_c0	0	1.2735	-1.5946	0.48678	0.99691	FALSE	0	2.98636	-2.655	0.10063	0.93976	FALSE	28.4745	1.34858	4.4002	3.8956e-08	2.7915e-06	TRUE	29.0963	0	6.1198	1.7011e-08	1.1903e-06	TRUE	28.684	3.5299	3.0225	1.3868e-06	0.00012196	TRUE	3.40636	1.31115	1.3774	0.31893	0.9982	FALSE	322	--	--	--	--	--	--	--	--	--	--	--	--
comp214918_c0	0	0	0.016849	0.99134	0.99691	FALSE	0	0	NA	NA	NA	NA	21.5159	0	6.4553	1.1001e-06	6.1826e-05	TRUE	21.9857	0	6.5635	1.1344e-06	5.7944e-05	TRUE	21.6741	0	5.4379	9.1441e-07	8.3261e-05	TRUE	0	0	NA	NA	NA	NA	372	--	--	--	--	--	--	--	--	--	--	--	--
comp297637_c0	0	0	-0.30508	0.96718	0.99691	FALSE	0	13.9314	-8.0468	0.00011768	0.0048937	TRUE	15.0939	0	7.9439	0.00010921	0.0038522	TRUE	15.4235	0	8.374	0.00014754	0.0046407	TRUE	15.2049	16.467	-0.11504	0.94775	0.99427	FALSE	15.8907	0	8.0587	9.3513e-05	0.0057653	FALSE	943	--	--	--	--	--	--	--	--	--	--	--	--
comp257810_c0	1.45245	0	1.6491	0.48128	0.99691	FALSE	1.63315	3.17492	-0.95906	0.31211	0.99618	FALSE	22.6349	0	5.5285	4.6731e-07	2.8007e-05	TRUE	23.1291	1.44119	4.0044	1.9021e-06	9.409e-05	TRUE	22.8014	3.75277	2.6031	6.2646e-05	0.0037977	TRUE	3.62143	0	2.9252	0.097826	0.9982	FALSE	2036	--	--	--	--	--	--	--	--	--	--	--	--
comp244430_c0	0	0	1.2799	0.72005	0.99691	FALSE	0	1.1015	-0.80105	0.58864	0.99618	FALSE	18.3165	0	6.2231	6.3367e-06	0.00030262	TRUE	18.7165	0	5.0682	6.7621e-06	0.00029582	TRUE	18.4512	1.30198	3.8249	2.2389e-05	0.0015223	TRUE	1.25641	0	2.3979	0.38037	0.9982	FALSE	1052	--	--	--	--	--	--	--	--	--	--	--	--
comp144040_c0	8.52729	6.93712	0.29775	0.74932	0.99691	FALSE	9.58818	16.2322	-0.75953	0.043501	0.55015	FALSE	37.7368	7.34609	2.3609	8.2893e-07	4.7443e-05	TRUE	38.5608	8.46117	2.1882	3.4456e-06	0.00016184	TRUE	38.0144	19.1866	0.98645	0.006517	0.19708	FALSE	18.5151	7.14221	1.3743	0.020359	0.48622	FALSE	640	--	--	--	--	--	--	--	--	--	--	--	--
comp259228_c0	0	1.44716	-0.86147	0.63878	0.99691	FALSE	0	1.94383	-1.118	0.39016	0.99618	FALSE	15.9969	1.53248	3.3839	0.00014264	0.0048801	TRUE	16.3463	0	4.3704	4.1562e-05	0.0015077	TRUE	16.1146	2.29761	2.8102	0.00047104	0.022278	FALSE	2.2172	1.48995	0.57348	0.69427	0.9982	FALSE	2447	--	--	--	--	--	--	--	--	--	--	--	--
comp144113_c0	0	1.04196	-1.1531	0.61837	0.99691	FALSE	0	1.1663	-1.1465	0.4998	0.99618	FALSE	27.7547	1.10338	4.6527	4.1448e-08	2.9582e-06	TRUE	28.3608	0	5.9308	2.4463e-08	1.6767e-06	TRUE	27.9588	1.37857	4.3421	6.5466e-08	7.2515e-06	TRUE	1.33032	1.07276	0.31045	0.85892	0.9982	FALSE	942	--	--	--	--	--	--	--	--	--	--	--	--
comp261894_c0	0	0	-1.3051	0.75264	0.99691	FALSE	0	0	-2.0355	0.49725	0.99618	FALSE	17.2767	0	5.5538	1.0675e-05	0.00048377	TRUE	17.654	0	6.9839	1.6123e-05	0.00064521	TRUE	17.4038	0	4.5062	1.73e-05	0.001212	TRUE	0	0	1.0474	0.70722	0.9982	FALSE	981	--	--	--	--	--	--	--	--	--	--	--	--
comp257300_c0	0	0	0.60181	0.84179	0.99691	FALSE	0	2.00862	-1.3459	0.33421	0.99618	FALSE	65.7778	0	7.0675	5.3929e-17	9.7759e-15	TRUE	67.2142	0	6.5907	1.8268e-17	3.2741e-15	TRUE	66.2617	2.3742	4.8027	2.2587e-17	6.6435e-15	TRUE	2.29111	0	2.2646	0.25201	0.9982	FALSE	2129	--	--	--	--	--	--	--	--	--	--	--	--
comp188899_c0	0	1.09984	-0.46554	0.80219	0.99691	FALSE	0	1.90301	-1.0874	0.40228	0.99618	FALSE	31.0301	1.16468	4.7357	6.023e-09	4.8567e-07	TRUE	31.7077	0	5.3262	3.9745e-09	3.0492e-07	TRUE	31.2583	2.24936	3.7967	3.6879e-08	4.225e-06	TRUE	2.17064	1.13236	0.93879	0.55569	0.9982	FALSE	906	--	--	--	--	--	--	--	--	--	--	--	--
comp253082_c0	18.8818	13.777	0.45474	0.44025	0.99691	FALSE	21.231	0	5.4081	8.5424e-06	0.000471	TRUE	0	14.5892	-4.8668	0.00012365	0.0042957	TRUE	0	18.7354	-5.2277	8.6549e-06	0.00036964	TRUE	NA	NA	NA	NA	NA	NA	0	14.1843	-4.8262	0.00012144	0.0072759	FALSE	2004	--	--	--	--	--	--	--	--	--	--	--	--
comp161464_c0	0	0	-1.1124	0.66891	0.99691	FALSE	0	2.07341	-2.2985	0.19863	0.99618	FALSE	24.2354	0	4.8197	2.5538e-07	1.5987e-05	TRUE	24.7646	0	6.0571	1.9243e-07	1.1398e-05	TRUE	24.4136	2.45079	3.3164	3.6099e-06	0.0002964	TRUE	2.36502	0	1.5031	0.37584	0.9982	FALSE	510	--	--	--	--	--	--	--	--	--	--	--	--
comp213871_c0	0	0	-1.9832	0.49369	0.99691	FALSE	0	1.87903	-2.8346	0.18135	0.99618	FALSE	14.8771	0	3.923	0.00011457	0.0040132	TRUE	15.202	0	6.0312	4.4996e-05	0.0016155	TRUE	14.9866	2.22103	2.7544	0.0008403	0.03641	FALSE	2.1433	0	1.1684	0.48564	0.9982	FALSE	567	--	--	--	--	--	--	--	--	--	--	--	--
comp252257_c0	2.6205	3.20344	-0.28978	0.76868	0.99691	FALSE	2.94652	4.58937	-0.63928	0.32585	0.99618	FALSE	91.0217	3.39229	4.7459	2.1752e-23	5.9246e-21	TRUE	93.0094	2.60018	5.1607	8.9039e-24	2.4377e-21	TRUE	91.6913	5.42466	4.0792	5.836e-22	2.4509e-19	TRUE	5.23481	3.29814	0.66648	0.49194	0.9982	FALSE	1281	--	--	--	--	--	--	--	--	--	--	--	--
comp127809_c0	1.21818	0	0.69492	0.76171	0.99691	FALSE	1.36974	2.33259	-0.76803	0.44143	0.99618	FALSE	196.314	0	7.9446	3.001e-44	1.9703e-41	TRUE	200.601	1.20874	7.3747	1.1967e-46	7.7884e-44	TRUE	197.758	2.75713	6.1644	1.557e-49	2.1266e-46	TRUE	2.66064	0	1.7799	0.2901	0.9982	FALSE	1357	--	--	--	--	--	--	--	--	--	--	--	--
comp214211_c0	0	0	NA	NA	NA	NA	0	0	NA	NA	NA	NA	18.4805	0	8.2359	2.4679e-05	0.0010265	TRUE	18.884	0	5.2391	5.7317e-06	0.00025495	TRUE	18.6164	0	6.3403	5.9734e-06	0.00046468	TRUE	0	0	1.8954	0.75009	0.9982	FALSE	909	--	--	--	--	--	--	--	--	--	--	--	--
comp256093_c0	0	2.19969	NA	NA	NA	NA	0	3.62848	NA	NA	NA	NA	34.8733	2.32937	3.9041	3.6905e-09	3.0709e-07	TRUE	35.6349	0	6.1552	4.4028e-10	3.8576e-08	TRUE	35.1298	4.28888	3.034	8.7524e-08	9.5335e-06	TRUE	4.13878	2.26472	0.86987	0.44467	0.9982	FALSE	4029	--	--	--	--	--	--	--	--	--	--	--	--
comp226795_c1	0	0	-0.89004	0.70916	0.99691	FALSE	0	2.2678	-2.1059	0.19677	0.99618	FALSE	22.0766	0	4.5855	1.0671e-06	6.0075e-05	TRUE	22.5587	0	5.6006	6.5044e-07	3.4737e-05	TRUE	22.239	2.68055	3.0525	1.964e-05	0.0013536	TRUE	2.58674	0	1.5328	0.34753	0.9982	FALSE	1352	--	--	--	--	--	--	--	--	--	--	--	--
comp215749_c0	0	2.43644	-2.7005	0.18547	0.99691	FALSE	0	3.69521	-3.1322	0.051908	0.61742	FALSE	26.8804	2.58008	3.3811	8.269e-07	4.7344e-05	TRUE	27.4674	0	6.2066	4.3986e-08	2.8958e-06	TRUE	27.0782	4.36776	2.6322	1.1495e-05	0.00083935	TRUE	4.2149	2.50847	0.74869	0.49613	0.9982	FALSE	435	--	--	--	--	--	--	--	--	--	--	--	--
comp256621_c0	0	2.37335	-2.8553	0.1791	0.99691	FALSE	0	2.07341	-2.4912	0.18287	0.99618	FALSE	18.9564	2.51327	2.915	0.0001015	0.0036197	TRUE	19.3703	0	5.8954	4.0278e-06	0.00018623	TRUE	19.0958	2.45079	2.9619	9.5308e-05	0.0055173	FALSE	2.36502	2.44351	-0.047106	0.98439	0.9982	FALSE	2957	--	--	--	--	--	--	--	--	--	--	--	--
comp224416_c0	0	0	-1.7183	0.65933	0.99691	FALSE	0	0	-2.173	0.46269	0.99618	FALSE	14.9571	0	4.9326	4.8788e-05	0.0018856	TRUE	15.2838	0	6.7759	5.4161e-05	0.0019089	TRUE	15.0672	0	4.1607	8.6624e-05	0.0050749	FALSE	0	0	0.77168	0.75915	0.9982	FALSE	711	XP_002962652.1	184	2.98078e-14	hypothetical protein SELMODRAFT_79236 [Selaginella moellendorffii]	--	--	--	--	--	--	--	--
comp230490_c0	0	0	-0.015573	0.97796	0.99691	FALSE	0	0	-0.74601	0.62457	0.99618	FALSE	20.876	0	5.2418	1.3855e-06	7.6224e-05	TRUE	21.3319	0	5.3824	1.3619e-06	6.8696e-05	TRUE	21.0296	1.14881	4.1942	3.3687e-06	0.00027819	TRUE	1.1086	0	1.0474	0.64551	0.9982	FALSE	1039	--	--	--	--	--	--	--	--	--	--	--	--
comp266229_c0	15.7427	9.4355	0.73851	0.24747	0.99691	FALSE	17.7013	9.84872	0.84584	0.42603	0.99618	FALSE	50.5503	9.99176	2.3389	1.3888e-08	1.0616e-06	TRUE	51.6542	15.6206	1.7254	3.9757e-06	0.00018404	TRUE	50.9222	11.6412	2.129	8.9396e-08	9.7306e-06	TRUE	11.2338	9.71445	0.20965	0.7144	0.9982	FALSE	1821	--	--	--	--	--	--	--	--	--	--	--	--
comp243070_c1	0	1.96988	-5.3938	0.14041	0.99691	FALSE	0	1.87903	-5.1565	0.12472	0.99618	FALSE	24.7153	2.08601	3.5666	1.4325e-06	7.8694e-05	TRUE	25.255	0	9.0854	3.2224e-06	0.00015225	TRUE	24.8971	2.22103	3.4867	1.8429e-06	0.00015887	TRUE	2.1433	2.02811	0.079692	0.94299	0.9982	FALSE	1260	--	--	--	--	--	--	--	--	--	--	--	--
comp147912_c0	0	1.04254	NA	NA	NA	NA	0	1.87903	NA	NA	NA	NA	15.597	1.104	3.8205	8.9257e-05	0.0032302	TRUE	15.9376	0	4.9944	3.381e-05	0.0012555	TRUE	15.7117	2.22103	2.8225	0.00054003	0.024999	FALSE	2.1433	1.07336	0.9977	0.53846	0.9982	FALSE	637	--	--	--	--	--	--	--	--	--	--	--	--
comp233361_c0	0	1.44716	-1.627	0.45229	0.99691	FALSE	0	4.05158	-2.9431	0.046513	0.57569	FALSE	25.072	1.53248	4.0321	4.4861e-07	2.6966e-05	TRUE	25.6195	0	5.7842	1.1356e-07	6.9854e-06	TRUE	25.2564	4.78899	2.3989	5.5229e-05	0.0033979	TRUE	4.62139	1.48995	1.6331	0.18899	0.9982	FALSE	513	--	--	--	--	--	--	--	--	--	--	--	--
comp254320_c0	0	1.04196	-0.77456	0.71413	0.99691	FALSE	0	2.98053	-2.1217	0.13753	0.99618	FALSE	18.1565	1.10338	4.0405	1.7279e-05	0.00074619	TRUE	18.553	0	4.9401	7.9312e-06	0.00034219	TRUE	18.2901	3.52301	2.3762	0.00064145	0.028952	FALSE	3.39971	1.07276	1.6641	0.25362	0.9982	FALSE	2281	--	--	--	--	--	--	--	--	--	--	--	--
comp244737_c0	0	0	NA	NA	NA	NA	0	0	NA	NA	NA	NA	14.5572	0	4.4322	8.3063e-05	0.0030318	TRUE	14.8751	0	4.8948	6.4779e-05	0.0022444	TRUE	14.6643	0	4.7736	6.7369e-05	0.0040542	TRUE	0	0	-0.34163	0.90465	0.9982	FALSE	1473	--	--	--	--	--	--	--	--	--	--	--	--
comp245995_c0	0	0	NA	NA	NA	NA	0	0	NA	NA	NA	NA	15.9969	0	5.4428	2.2922e-05	0.00096013	TRUE	16.3463	0	5.0309	2.6368e-05	0.0010065	TRUE	16.1146	0	4.0144	5.8176e-05	0.0035542	TRUE	0	0	1.4281	0.58635	0.9982	FALSE	1721	--	--	--	--	--	--	--	--	--	--	--	--
comp253363_c0	0	0	NA	NA	NA	NA	0	0	NA	NA	NA	NA	22.1558	0	7.4976	1.7209e-06	9.2559e-05	TRUE	22.6396	0	5.5008	6.3013e-07	3.3746e-05	TRUE	22.3187	0	7.1869	1.2658e-06	0.00011201	TRUE	0	0	0.31045	0.95275	0.9982	FALSE	1704	--	--	--	--	--	--	--	--	--	--	--	--
comp262435_c0	0	1.33139	NA	NA	NA	NA	0	2.33259	NA	NA	NA	NA	15.8362	1.40988	3.4896	0.00012901	0.004461	TRUE	16.182	0	5.0163	2.9137e-05	0.001099	TRUE	15.9527	2.75713	2.5326	0.00096659	0.040933	FALSE	2.66064	1.37075	0.95681	0.50762	0.9982	FALSE	1621	--	--	--	--	--	--	--	--	--	--	--	--
comp199236_c0	0	2.1418	-1.5145	0.38414	0.99691	FALSE	0	6.02586	-2.8377	0.016639	0.28154	FALSE	19.6762	2.26807	3.1169	4.508e-05	0.0017583	TRUE	20.1059	0	4.7565	3.7717e-06	0.00017558	TRUE	19.821	7.1226	1.4766	0.0084708	0.24253	FALSE	6.87333	2.20512	1.6402	0.10809	0.9982	FALSE	436	--	--	--	--	--	--	--	--	--	--	--	--
comp243039_c0	0	0	0.56939	0.87166	0.99691	FALSE	0	2.12979	-1.8778	0.23683	0.99618	FALSE	15.0371	0	5.3535	4.0919e-05	0.0016143	TRUE	15.3655	0	4.9091	4.8719e-05	0.0017351	TRUE	15.1477	2.51742	2.5891	0.0011409	0.047158	FALSE	2.42931	0	2.7642	0.18748	0.9982	FALSE	1390	--	--	--	--	--	--	--	--	--	--	--	--
comp229847_c0	0	0	-0.66765	0.81796	0.99691	FALSE	0	1.74944	-2.2461	0.24265	0.99618	FALSE	17.9166	0	5.0213	8.415e-06	0.00039078	TRUE	18.3078	0	5.814	7.3582e-06	0.00031898	TRUE	18.0484	2.06785	3.1257	0.00010192	0.005862	FALSE	1.99548	0	1.8954	0.33928	0.9982	FALSE	1556	--	--	--	--	--	--	--	--	--	--	--	--
comp258584_c0	0	8.04333	-7.4235	0.0040378	0.15041	FALSE	0	8.87681	-7.3966	0.0014946	0.042729	FALSE	47.6709	8.51752	2.4846	1.2407e-08	9.5609e-07	TRUE	48.7119	0	10.033	1.3871e-09	1.1374e-07	TRUE	48.0215	10.4924	2.1943	1.2519e-07	1.3206e-05	TRUE	10.1252	8.28112	0.29006	0.64416	0.9982	FALSE	1615	--	--	--	--	--	--	--	--	--	--	--	--
comp262430_c0	3.09231	2.02603	0.61003	0.67123	0.99691	FALSE	3.47703	6.02586	-0.79331	0.20822	0.99618	FALSE	78.0682	2.14547	5.1854	1.0903e-20	2.5411e-18	TRUE	79.773	3.06834	4.7004	3.8945e-20	8.5452e-18	TRUE	78.6425	7.1226	3.4648	2.7295e-17	7.91e-15	TRUE	6.87333	2.08592	1.7203	0.096688	0.9982	FALSE	2710	BAJ98973.1	1469	0	predicted protein [Hordeum vulgare subsp. vulgare]	--	--	--	--	--	--	--	--
comp245251_c0	0	1.21562	-0.99696	0.62992	0.99691	FALSE	0	3.36735	-2.2977	0.10144	0.94388	FALSE	17.7566	1.28728	3.786	3.0645e-05	0.0012445	TRUE	18.1444	0	4.9079	1.0168e-05	0.00042823	TRUE	17.8872	3.98023	2.168	0.0013591	0.054694	FALSE	3.84093	1.25155	1.6177	0.23421	0.9982	FALSE	413	--	--	--	--	--	--	--	--	--	--	--	--
comp251571_c0	0	0	-0.98315	0.67734	0.99691	FALSE	0	1.55506	-1.5616	0.35779	0.99618	FALSE	18.0765	0	4.204	1.4731e-05	0.00064757	TRUE	18.4713	0	5.3122	7.0865e-06	0.00030852	TRUE	18.2095	1.83809	3.3084	6.4126e-05	0.0038769	TRUE	1.77376	0	0.89541	0.60835	0.9982	FALSE	1242	--	--	--	--	--	--	--	--	--	--	--	--
comp233398_c0	30.97	13.9506	1.1505	0.015051	0.40476	FALSE	34.823	0	6.122	8.6424e-09	8.1185e-07	TRUE	0	14.7731	-4.8849	0.00011089	0.0038988	TRUE	0	30.7298	-5.9416	1.0232e-08	7.4063e-07	TRUE	NA	NA	NA	NA	NA	NA	0	14.3631	-4.8443	0.00010895	0.0066055	FALSE	1338	--	--	--	--	--	--	--	--	--	--	--	--
comp220484_c0	0	0	NA	NA	NA	NA	0	4.35093	NA	NA	NA	NA	202.732	0	7.7845	2.5834e-46	1.8221e-43	TRUE	207.159	0	8.6946	1.7935e-42	1.0554e-39	TRUE	204.223	5.14282	5.3114	3.4276e-51	4.8502e-48	TRUE	4.96284	0	2.4729	0.07602	0.9982	FALSE	1564	--	--	--	--	--	--	--	--	--	--	--	--
comp214054_c0	NA	NA	NA	NA	NA	NA	0	1.29588	NA	NA	NA	NA	20.0762	0	5.3274	2.1509e-06	0.00011375	TRUE	20.5146	0	5.3586	2.1824e-06	0.00010658	TRUE	20.2238	1.53174	3.7228	1.0837e-05	0.0007973	TRUE	1.47813	0	NA	NA	NA	NA	408	--	--	--	--	--	--	--	--	--	--	--	--
comp232475_c1	0	0	1.7824	0.58066	0.99691	FALSE	0	0	0.78892	0.87471	0.99618	FALSE	41.1121	0	7.3895	5.9431e-11	6.3067e-09	TRUE	42.0099	0	5.7321	1.1083e-11	1.1756e-09	TRUE	41.4145	0	6.0788	1.2193e-11	2.1664e-09	TRUE	0	0	1.3104	0.68918	0.9982	FALSE	426	--	--	--	--	--	--	--	--	--	--	--	--
comp289944_c0	0	0	NA	NA	NA	NA	0	0	NA	NA	NA	NA	16.6368	0	5.0563	1.743e-05	0.00075252	TRUE	17.0001	0	8.5144	7.7001e-05	0.00262	TRUE	16.7592	0	5.0669	1.7544e-05	0.001228	TRUE	NA	NA	NA	NA	NA	NA	414	--	--	--	--	--	--	--	--	--	--	--	--
comp229655_c1	0	2.19969	-2.2311	0.25726	0.99691	FALSE	0	9.84807	-4.2245	0.00058589	0.019593	FALSE	34.1822	2.32937	3.8752	5.6849e-09	4.6117e-07	TRUE	34.9287	0	6.2314	6.7919e-10	5.8084e-08	TRUE	34.4337	11.6405	1.5647	0.00030533	0.015332	FALSE	11.2331	2.26472	2.3104	0.010268	0.2923	FALSE	577	BAK05279.1	145	2.31676e-08	predicted protein [Hordeum vulgare subsp. vulgare]	--	--	--	--	--	--	--	--
comp220858_c0	0	0	-0.62701	0.81751	0.99691	FALSE	0	1.49027	-1.8221	0.3297	0.99618	FALSE	16.4768	0	4.7484	2.2356e-05	0.00093956	TRUE	16.8367	0	5.5005	1.7383e-05	0.00069207	TRUE	16.598	1.7615	3.2361	0.00015568	0.0085199	FALSE	1.69986	0	1.5121	0.45083	0.9982	FALSE	1502	XP_002990275.1	163	1.30185e-10	hypothetical protein SELMODRAFT_5767 [Selaginella moellendorffii]	--	--	--	--	--	--	--	--
comp227998_c0	0	8.33566	-5.89	0.0023986	0.099283	FALSE	0	15.745	-6.6384	1.3347e-05	0.00070255	TRUE	86.7034	8.82708	3.2961	1.8771e-18	3.7992e-16	TRUE	88.5967	0	9.3112	8.4164e-18	1.5784e-15	TRUE	87.3412	18.6107	2.2305	6.1702e-13	1.2377e-10	TRUE	17.9593	8.58209	1.0653	0.060558	0.9982	FALSE	741	--	--	--	--	--	--	--	--	--	--	--	--
comp222740_c0	0	1.62082	-1.9425	0.37147	0.99691	FALSE	0	3.11012	-2.7136	0.090959	0.88107	FALSE	19.6762	1.71638	3.519	1.8654e-05	0.00079937	TRUE	20.1059	0	5.5866	2.6394e-06	0.0001272	TRUE	19.821	3.67618	2.4307	0.00032049	0.015996	FALSE	3.54752	1.66874	1.0881	0.39634	0.9982	FALSE	674	--	--	--	--	--	--	--	--	--	--	--	--
comp216598_c0	0	0	-0.62701	0.77748	0.99691	FALSE	0	0	-0.29855	0.77297	0.99618	FALSE	15.1171	0	4.0392	8.8207e-05	0.0031972	TRUE	15.4472	0	4.7913	4.9595e-05	0.0017617	TRUE	15.2283	0	4.0505	8.9351e-05	0.0052134	FALSE	0	0	-0.011482	0.99635	0.99847	FALSE	1708	--	--	--	--	--	--	--	--	--	--	--	--
comp220674_c0	0	0	0.62781	0.80534	0.99691	FALSE	1.10633	5.83148	-2.3981	0.028017	0.40672	FALSE	24.0754	0	5.158	2.253e-07	1.4237e-05	TRUE	24.6011	0	4.6553	3.4863e-07	1.965e-05	TRUE	24.2525	6.89284	1.815	0.00082924	0.03606	FALSE	6.65161	0	3.3429	0.017181	0.42788	FALSE	432	--	--	--	--	--	--	--	--	--	--	--	--
comp229707_c0	0	0	-2.5275	0.46075	0.99691	FALSE	0	0	-2.2985	0.43118	0.99618	FALSE	20.0762	0	4.548	3.3938e-06	0.00017221	TRUE	20.5146	0	7.2006	3.9145e-06	0.00018159	TRUE	20.2238	0	4.4598	3.793e-06	0.00030964	TRUE	0	0	0.088054	0.96033	0.9982	FALSE	1505	--	--	--	--	--	--	--	--	--	--	--	--
comp253344_c0	0	0	-4.1124	0.3663	0.99691	FALSE	0	2.203	-5.386	0.096208	0.91344	FALSE	15.1971	0	4.1464	7.5326e-05	0.0027808	TRUE	15.5289	0	8.3838	0.00014118	0.0044646	TRUE	15.3089	2.60396	2.5556	0.001161	0.047812	FALSE	2.51283	0	1.5906	0.34176	0.9982	FALSE	973	--	--	--	--	--	--	--	--	--	--	--	--
comp230089_c0	0	1.15773	-2.3051	0.40226	0.99691	FALSE	0	3.82286	-3.8593	0.035568	0.4807	FALSE	16.2369	1.22598	3.7273	7.3024e-05	0.0027051	TRUE	16.5915	0	6.1574	2.0713e-05	0.00080826	TRUE	16.3563	4.51864	1.8559	0.0053583	0.16863	FALSE	4.3605	1.19196	1.8712	0.16134	0.9982	FALSE	757	--	--	--	--	--	--	--	--	--	--	--	--
comp229008_c0	0	0	-0.49772	0.86383	0.99691	FALSE	0	0	-1.2985	0.5244	0.99618	FALSE	18.9564	0	5.2726	4.1911e-06	0.00020899	TRUE	19.3703	0	5.8954	4.0278e-06	0.00018623	TRUE	19.0958	1.07222	4.1546	9.9924e-06	0.00074208	TRUE	1.03469	0	1.1178	0.63983	0.9982	FALSE	1094	--	--	--	--	--	--	--	--	--	--	--	--
comp242752_c1	0	0	-0.042045	0.97812	0.99691	FALSE	0	0	-1.0355	0.63411	0.99618	FALSE	13.6174	0	5.4734	9.3247e-05	0.003364	TRUE	13.9148	0	5.6405	9.2957e-05	0.003087	TRUE	13.7176	0	4.1628	0.00017977	0.0096174	FALSE	0	0	1.3104	0.65475	0.9982	FALSE	746	--	--	--	--	--	--	--	--	--	--	--	--
comp257887_c0	0	1.56294	-4.06	0.21124	0.99691	FALSE	0	2.91574	-4.7904	0.056977	0.6553	FALSE	20.6304	1.65508	3.6398	9.192e-06	0.00042225	TRUE	21.081	0	7.8248	5.0801e-06	0.00022882	TRUE	20.7822	3.44642	2.5922	0.00013732	0.0076399	FALSE	3.3258	1.60914	1.0474	0.42559	0.9982	FALSE	2781	--	--	--	--	--	--	--	--	--	--	--	--
comp221345_c0	0	0	-0.30508	0.91332	0.99691	FALSE	0	0	-1.0762	0.59447	0.99618	FALSE	18.7964	0	5.453	4.4273e-06	0.00021935	TRUE	19.2069	0	5.8831	4.4174e-06	0.00020205	TRUE	18.9347	0	4.3648	8.5163e-06	0.00064063	TRUE	0	0	1.0881	0.6715	0.9982	FALSE	2173	--	--	--	--	--	--	--	--	--	--	--	--
comp219505_c0	0	0	-0.89004	0.81351	0.99691	FALSE	0	0	-1.4685	0.58566	0.99618	FALSE	15.677	0	5.4136	2.7789e-05	0.0011386	TRUE	16.0193	0	6.4287	3.105e-05	0.0011638	TRUE	15.7923	0	4.518	4.2119e-05	0.0026676	TRUE	0	0	0.89541	0.75367	0.9982	FALSE	1802	--	--	--	--	--	--	--	--	--	--	--	--
comp223447_c0	0	0	NA	NA	NA	NA	NA	NA	NA	NA	NA	NA	47.3413	0	8.0081	8.4578e-12	9.8918e-10	TRUE	48.3751	0	6.5962	5.4401e-13	6.7059e-11	TRUE	47.6896	0	6.5756	5.533e-13	1.1171e-10	TRUE	0	0	NA	NA	NA	NA	873	--	--	--	--	--	--	--	--	--	--	--	--
comp257337_c0	0	2.54701	-4.7645	0.098149	0.99691	FALSE	0	7.07877	-6.07	0.0030594	0.07609	FALSE	41.0217	2.69716	3.9269	1.4811e-10	1.4876e-08	TRUE	41.9175	0	8.8164	1.0636e-09	8.8353e-08	TRUE	41.3235	8.36714	2.3042	4.5828e-07	4.4269e-05	TRUE	8.07431	2.6223	1.6225	0.083926	0.9982	FALSE	1807	XP_001762528.1	449	2.50009e-45	predicted protein [Physcomitrella patens subsp. patens]	--	--	--	--	--	--	--	--
comp248893_c0	0	1.85237	-5.3051	0.15325	0.99691	FALSE	0	2.59177	-5.6205	0.071436	0.7542	FALSE	39.3525	1.96157	4.3264	1.2233e-10	1.2434e-08	TRUE	40.2118	0	9.7565	1.9669e-08	1.3633e-06	TRUE	39.6419	3.06348	3.6938	8.0599e-10	1.1636e-07	TRUE	2.95627	1.90713	0.63237	0.62149	0.9982	FALSE	2135	--	--	--	--	--	--	--	--	--	--	--	--
comp232474_c0	0	0	-0.13515	0.94859	0.99691	FALSE	0	0	-0.45055	0.75485	0.99618	FALSE	16.7976	0	5.0982	1.5618e-05	0.00068234	TRUE	17.1644	0	5.3584	1.4788e-05	0.00059897	TRUE	16.9211	0	4.4656	2.344e-05	0.0015863	TRUE	0	0	0.63237	0.80501	0.9982	FALSE	1564	--	--	--	--	--	--	--	--	--	--	--	--
comp260760_c0	0	1.44716	-0.62701	0.71523	0.99691	FALSE	1.05365	3.75806	-1.8346	0.12038	0.99618	FALSE	40.3931	1.53248	4.7202	3.3034e-11	3.6148e-09	TRUE	41.2751	0	5.4722	1.755e-11	1.8201e-09	TRUE	40.6902	4.44205	3.1954	3.8606e-09	5.1042e-07	TRUE	4.28659	1.48995	1.5246	0.22837	0.9982	FALSE	3391	--	--	--	--	--	--	--	--	--	--	--	--
comp243620_c0	832.868	740.144	0.17028	0.13936	0.99691	FALSE	936.487	606.283	0.62727	0.0022174	0.058886	FALSE	388.793	783.779	-1.0114	1.1564e-25	3.5644e-23	TRUE	397.283	826.411	-1.0567	8.327e-33	3.4289e-30	TRUE	391.653	716.63	-0.87165	4.7089e-19	1.5703e-16	FALSE	691.55	762.026	-0.14001	0.11703	0.9982	FALSE	861	ABV22582.1	1071	3.98624e-145	PR17c precursor [Hordeum vulgare subsp. vulgare]	AF079526.1	759	0	Triticum aestivum secretory protein (WAS-2) mRNA, complete cds	--	--	--	--
comp235424_c0	0	0	-0.30508	0.90736	0.99691	FALSE	0	3.95245	-3.2293	0.042235	0.53929	FALSE	43.1893	0	6.4606	5.089e-12	6.1569e-10	TRUE	44.1325	0	6.8907	8.0325e-12	8.6944e-10	TRUE	43.507	4.67181	3.2192	9.9932e-10	1.4243e-07	TRUE	4.50831	0	3.2412	0.05284	0.94579	FALSE	1401	--	--	--	--	--	--	--	--	--	--	--	--
comp243420_c0	0	1.67871	-1.2562	0.50045	0.99691	FALSE	0	5.18354	-2.7136	0.029091	0.41762	FALSE	33.6727	1.77768	4.2435	3.0862e-09	2.5881e-07	TRUE	34.4081	0	5.6247	7.9709e-10	6.7379e-08	TRUE	33.9204	6.12697	2.4689	2.064e-06	0.00017647	TRUE	5.91254	1.72834	1.7744	0.11556	0.9982	FALSE	847	--	--	--	--	--	--	--	--	--	--	--	--
comp246651_c0	143.399	192.571	-0.42536	0.0020404	0.08686	FALSE	161.239	209.654	-0.37881	1.9058e-07	1.4359e-05	FALSE	89.4956	203.924	-1.1881	6.1483e-10	5.7395e-08	TRUE	91.45	142.287	-0.63775	0.0017592	0.039035	FALSE	90.154	247.812	-1.4588	1.5106e-16	4.105e-14	TRUE	239.139	198.264	0.27043	0.034806	0.70659	FALSE	1974	BAJ93917.1	1212	6.30473e-159	predicted protein [Hordeum vulgare subsp. vulgare]	AK331699.1	1187	0	Triticum aestivum cDNA, clone: WT002_C08, cultivar: Chinese Spring	--	--	--	--
comp221947_c0	0	14.1266	-5.2361	8.146e-05	0.0057209	FALSE	0	1.29588	-1.6205	0.39207	0.99618	FALSE	0	14.9594	-6.5471	8.4992e-05	0.0030945	TRUE	0	0	-1.186	0.78034	0.99397	FALSE	0	1.53174	-3.2487	0.27377	0.99427	FALSE	1.47813	14.5443	-3.2986	0.00054257	0.026569	FALSE	2996	XP_001769422.1	1862	0	predicted protein [Physcomitrella patens subsp. patens]	--	--	--	--	K03032	PSMD1, RPN2	26S proteasome regulatory subunit N2	http://www.genome.jp/dbget-bin/www_bget?ko:K03032
comp231372_c0	8.0119	11.6931	-0.54544	0.3537	0.99691	FALSE	9.00867	33.6256	-1.9002	2.2652e-06	0.00014028	TRUE	50.4703	12.3824	2.0271	1.7817e-07	1.1505e-05	TRUE	51.5725	7.94978	2.6976	1.554e-09	1.2669e-07	TRUE	50.8416	39.7456	0.35521	0.15123	0.99427	FALSE	38.3546	12.0388	1.6717	0.00011968	0.0071953	FALSE	1702	BAK07139.1	2401	0	predicted protein [Hordeum vulgare subsp. vulgare]	AK375944.1	1609	0	Hordeum vulgare subsp. vulgare mRNA for predicted protein, complete cds, clone: NIASHv3110L11	K01647	CS, gltA	citrate synthase	http://www.genome.jp/dbget-bin/www_bget?ko:K01647
comp261553_c0	22.8175	5.67288	2.008	0.0012983	0.059999	FALSE	25.6563	6.7386	1.9288	0.0063656	0.13498	FALSE	33.7535	6.00732	2.4902	1.6103e-06	8.7276e-05	TRUE	34.4906	22.6406	0.60729	0.093379	0.7953	FALSE	34.0018	7.96506	2.0939	1.5182e-05	0.0010761	TRUE	7.6863	5.84059	0.39618	0.5963	0.9982	FALSE	1570	BAJ90152.1	1827	0	predicted protein [Hordeum vulgare subsp. vulgare]	AK334888.1	1490	0	Triticum aestivum cDNA, clone: WT011_G06, cultivar: Chinese Spring	K00052	leuB	3-isopropylmalate dehydrogenase	http://www.genome.jp/dbget-bin/www_bget?ko:K00052
comp99291_c0	13.2126	13.8928	-0.072418	0.80738	0.99691	FALSE	14.8564	0	4.893	0.00025996	0.0097396	FALSE	0	14.7118	-4.8789	0.00011499	0.0040226	TRUE	0	13.1102	-4.7126	0.00024783	0.0073117	FALSE	NA	NA	NA	NA	NA	NA	0	14.3035	-4.8383	0.00011296	0.0068224	FALSE	347	XP_002528991.1	295	3.72215e-32	60S ribosomal protein L30, putative [Ricinus communis]	--	--	--	--	K02908	RP-L30e, RPL30	large subunit ribosomal protein L30e	http://www.genome.jp/dbget-bin/www_bget?ko:K02908
comp274371_c0	19.163	14.1822	0.43424	0.45962	0.99691	FALSE	21.5471	0	5.4294	7.2363e-06	0.00040339	TRUE	0	15.0183	-4.9086	9.5937e-05	0.0034472	TRUE	0	19.0144	-5.249	7.3558e-06	0.00031898	TRUE	NA	NA	NA	NA	NA	NA	0	14.6015	-4.868	9.4289e-05	0.0058006	FALSE	349	XP_002285814.1	325	1.16773e-36	PREDICTED: 60S ribosomal protein L30 isoform 2 [Vitis vinifera]	--	--	--	--	K02908	RP-L30e, RPL30	large subunit ribosomal protein L30e	http://www.genome.jp/dbget-bin/www_bget?ko:K02908
comp251837_c0	0	2.95221	-1.89	0.23588	0.99691	FALSE	0	6.1535	-2.7805	0.016362	0.27836	FALSE	23.3555	3.12626	2.9013	1.6695e-05	0.00072387	TRUE	23.8655	0	4.9163	4.1268e-07	2.2891e-05	TRUE	23.5273	7.27347	1.6936	0.0016478	0.064384	FALSE	7.01892	3.03949	1.2074	0.19554	0.9982	FALSE	2053	P90587.1	2362	0	RecName: Full=66 kDa stress protein; AltName: Full=p66	--	--	--	--	--	--	--	--
comp267005_c0	19.17	34.5582	-0.85018	0.023192	0.55236	FALSE	21.555	9.52475	1.1783	0.14735	0.99618	FALSE	9.9181	36.5956	-1.8835	0.00013825	0.004748	TRUE	10.1347	19.0214	-0.90832	0.11286	0.89455	FALSE	9.99106	11.2583	-0.17228	0.88468	0.99427	FALSE	10.8643	35.5799	-1.7115	0.0002396	0.01317	FALSE	2600	BAJ94888.1	3559	0	predicted protein [Hordeum vulgare subsp. vulgare]	AK363685.1	1751	0	Hordeum vulgare subsp. vulgare mRNA for predicted protein, complete cds, clone: NIASHv2018B07	--	--	--	--
comp238111_c0	0	2.89433	NA	NA	NA	NA	0	12.3109	-4.6219	9.7603e-05	0.0041547	TRUE	46.9486	3.06496	3.9371	6.8944e-12	8.1938e-10	TRUE	47.9738	0	6.5842	6.6823e-13	8.2043e-11	TRUE	47.294	14.5515	1.7005	7.669e-06	0.0005822	TRUE	14.0423	2.97989	2.2364	0.004884	0.16384	FALSE	523	P18281.2	193	1.15064e-16	RecName: Full=Actobindin	--	--	--	--	--	--	--	--
comp196343_c1	0	3.0101	-1.6132	0.28117	0.99691	FALSE	1.10633	18.0776	-4.0304	3.9255e-06	0.00023223	TRUE	47.7508	3.18756	3.905	5.1464e-12	6.217e-10	TRUE	48.7936	0	5.6432	2.5041e-13	3.1786e-11	TRUE	48.1021	21.3678	1.1707	0.00050985	0.023812	FALSE	20.62	3.09909	2.7341	0.00013424	0.0079458	FALSE	347	ACR37635.1	360	1.8452e-41	unknown [Zea mays]	EU828801.1	120	1.25512e-54	Linum usitatissimum clone LU0027F08 mRNA sequence	K07977	ARF	Arf/Sar family, other	http://www.genome.jp/dbget-bin/www_bget?ko:K07977
comp259199_c0	0	0	-0.48565	0.80636	0.99691	FALSE	0	1.87903	-1.2496	0.3695	0.99618	FALSE	21.036	1.04209	4.3353	2.5009e-06	0.00013047	TRUE	21.4953	0	4.946	1.5169e-06	7.6114e-05	TRUE	21.1907	2.22103	3.2541	1.8444e-05	0.0012818	TRUE	2.1433	1.01316	1.081	0.51191	0.9982	FALSE	2883	NP_001057277.2	1341	3.18021e-165	Os06g0245700 [Oryza sativa Japonica Group]	--	--	--	--	K01231	MAN2	alpha-mannosidase II	http://www.genome.jp/dbget-bin/www_bget?ko:K01231
comp235389_c0	NA	NA	NA	NA	NA	NA	0	0	NA	NA	NA	NA	23.2755	0	5.5407	3.2157e-07	1.9793e-05	TRUE	23.7838	0	5.5719	3.251e-07	1.8467e-05	TRUE	23.4468	0	5.9361	3.2823e-07	3.2568e-05	TRUE	0	0	NA	NA	NA	NA	589	--	--	--	--	--	--	--	--	--	--	--	--
comp247717_c0	3.74826	7.81468	-1.06	0.20045	0.99691	FALSE	4.21458	4.60039	-0.12637	0.58572	0.99618	FALSE	92.0136	8.27539	3.4749	3.1432e-20	7.0706e-18	TRUE	94.0229	3.71919	4.6599	2.2221e-23	5.9047e-21	TRUE	92.6904	5.43768	4.0914	3.2419e-22	1.3841e-19	TRUE	5.24738	8.04571	-0.61662	0.45705	0.9982	FALSE	2062	BAJ91473.1	414	1.08374e-40	predicted protein [Hordeum vulgare subsp. vulgare]	--	--	--	--	--	--	--	--
comp235123_c0	0	1.15773	-0.30508	0.85402	0.99691	FALSE	1.05365	1.1663	-0.14654	0.77645	0.99618	FALSE	27.8347	1.22598	4.5049	4.7667e-08	3.3577e-06	TRUE	28.4425	0	4.935	3.2e-08	2.1529e-06	TRUE	28.0394	1.37857	4.3462	6.2271e-08	6.9172e-06	TRUE	1.33032	1.19196	0.15844	0.92122	0.9982	FALSE	808	XP_002983126.1	699	1.80217e-84	hypothetical protein SELMODRAFT_271604 [Selaginella moellendorffii]	--	--	--	--	K01648	ACLY	ATP citrate (pro-S)-lyase	http://www.genome.jp/dbget-bin/www_bget?ko:K01648
comp245290_c0	0	1.79448	-5.2593	0.16009	0.99691	FALSE	0	2.66758	-5.6621	0.067508	0.72929	FALSE	84.0215	1.90027	5.4665	2.847e-22	7.3454e-20	TRUE	85.8563	0	10.851	4.508e-14	6.1329e-12	TRUE	84.6396	3.15309	4.7465	1.1094e-21	4.5735e-19	TRUE	3.04274	1.84753	0.71977	0.57593	0.9982	FALSE	2579	CAN82374.1	174	1.13538e-10	hypothetical protein VITISV_027625 [Vitis vinifera]	--	--	--	--	--	--	--	--
comp245857_c0	0	1.33139	-1.8286	0.43584	0.99691	FALSE	0	1.81424	-2.1059	0.24828	0.99618	FALSE	25.1952	1.40988	4.1595	3.3703e-07	2.0666e-05	TRUE	25.7454	0	6.1132	1.1229e-07	6.921e-06	TRUE	25.3805	2.14444	3.565	1.2014e-06	0.00010655	TRUE	2.06939	1.37075	0.59424	0.69537	0.9982	FALSE	1515	XP_002327920.1	576	3.14725e-64	predicted protein [Populus trichocarpa]	--	--	--	--	--	--	--	--
comp198796_c0	29.377	16.0925	0.8683	0.065567	0.99691	FALSE	33.0318	27.1488	0.28297	0.75031	0.99618	FALSE	4704.1	17.0412	8.1088	0	0	TRUE	4806.82	29.1492	7.3655	0	0	TRUE	4738.7	32.09	7.2062	0	0	TRUE	30.9669	16.5682	0.90231	0.031187	0.65589	FALSE	1473	XP_003538213.1	213	2.15001e-15	PREDICTED: beta-galactosidase 8-like [Glycine max]	--	--	--	--	--	--	--	--
comp258505_c0	0	0	NA	NA	NA	NA	0	0	NA	NA	NA	NA	22.3253	0	4.9236	7.022e-07	4.0856e-05	TRUE	22.8128	0	5.5118	5.6987e-07	3.0733e-05	TRUE	22.4895	0	4.613	9.2525e-07	8.415e-05	TRUE	0	0	0.31045	0.8846	0.9982	FALSE	1628	XP_002979904.1	1192	2.37048e-155	hypothetical protein SELMODRAFT_268319 [Selaginella moellendorffii]	--	--	--	--	K01188	E3.2.1.21	beta-glucosidase	http://www.genome.jp/dbget-bin/www_bget?ko:K01188
comp251323_c0	NA	NA	NA	NA	NA	NA	0	0	NA	NA	NA	NA	68.7068	0	7.1024	1.2087e-17	2.294e-15	TRUE	70.2072	0	7.1335	1.1392e-17	2.093e-15	TRUE	69.2122	0	6.2347	2.2409e-18	7.0821e-16	TRUE	0	0	NA	NA	NA	NA	3291	EAZ01443.1	970	8.73724e-113	hypothetical protein OsI_23478 [Oryza sativa Indica Group]	--	--	--	--	K01534	zntA	Cd2+/Zn2+-exporting ATPase	http://www.genome.jp/dbget-bin/www_bget?ko:K01534
comp246661_c2	0	0	-2.7645	0.49338	0.99691	FALSE	0	0	-2.6205	0.44687	0.99618	FALSE	21.7558	0	5.0119	9.2277e-07	5.2405e-05	TRUE	22.2309	0	7.9014	3.0494e-06	0.00014519	TRUE	21.9159	0	4.8387	1.0497e-06	9.4267e-05	TRUE	0	0	0.17294	0.93667	0.9982	FALSE	2820	XP_002458504.1	531	5.81097e-55	hypothetical protein SORBIDRAFT_03g034880 [Sorghum bicolor]	--	--	--	--	K11000	CALS	callose synthase	http://www.genome.jp/dbget-bin/www_bget?ko:K11000
comp253875_c0	0	1.38928	NA	NA	NA	NA	0	0	NA	NA	NA	NA	67.5295	1.47118	5.5205	3.2082e-18	6.405e-16	TRUE	69.0041	0	7.1086	2.0241e-17	3.6065e-15	TRUE	68.0262	0	6.2098	4.2319e-18	1.3111e-15	TRUE	0	1.43035	-0.68955	0.72816	0.9982	FALSE	7209	NP_001048628.1	772	3.05803e-82	Os02g0832500 [Oryza sativa Japonica Group]	--	--	--	--	--	--	--	--
comp254996_c0	0	0	NA	NA	NA	NA	0	0	NA	NA	NA	NA	34.5542	0	5.5538	4.7574e-10	4.5143e-08	TRUE	35.3087	0	6.142	5.2519e-10	4.5574e-08	TRUE	34.8084	0	5.3687	5.0533e-10	7.4879e-08	TRUE	0	0	0.18492	0.92965	0.9982	FALSE	3627	XP_001764182.1	622	3.71764e-63	predicted protein [Physcomitrella patens subsp. patens]	--	--	--	--	--	--	--	--
comp260688_c0	0	1.21562	-0.6974	0.71583	0.99691	FALSE	0	2.78615	-1.7248	0.19495	0.99618	FALSE	34.6334	1.28728	4.7498	7.8758e-10	7.2317e-08	TRUE	35.3897	0	5.5722	4.6282e-10	4.0435e-08	TRUE	34.8881	3.29324	3.4052	2.194e-08	2.6147e-06	TRUE	3.17799	1.25155	1.3444	0.34448	0.9982	FALSE	1469	XP_002981440.1	871	6.45046e-109	hypothetical protein SELMODRAFT_114427 [Selaginella moellendorffii]	--	--	--	--	K07752	CPD	carboxypeptidase D	http://www.genome.jp/dbget-bin/www_bget?ko:K07752
comp252726_c0	1.26504	2.77855	-1.1352	0.42141	0.99691	FALSE	1.42242	3.56368	-1.325	0.20212	0.99618	FALSE	44.4715	2.94236	3.9178	2.6151e-11	2.9009e-09	TRUE	45.4426	1.25523	5.178	2.0771e-12	2.4078e-10	TRUE	44.7986	4.21229	3.4108	2.2213e-10	3.4221e-08	TRUE	4.06487	2.8607	0.50684	0.63259	0.9982	FALSE	2514	XP_001786066.1	1477	0	predicted protein [Physcomitrella patens subsp. patens]	XM_003536089.1	194	7.21282e-95	PREDICTED: Glycine max cell division cycle 5-like protein-like (LOC100790369), mRNA	K12860	CDC5L, CDC5, CEF1	pre-mRNA-splicing factor CDC5/CEF1	http://www.genome.jp/dbget-bin/www_bget?ko:K12860
comp257689_c0	0	1.62082	NA	NA	NA	NA	0	1.61985	NA	NA	NA	NA	82.7841	1.71638	5.5919	5.4563e-22	1.3922e-19	TRUE	84.5919	0	7.4024	1.3613e-20	3.0819e-18	TRUE	83.3931	1.91468	5.4448	5.9664e-22	2.499e-19	TRUE	1.84767	1.66874	0.14695	0.91295	0.9982	FALSE	3743	XP_001783413.1	322	2.95342e-28	predicted protein [Physcomitrella patens subsp. patens]	--	--	--	--	K04733	IRAK4	interleukin-1 receptor-associated kinase 4	http://www.genome.jp/dbget-bin/www_bget?ko:K04733
comp227606_c0	0	0	-0.30508	0.87766	0.99691	FALSE	0	0	-0.29855	0.75534	0.99618	FALSE	18.5564	0	4.4345	8.8436e-06	0.00040857	TRUE	18.9617	0	4.8646	6.6039e-06	0.00028947	TRUE	18.6929	1.07222	4.1238	1.2891e-05	0.00093095	TRUE	1.03469	0	0.31045	0.87543	0.9982	FALSE	1813	XP_002871342.1	1379	0	transmembrane CLPTM1 family protein [Arabidopsis lyrata subsp. lyrata]	--	--	--	--	--	--	--	--
comp257350_c0	0	1.96814	-1.0706	0.51738	0.99691	FALSE	1.05365	2.07341	-0.97662	0.40944	0.99618	FALSE	24.7952	2.08417	3.5725	1.358e-06	7.4912e-05	TRUE	25.3367	0	4.7682	2.0759e-07	1.2193e-05	TRUE	24.9776	2.45079	3.3493	2.5465e-06	0.00021562	TRUE	2.36502	2.02633	0.22298	0.85935	0.9982	FALSE	2934	ACN40292.1	2683	0	unknown [Picea sitchensis]	--	--	--	--	--	--	--	--
comp236545_c0	0	0	-1.6836	0.57912	0.99691	FALSE	0	2.65656	-3.3342	0.092471	0.88992	FALSE	16.1569	0	4.3416	3.6682e-05	0.00146	TRUE	16.5097	0	6.1503	2.1672e-05	0.00084228	TRUE	16.2758	3.14007	2.3739	0.0012897	0.0524	FALSE	3.03018	0	1.9676	0.22755	0.9982	FALSE	1427	XP_001758275.1	1327	9.84845e-178	predicted protein [Physcomitrella patens subsp. patens]	--	--	--	--	K12175	GPS1, COPS1, CSN1	COP9 signalosome complex subunit 1	http://www.genome.jp/dbget-bin/www_bget?ko:K12175
comp270357_c0	197.172	180.548	0.12707	0.6647	0.99691	FALSE	221.702	180.076	0.30002	0.48182	0.99618	FALSE	81.9843	191.192	-1.2216	8.2909e-10	7.5826e-08	TRUE	83.7746	195.643	-1.2236	5.2571e-11	5.1299e-09	TRUE	82.5874	212.851	-1.3658	4.146e-13	8.4353e-11	TRUE	205.402	185.886	0.14403	0.25709	0.9982	FALSE	1979	EAZ20340.1	480	9.54254e-53	hypothetical protein OsJ_35949 [Oryza sativa Japonica Group]	HE774675.1	371	0	Triticum aestivum chromosome arm 3DS-specific BAC library, contig ctg1484	--	--	--	--
comp253035_c0	45.0461	69.3307	-0.62209	0.012091	0.34476	FALSE	50.6503	38.2325	0.40577	0.98767	0.99657	FALSE	21.9478	73.418	-1.7421	3.5271e-07	2.157e-05	TRUE	22.4271	44.6968	-0.99493	0.0084618	0.13933	FALSE	22.1092	45.191	-1.0314	0.0088378	0.2503	FALSE	43.6094	71.3803	-0.71089	0.011588	0.32084	FALSE	1575	BAJ93669.1	1941	0	predicted protein [Hordeum vulgare subsp. vulgare]	BT009410.1	1121	0	Triticum aestivum clone wlm96.pk061.i14:fis, full insert mRNA sequence	--	--	--	--
comp203272_c0	0	0	-0.39254	0.83616	0.99691	FALSE	0	2.07277	-1.2981	0.33601	0.99618	FALSE	21.1831	1.04209	4.3454	2.2791e-06	0.0001199	TRUE	21.6457	0	4.8629	1.4779e-06	7.423e-05	TRUE	21.339	2.45002	3.1226	2.4042e-05	0.0016193	TRUE	2.36428	1.01316	1.2225	0.44816	0.9982	FALSE	1540	CBI24344.3	1232	2.07045e-162	unnamed protein product [Vitis vinifera]	--	--	--	--	K08819	CDK12_13	cyclin-dependent kinase 12/13	http://www.genome.jp/dbget-bin/www_bget?ko:K08819
comp239814_c0	0	2.60489	-1.9896	0.25007	0.99691	FALSE	0	2.2678	-1.6205	0.25754	0.99618	FALSE	28.2314	2.75846	3.3554	4.7447e-07	2.8393e-05	TRUE	28.8479	0	5.47	1.886e-08	1.312e-06	TRUE	28.4391	2.68055	3.4073	4.3365e-07	4.2045e-05	TRUE	2.58674	2.6819	-0.052124	0.98048	0.9982	FALSE	1047	ABK24153.1	594	5.04154e-70	unknown [Picea sitchensis]	AB098630.1	49	1.18829e-14	Daucus carota DcCysP7 mRNA for cysteine protease, complete cds	K01373	CTSF	cathepsin F	http://www.genome.jp/dbget-bin/www_bget?ko:K01373
comp258037_c0	68.8288	68.0167	0.017124	0.85337	0.99691	FALSE	77.3919	35.8487	1.1103	0.011244	0.21014	FALSE	30.3942	72.0265	-1.2447	0.00012789	0.0044297	TRUE	31.0579	68.2951	-1.1368	0.00026458	0.0077272	FALSE	30.6178	42.3733	-0.46879	0.25442	0.99427	FALSE	40.8904	70.0275	-0.77616	0.0068031	0.21222	FALSE	2238	BAJ94069.1	2219	0	predicted protein [Hordeum vulgare subsp. vulgare]	AK357621.1	1081	0	Hordeum vulgare subsp. vulgare mRNA for predicted protein, complete cds, clone: NIASHv1057N22	--	--	--	--
comp227754_c0	1.96784	1.91025	0.042844	0.98918	0.99691	FALSE	2.21266	2.72136	-0.29855	0.58939	0.99618	FALSE	78.2218	2.02287	5.2731	8.9534e-21	2.1049e-18	TRUE	79.93	1.95258	5.3553	8.9701e-21	2.0594e-18	TRUE	78.7972	3.21666	4.6145	4.0971e-20	1.4828e-17	TRUE	3.10408	1.96673	0.65837	0.60049	0.9982	FALSE	2142	NP_199941.1	1939	0	DEAD-box ATP-dependent RNA helicase 35 [Arabidopsis thaliana]	AK322954.1	170	1.34602e-81	Solanum lycopersicum cDNA, clone: LEFL1046AD12, HTC in leaf	K13116	DDX41, ABS	ATP-dependent RNA helicase DDX41	http://www.genome.jp/dbget-bin/www_bget?ko:K13116
comp231585_c0	1.21818	3.64685	-1.5819	0.24184	0.99691	FALSE	1.36974	6.93298	-2.3396	0.017817	0.29512	FALSE	91.556	3.86185	4.5673	3.1341e-23	8.4509e-21	TRUE	93.5554	1.20874	6.2742	5.9296e-24	1.6559e-21	TRUE	92.2295	8.19482	3.4924	4.0629e-20	1.4738e-17	TRUE	7.90802	3.75466	1.0746	0.20985	0.9982	FALSE	1477	XP_003531708.1	1591	0	PREDICTED: DEAD-box ATP-dependent RNA helicase 56-like [Glycine max]	--	--	--	--	K12812	UAP56, BAT1, SUB2	ATP-dependent RNA helicase UAP56/SUB2	http://www.genome.jp/dbget-bin/www_bget?ko:K12812
comp235186_c0	0	1.21562	-1.6974	0.47842	0.99691	FALSE	0	2.13821	-2.3429	0.18794	0.99618	FALSE	42.0639	1.28728	5.0302	8.7031e-12	1.0142e-09	TRUE	42.9825	0	6.8526	1.422e-11	1.4939e-09	TRUE	42.3734	2.52737	4.0674	6.0338e-11	9.9761e-09	TRUE	2.43892	1.25155	0.96252	0.52385	0.9982	FALSE	1472	XP_002988231.1	748	2.97912e-90	hypothetical protein SELMODRAFT_235490 [Selaginella moellendorffii]	--	--	--	--	--	--	--	--
comp241952_c0	0	0	0.49867	0.91062	0.99691	FALSE	0	0	-1.3981	0.49298	0.99618	FALSE	21.1479	0	6.4268	1.3395e-06	7.3991e-05	TRUE	21.6098	0	6.0532	1.1518e-06	5.8794e-05	TRUE	21.3035	1.14881	4.2129	2.8357e-06	0.00023793	TRUE	1.1086	0	2.2137	0.43189	0.9982	FALSE	1221	P13277.2	409	4.70376e-43	RecName: Full=Digestive cysteine proteinase 1; Flags: Precursor	--	--	--	--	--	--	--	--
comp262517_c0	23.0523	13.1738	0.80723	0.12762	0.99691	FALSE	25.9202	12.6349	1.0367	0.18296	0.99618	FALSE	64.2085	13.9505	2.2025	6.303e-10	5.8777e-08	TRUE	65.6106	22.8735	1.5203	1.9283e-06	9.5233e-05	TRUE	64.6808	14.9345	2.1147	1.9482e-09	2.6937e-07	TRUE	14.4118	13.5633	0.087546	0.8418	0.9982	FALSE	3981	BAJ96312.1	2853	0	predicted protein [Hordeum vulgare subsp. vulgare]	AK365109.1	1593	0	Hordeum vulgare subsp. vulgare mRNA for predicted protein, complete cds, clone: NIASHv2031A01	--	--	--	--
comp219237_c0	0	0	-0.30508	0.91332	0.99691	FALSE	0	0	-1.2985	0.5244	0.99618	FALSE	13.2775	0	4.9515	0.00012901	0.004461	TRUE	13.5674	0	5.3817	0.00011701	0.0037787	TRUE	13.3751	1.07222	3.6409	0.00038371	0.018729	FALSE	1.03469	0	1.3104	0.59673	0.9982	FALSE	782	NP_001150142.1	365	1.27403e-37	antigenic determinant of rec-A protein [Zea mays]	--	--	--	--	K13102	KIN	DNA/RNA-binding protein KIN17	http://www.genome.jp/dbget-bin/www_bget?ko:K13102
comp263964_c0	63.3024	28.6532	1.1436	0.00054479	0.029189	FALSE	71.178	30.7947	1.2087	0.0064912	0.13699	FALSE	68.3877	30.3425	1.1724	2.4532e-05	0.0010219	TRUE	69.8811	62.8116	0.15387	0.43865	0.99397	FALSE	68.8907	36.3995	0.92039	0.00051	0.023812	FALSE	35.1257	29.5003	0.25179	0.44748	0.9982	FALSE	3925	NP_114289.1	1693	0	RNA polymerase alpha subunit [Triticum aestivum]	AB042240.3	3911	0	Triticum aestivum chloroplast DNA, complete genome	K03040	rpoA	DNA-directed RNA polymerase subunit alpha	http://www.genome.jp/dbget-bin/www_bget?ko:K03040
comp250460_c0	1.4993	4.80458	-1.6801	0.16164	0.99691	FALSE	1.68583	11.4712	-2.7665	0.0010703	0.032359	FALSE	86.0611	5.08783	4.0802	6.5262e-21	1.5501e-18	TRUE	87.9404	1.48768	5.8854	8.9648e-23	2.2684e-20	TRUE	86.6942	13.559	2.6767	2.4294e-15	6.0474e-13	TRUE	13.0844	4.94662	1.4033	0.047631	0.87834	FALSE	1720	XP_002969107.1	115	8.1671e-70	hypothetical protein SELMODRAFT_267228 [Selaginella moellendorffii]	--	--	--	--	K09503	DNAJA2	DnaJ homolog subfamily A member 2	http://www.genome.jp/dbget-bin/www_bget?ko:K09503
comp232639_c0	1.07762	1.09984	-0.029445	0.96241	0.99691	FALSE	1.21169	2.59177	-1.0969	0.32606	0.99618	FALSE	44.0716	1.16468	5.2418	2.3227e-12	2.9036e-10	TRUE	45.034	1.06927	5.3963	2.2246e-12	2.5652e-10	TRUE	44.3957	3.06348	3.8572	4.2892e-11	7.1976e-09	TRUE	2.95627	1.13236	1.3844	0.35133	0.9982	FALSE	1340	XP_003529613.1	354	9.26232e-37	PREDICTED: MAP kinase phosphatase with leucine-rich repeats protein 1-like [Glycine max]	--	--	--	--	--	--	--	--
comp224434_c0	0	2.54701	-4.7645	0.098149	0.99691	FALSE	0	0	-3.1059	0.33689	0.99618	FALSE	129.262	2.69716	5.5827	2.0669e-33	8.9739e-31	TRUE	132.084	0	10.472	5.1099e-22	1.2557e-19	TRUE	130.212	1.07222	6.9241	3.6662e-32	2.7162e-29	TRUE	1.03469	2.6223	-1.3416	0.40624	0.9982	FALSE	1715	XP_003575134.1	201	4.72665e-14	PREDICTED: E3 ubiquitin-protein ligase HERC2-like [Brachypodium distachyon]	--	--	--	--	--	--	--	--
comp225903_c0	0	0	-0.12451	0.93331	0.99691	FALSE	0	2.13821	-1.2555	0.3372	0.99618	FALSE	19.6762	0	4.4195	4.8187e-06	0.00023628	TRUE	20.1059	0	4.669	4.054e-06	0.00018727	TRUE	19.821	2.52737	2.9713	6.8506e-05	0.0041101	TRUE	2.43892	0	1.4479	0.38152	0.9982	FALSE	1139	XP_002298439.1	382	1.57479e-39	predicted protein [Populus trichocarpa]	--	--	--	--	K15687	MKRN	E3 ubiquitin-protein ligase makorin	http://www.genome.jp/dbget-bin/www_bget?ko:K15687
comp228870_c1	0	0	0.8104	0.8037	0.99691	FALSE	0	1.1663	-0.76803	0.58623	0.99618	FALSE	15.7722	0	5.4223	2.6241e-05	0.0010842	TRUE	16.1166	0	4.737	3.5238e-05	0.0013023	TRUE	15.8882	1.37857	3.5267	0.00012995	0.0072587	FALSE	1.33032	0	1.8954	0.43526	0.9982	FALSE	2572	AAM91593.1	542	7.09231e-58	DNA-binding protein-like [Arabidopsis thaliana]	--	--	--	--	K10624	RBBP6	E3 ubiquitin-protein ligase RBBP6	http://www.genome.jp/dbget-bin/www_bget?ko:K10624
comp254637_c0	0	0	-1.2579	0.64477	0.99691	FALSE	0	1.03671	-1.4912	0.46368	0.99618	FALSE	25.016	0	4.9125	1.5236e-07	9.9347e-06	TRUE	25.5623	0	6.2955	1.3343e-07	8.0972e-06	TRUE	25.2	1.22539	4.3621	2.8205e-07	2.8199e-05	TRUE	1.18251	0	0.55023	0.78182	0.9982	FALSE	1612	XP_001783110.1	388	2.98364e-38	predicted protein [Physcomitrella patens subsp. patens]	--	--	--	--	--	--	--	--
comp233086_c0	0	4.22572	-2.588	0.08806	0.99691	FALSE	0	3.95245	-2.3224	0.074571	0.77633	FALSE	135.931	4.47484	4.9249	1.8711e-34	8.4889e-32	TRUE	138.899	0	7.6379	3.6029e-32	1.4449e-29	TRUE	136.931	4.67181	4.8733	2.561e-34	2.0842e-31	TRUE	4.50831	4.35064	0.051359	0.94021	0.9982	FALSE	1501	XP_002971296.1	522	2.1183e-56	hypothetical protein SELMODRAFT_94922 [Selaginella moellendorffii]	--	--	--	--	--	--	--	--
comp250384_c0	0	10.9984	-7.8749	0.00097851	0.047678	FALSE	0	29.287	-9.1187	1.7386e-07	1.3222e-05	TRUE	100.941	11.6468	3.1155	2.4908e-20	5.6345e-18	TRUE	103.145	0	11.115	5.8917e-16	9.3449e-14	TRUE	101.683	34.6174	1.5545	6.5121e-10	9.5237e-08	TRUE	33.4058	11.3236	1.5608	0.00062642	0.029975	FALSE	1009	BAD02535.1	611	1.59678e-73	putative class I chitinase [Cryptomeria japonica]	--	--	--	--	K01183	E3.2.1.14	chitinase	http://www.genome.jp/dbget-bin/www_bget?ko:K01183
comp254730_c0	2.38951	5.09401	-1.0921	0.29036	0.99691	FALSE	2.6868	10.2964	-1.9382	0.0082384	0.16547	FALSE	68.6244	5.39433	3.6692	4.9988e-16	8.4719e-14	TRUE	70.123	2.37099	4.8863	4.2777e-18	8.2438e-16	TRUE	69.1292	12.1705	2.5059	8.4187e-12	1.5164e-09	TRUE	11.7445	5.24461	1.1631	0.10387	0.9982	FALSE	2902	XP_001769122.1	1318	1.06698e-163	predicted protein [Physcomitrella patens subsp. patens]	--	--	--	--	K03254	EIF3A	translation initiation factor 3 subunit A	http://www.genome.jp/dbget-bin/www_bget?ko:K03254
comp257628_c0	1.68672	3.4153	-1.0178	0.4119	0.99691	FALSE	1.89656	6.80339	-1.8429	0.036215	0.48646	FALSE	50.8327	3.61665	3.813	1.5598e-12	1.99e-10	TRUE	51.9427	1.67364	4.9559	7.5696e-14	1.0119e-11	TRUE	51.2066	8.04164	2.6708	1.2182e-09	1.7223e-07	TRUE	7.76021	3.51627	1.142	0.19248	0.9982	FALSE	2155	XP_001770820.1	1429	0	predicted protein [Physcomitrella patens subsp. patens]	--	--	--	--	K03253	EIF3B	translation initiation factor 3 subunit B	http://www.genome.jp/dbget-bin/www_bget?ko:K03253
comp253239_c1	5.29441	7.12004	-0.42741	0.55164	0.99691	FALSE	5.9531	8.16342	-0.45553	0.26535	0.99618	FALSE	47.191	7.5398	2.6459	4.8389e-09	3.9632e-07	TRUE	48.2215	5.25336	3.1984	2.4036e-10	2.1717e-08	TRUE	47.5381	9.64921	2.3006	6.5095e-08	7.2155e-06	TRUE	9.31151	7.33053	0.3451	0.60566	0.9982	FALSE	2011	XP_002323353.1	170	5.85511e-10	predicted protein [Populus trichocarpa]	--	--	--	--	K03252	EIF3C	translation initiation factor 3 subunit C	http://www.genome.jp/dbget-bin/www_bget?ko:K03252
comp256569_c0	1.4993	4.10994	-1.4548	0.24119	0.99691	FALSE	1.68583	11.2094	-2.7332	0.0012894	0.037704	FALSE	64.2869	4.35224	3.8847	1.2924e-15	2.1257e-13	TRUE	65.6907	1.48768	5.4646	2.1839e-17	3.8734e-15	TRUE	64.7598	13.2496	2.2892	3.1793e-10	4.8109e-08	TRUE	12.7859	4.23145	1.5953	0.031629	0.66135	FALSE	1872	XP_001767243.1	1135	2.67102e-147	predicted protein [Physcomitrella patens subsp. patens]	--	--	--	--	K03251	EIF3D	translation initiation factor 3 subunit D	http://www.genome.jp/dbget-bin/www_bget?ko:K03251
comp212053_c0	1.4056	3.06799	-1.1261	0.40104	0.99691	FALSE	1.58047	6.93298	-2.1331	0.023164	0.35542	FALSE	64.2277	3.24885	4.3052	2.1468e-16	3.7446e-14	TRUE	65.6302	1.3947	5.5563	2.157e-17	3.83e-15	TRUE	64.7001	8.19482	2.981	5.8449e-13	1.1785e-10	TRUE	7.90802	3.15869	1.324	0.14044	0.9982	FALSE	1411	ACN40777.1	1396	0	unknown [Picea sitchensis]	--	--	--	--	K03250	EIF3E, INT6	translation initiation factor 3 subunit E	http://www.genome.jp/dbget-bin/www_bget?ko:K03250
comp242646_c0	0	0	-0.43061	0.85162	0.99691	FALSE	0	4.60039	-2.9889	0.0329	0.45548	FALSE	31.9139	0	5.4391	2.2228e-09	1.9147e-07	TRUE	32.6108	0	5.9948	2.262e-09	1.795e-07	TRUE	32.1486	5.43768	2.5637	2.4161e-06	0.00020502	TRUE	5.24738	0	2.8752	0.048152	0.88501	FALSE	1218	XP_002988412.1	857	4.12487e-109	hypothetical protein SELMODRAFT_271999 [Selaginella moellendorffii]	--	--	--	--	K03247	EIF3H	translation initiation factor 3 subunit H	http://www.genome.jp/dbget-bin/www_bget?ko:K03247
comp237150_c0	0	1.7366	-2.042	0.33988	0.99691	FALSE	0	5.18354	-3.4505	0.017546	0.29168	FALSE	34.7109	1.83897	4.2384	1.7891e-09	1.5629e-07	TRUE	35.4689	0	6.4055	5.6075e-10	4.8495e-08	TRUE	34.9663	6.12697	2.5127	1.1423e-06	0.00010188	TRUE	5.91254	1.78794	1.7255	0.12263	0.9982	FALSE	813	XP_001752173.1	400	2.61824e-44	predicted protein [Physcomitrella patens subsp. patens]	--	--	--	--	K15028	EIF3K	translation initiation factor 3 subunit K	http://www.genome.jp/dbget-bin/www_bget?ko:K15028
comp253789_c0	3.46714	5.02918	-0.53658	0.54831	0.99691	FALSE	3.89849	10.2984	-1.4014	0.025447	0.37974	FALSE	107.9	5.32567	4.3406	1.4709e-26	4.7515e-24	TRUE	110.256	3.44025	5.0022	1.0612e-27	3.5433e-25	TRUE	108.694	12.1727	3.1585	9.7484e-22	4.04e-19	TRUE	11.7467	5.17786	1.1818	0.099576	0.9982	FALSE	3678	XP_001767731.1	206	1.50515e-14	predicted protein [Physcomitrella patens subsp. patens]	--	--	--	--	K03260	EIF4G	translation initiation factor 4G	http://www.genome.jp/dbget-bin/www_bget?ko:K03260
comp211796_c0	0	0	NA	NA	NA	NA	0	0	NA	NA	NA	NA	14.4772	0	7.8837	0.00014447	0.0049323	TRUE	14.7934	0	4.8869	6.8118e-05	0.0023464	TRUE	14.5837	0	5.573	5.5765e-05	0.0034255	TRUE	0	0	2.3104	0.67712	0.9982	FALSE	1701	XP_002994043.1	284	3.09835e-25	hypothetical protein SELMODRAFT_138110 [Selaginella moellendorffii]	--	--	--	--	--	--	--	--
comp236720_c0	0	2.37335	-1.4927	0.36447	0.99691	FALSE	0	5.89627	-2.6364	0.021429	0.33606	FALSE	77.9059	2.51327	4.9541	1.7927e-20	4.1129e-18	TRUE	79.6071	0	6.5718	2.0622e-20	4.6104e-18	TRUE	78.4789	6.96942	3.4932	2.3587e-17	6.899e-15	TRUE	6.72551	2.44351	1.4607	0.14359	0.9982	FALSE	1295	XP_001766092.1	886	3.61518e-113	predicted protein [Physcomitrella patens subsp. patens]	--	--	--	--	K10255	FAD6, desA	omega-6 fatty acid desaturase (delta-12 desaturase)	http://www.genome.jp/dbget-bin/www_bget?ko:K10255
comp257380_c4	286.544	311.843	-0.12206	0.11731	0.99691	FALSE	322.193	173.111	0.89623	0.00017805	0.0070169	FALSE	140.059	330.228	-1.2374	3.3373e-16	5.716e-14	TRUE	143.117	284.322	-0.99033	3.7218e-11	3.6928e-09	FALSE	141.089	204.618	-0.53633	0.0036483	0.12425	FALSE	197.457	321.063	-0.70132	1.2304e-07	1.407e-05	FALSE	5900	ACJ05643.1	1086	1.84184e-132	ferritin 1A [Triticum aestivum]	FJ225137.1	968	0	Triticum aestivum clone Fer1-10 ferritin 1A mRNA, complete cds	K00522	FTH1	ferritin heavy chain	http://www.genome.jp/dbget-bin/www_bget?ko:K00522
comp258024_c0	0	1.50505	-2.1982	0.35292	0.99691	FALSE	0	3.95245	-3.4219	0.038569	0.50803	FALSE	17.8366	1.59378	3.4843	4.8924e-05	0.0018886	TRUE	18.2261	0	5.8075	7.7091e-06	0.00033335	TRUE	17.9678	4.67181	1.9434	0.0026601	0.095934	FALSE	4.50831	1.54954	1.5407	0.21322	0.9982	FALSE	1710	XP_001769827.1	1319	2.08436e-174	predicted protein [Physcomitrella patens subsp. patens]	XM_004156657.1	68	5.38198e-25	PREDICTED: Cucumis sativus protein FIZZY-RELATED 3-like (LOC101215923), mRNA	K03364	CDH1	cell division cycle 20-like protein 1, cofactor of APC complex	http://www.genome.jp/dbget-bin/www_bget?ko:K03364
comp251982_c0	0	1.96814	NA	NA	NA	NA	0	2.39739	NA	NA	NA	NA	18.9028	2.08417	3.1811	5.4983e-05	0.0020994	TRUE	19.3156	0	5.2717	4.4343e-06	0.00020264	TRUE	19.0418	2.83372	2.7484	0.00016999	0.0091783	FALSE	2.73455	2.02633	0.43244	0.73291	0.9982	FALSE	2344	Q9LVN1.3	503	4.27737e-50	RecName: Full=Formin-like protein 13; Short=AtFH13	--	--	--	--	--	--	--	--
comp246067_c1	11.2481	9.48876	0.24538	0.77348	0.99691	FALSE	12.6474	11.5982	0.12495	0.63606	0.99618	FALSE	54.3664	10.0482	2.4358	1.7798e-09	1.5556e-07	TRUE	55.5536	11.1608	2.3154	8.324e-09	6.1085e-07	TRUE	54.7663	13.7091	1.9982	9.4736e-08	1.0255e-05	TRUE	13.2293	9.76928	0.43741	0.44835	0.9982	FALSE	1604	XP_002302024.1	614	2.39262e-72	predicted protein [Populus trichocarpa]	--	--	--	--	--	--	--	--
comp268674_c0	37.6616	38.3799	-0.027259	0.78569	0.99691	FALSE	42.3471	17.1763	1.3018	0.021225	0.33409	FALSE	155.605	40.6426	1.9368	4.7901e-19	1.0009e-16	TRUE	159.003	37.3695	2.0891	5.0059e-20	1.0844e-17	TRUE	156.75	20.3025	2.9487	6.5856e-29	4.1376e-26	TRUE	19.5919	39.5146	-1.0121	0.010421	0.29565	FALSE	6413	BAJ90666.1	3245	0	predicted protein [Hordeum vulgare subsp. vulgare]	AK359457.1	452	0	Hordeum vulgare subsp. vulgare mRNA for predicted protein, complete cds, clone: NIASHv1097F17	--	--	--	--
comp268785_c0	12.6499	26.2544	-1.0534	0.01951	0.4882	FALSE	14.2237	52.8138	-1.8926	3.3403e-09	3.338e-07	TRUE	194.456	27.8022	2.8062	2.1727e-34	9.8298e-32	TRUE	198.703	12.5518	3.9846	3.5213e-44	2.1809e-41	TRUE	195.887	62.4261	1.6498	4.4492e-19	1.4869e-16	TRUE	60.2414	27.0306	1.1562	0.00024605	0.013465	FALSE	4061	BAJ90666.1	1826	0	predicted protein [Hordeum vulgare subsp. vulgare]	AK359457.1	1120	0	Hordeum vulgare subsp. vulgare mRNA for predicted protein, complete cds, clone: NIASHv1097F17	--	--	--	--
comp125554_c0	89.5833	140.954	-0.65392	0.00019614	0.012323	FALSE	100.729	64.535	0.64232	0.28597	0.99618	FALSE	60.426	149.263	-1.3046	9.2695e-09	7.3246e-07	TRUE	61.7456	88.8888	-0.52567	0.04056	0.44642	FALSE	60.8705	76.2807	-0.32558	0.32314	0.99427	FALSE	73.6111	145.121	-0.97926	1.8116e-06	0.00016528	FALSE	861	Q02438.2	1144	8.52276e-155	RecName: Full=Glucan endo-1,3-beta-glucosidase GV; AltName: Full=(1-	AK369086.1	49	9.70316e-15	Hordeum vulgare subsp. vulgare mRNA for predicted protein, complete cds, clone: NIASHv2085A20	--	--	--	--
comp214549_c0	0	0	NA	NA	NA	NA	0	1.68465	NA	NA	NA	NA	19.3563	0	5.3027	3.2925e-06	0.00016754	TRUE	19.779	0	5.3059	3.3691e-06	0.00015859	TRUE	19.4987	1.99126	3.2916	3.6647e-05	0.0023552	TRUE	1.92158	0	2.0109	0.3298	0.9982	FALSE	460	--	--	--	--	--	--	--	--	--	--	--	--
comp251929_c1	16.7266	26.1363	-0.64391	0.11323	0.99691	FALSE	18.8076	28.9675	-0.62312	0.014814	0.2589	FALSE	5.59893	27.6772	-2.3055	0.00013859	0.0047575	TRUE	5.72119	16.5969	-1.5365	0.022055	0.28812	FALSE	5.64011	34.2398	-2.6019	4.1031e-06	0.0003322	TRUE	33.0415	26.909	0.29619	0.39537	0.9982	FALSE	637	BAK03331.1	619	6.47498e-73	predicted protein [Hordeum vulgare subsp. vulgare]	AK364112.1	184	6.36551e-90	Hordeum vulgare subsp. vulgare mRNA for predicted protein, complete cds, clone: NIASHv2021N13	K04079	htpG, HSP90A	molecular chaperone HtpG	http://www.genome.jp/dbget-bin/www_bget?ko:K04079
comp258520_c0	1.31189	2.1418	-0.70718	0.62512	0.99691	FALSE	1.4751	3.62848	-1.2985	0.20296	0.99618	FALSE	42.1863	2.26807	4.2172	3.4955e-11	3.8121e-09	TRUE	43.1075	1.30172	5.0495	8.6115e-12	9.2689e-10	TRUE	42.4966	4.28888	3.3087	1.0188e-09	1.4495e-07	TRUE	4.13878	2.20512	0.90835	0.42834	0.9982	FALSE	2185	XP_002974695.1	828	1.35961e-98	hypothetical protein SELMODRAFT_174501 [Selaginella moellendorffii]	--	--	--	--	K01114	plcC	phospholipase C	http://www.genome.jp/dbget-bin/www_bget?ko:K01114
comp266662_c0	265.562	264.305	0.0068455	0.65579	0.99691	FALSE	298.601	275.3	0.11721	0.017919	0.29648	FALSE	125.829	279.886	-1.1534	1.686e-12	2.1358e-10	TRUE	128.577	263.503	-1.0352	3.6681e-11	3.6419e-09	TRUE	126.755	325.406	-1.3602	4.0819e-19	1.3758e-16	TRUE	314.018	272.118	0.20661	0.056043	0.98486	FALSE	1074	XP_003572590.1	1306	2.48175e-175	PREDICTED: high-affinity nitrate transporter 2.1-like [Brachypodium distachyon]	XM_003572542.1	506	0	PREDICTED: Brachypodium distachyon high-affinity nitrate transporter 2.1-like (LOC100844383), mRNA	--	--	--	--
comp266662_c1	332.105	301.704	0.13851	0.50848	0.99691	FALSE	373.423	321.618	0.21546	0.0888	0.86828	FALSE	139.445	319.491	-1.1961	6.7107e-15	1.0452e-12	TRUE	142.49	329.53	-1.2095	3.2355e-17	5.6795e-15	TRUE	140.471	380.155	-1.4363	5.6368e-24	2.7326e-21	TRUE	366.85	310.623	0.24002	0.01856	0.45341	FALSE	1029	XP_003572590.1	976	9.15722e-126	PREDICTED: high-affinity nitrate transporter 2.1-like [Brachypodium distachyon]	XM_003572542.1	318	3.39521e-164	PREDICTED: Brachypodium distachyon high-affinity nitrate transporter 2.1-like (LOC100844383), mRNA	--	--	--	--
comp247916_c0	0	1.91025	-1.7645	0.36187	0.99691	FALSE	0	2.52697	-1.999	0.18389	0.99618	FALSE	24.3953	2.02287	3.5921	1.5774e-06	8.5752e-05	TRUE	24.9281	0	5.4817	1.7254e-07	1.028e-05	TRUE	24.5748	2.9869	3.0405	7.4768e-06	0.00056843	TRUE	2.88236	1.96673	0.55145	0.66486	0.9982	FALSE	4581	P47808.1	2898	0	RecName: Full=High molecular weight form of myosin-1; AltName: Full=High molecular weight form of myosin I; Short=HMWMI	--	--	--	--	K10357	MYO5	myosin V	http://www.genome.jp/dbget-bin/www_bget?ko:K10357
comp262599_c1	1.4993	1.7366	-0.21197	0.8642	0.99691	FALSE	1.68583	2.65656	-0.6561	0.44882	0.99618	FALSE	47.6805	1.83897	4.6964	6.0235e-13	7.9483e-11	TRUE	48.7217	1.48768	5.0334	3.9789e-13	4.9605e-11	TRUE	48.0312	3.14007	3.9351	5.1902e-12	9.6247e-10	TRUE	3.03018	1.78794	0.76111	0.55847	0.9982	FALSE	3945	XP_001760796.1	427	6.68083e-40	sensory histidine protein kinase [Physcomitrella patens subsp. patens]	--	--	--	--	K02486	K02486	two-component system, unclassified family, sensor kinase	http://www.genome.jp/dbget-bin/www_bget?ko:K02486
comp266634_c0	101.989	103.875	-0.02644	0.65752	0.99691	FALSE	114.677	48.2121	1.2501	0.00031103	0.011359	FALSE	50.2304	109.999	-1.1309	1.3817e-05	0.00061175	TRUE	51.3273	101.198	-0.97938	9.3058e-05	0.0030897	FALSE	50.5999	56.9869	-0.1715	0.74627	0.99427	FALSE	54.9925	106.946	-0.95957	5.6449e-05	0.0036823	FALSE	3594	XP_003560605.1	4514	0	PREDICTED: histidine kinase 4-like [Brachypodium distachyon]	XM_003560557.1	2003	0	PREDICTED: Brachypodium distachyon histidine kinase 4-like (LOC100834755), mRNA	K14489	AHK2_3_4	arabidopsis histidine kinase 2/3/4 (cytokinin receptor)	http://www.genome.jp/dbget-bin/www_bget?ko:K14489
comp239438_c2	1.07762	0	0.63352	0.79466	0.99691	FALSE	1.21169	1.94383	-0.68188	0.5088	0.99618	FALSE	91.9024	0	6.9651	2.9009e-23	7.8481e-21	TRUE	93.9093	1.06927	6.4566	6.7365e-24	1.8609e-21	TRUE	92.5784	2.29761	5.3325	3.8335e-24	1.8875e-21	TRUE	2.2172	0	1.6324	0.36305	0.9982	FALSE	2869	XP_001767038.1	258	3.18457e-21	sensory histidine protein kinase [Physcomitrella patens subsp. patens]	--	--	--	--	K14489	AHK2_3_4	arabidopsis histidine kinase 2/3/4 (cytokinin receptor)	http://www.genome.jp/dbget-bin/www_bget?ko:K14489
comp254438_c0	0	1.33139	-1.5067	0.49417	0.99691	FALSE	0	2.39739	-2.1861	0.17678	0.99618	FALSE	28.7145	1.40988	4.3481	3.7072e-08	2.6659e-06	TRUE	29.3415	0	5.9799	1.4209e-08	1.0085e-06	TRUE	28.9257	2.83372	3.3516	4.1078e-07	4.0026e-05	TRUE	2.73455	1.37075	0.99634	0.48764	0.9982	FALSE	2966	XP_001755170.1	532	2.09733e-57	sensory histidine protein kinase [Physcomitrella patens subsp. patens]	--	--	--	--	K07678	barA	two-component system, NarL family, sensor histidine kinase BarA	http://www.genome.jp/dbget-bin/www_bget?ko:K07678
comp258926_c0	0	0	-1.89	0.56531	0.99691	FALSE	0	2.13821	-3.3429	0.13086	0.99618	FALSE	28.5569	0	5.2788	1.6191e-08	1.2232e-06	TRUE	29.1805	0	7.2939	4.0961e-08	2.7114e-06	TRUE	28.767	2.52737	3.5087	2.7583e-07	2.763e-05	TRUE	2.43892	0	1.7699	0.313	0.9982	FALSE	2114	XP_001756095.1	288	2.85068e-27	predicted protein [Physcomitrella patens subsp. patens]	--	--	--	--	K02489	pleC1	two-component system, cell cycle sensor kinase and response regulator	http://www.genome.jp/dbget-bin/www_bget?ko:K02489
comp265193_c0	2.81119	5.96231	-1.0847	0.25511	0.99691	FALSE	3.16094	13.6081	-2.106	0.0015664	0.044342	FALSE	89.906	6.31381	3.8318	4.6996e-21	1.1279e-18	TRUE	91.8693	2.7894	5.0416	2.146e-23	5.7224e-21	TRUE	90.5673	16.0848	2.4933	6.2907e-15	1.5178e-12	TRUE	15.5219	6.13858	1.3383	0.037329	0.73946	FALSE	2836	XP_002526256.1	1817	0	importin beta-1, putative [Ricinus communis]	--	--	--	--	K14293	KPNB1	importin subunit beta-1	http://www.genome.jp/dbget-bin/www_bget?ko:K14293
comp258435_c0	1.21818	0	0.58801	0.79743	0.99691	FALSE	1.36974	3.23971	-1.242	0.24022	0.99618	FALSE	23.1956	0	4.7564	4.8538e-07	2.8983e-05	TRUE	23.7021	1.20874	4.2934	8.9059e-07	4.6228e-05	TRUE	23.3662	3.82935	2.6092	4.9739e-05	0.003094	TRUE	3.69534	0	2.1469	0.15905	0.9982	FALSE	3360	XP_002312242.1	1095	1.1475e-127	predicted protein [Populus trichocarpa]	--	--	--	--	--	--	--	--
comp262578_c0	2.29581	3.18376	-0.47173	0.66665	0.99691	FALSE	2.58143	8.03448	-1.638	0.032106	0.44787	FALSE	66.796	3.37145	4.3083	5.4019e-17	9.7812e-15	TRUE	68.2546	2.27801	4.9051	1.133e-17	2.0842e-15	TRUE	67.2873	9.4968	2.8248	7.8758e-13	1.5639e-10	TRUE	9.16444	3.27788	1.4833	0.084251	0.9982	FALSE	3400	XP_002961337.1	1820	0	hypothetical protein SELMODRAFT_140234 [Selaginella moellendorffii]	--	--	--	--	--	--	--	--
comp265197_c0	1.26504	5.32556	-2.0738	0.09156	0.99691	FALSE	1.42242	8.16407	-2.5209	0.0078951	0.16009	FALSE	51.1878	5.63952	3.1822	3.1744e-11	3.4902e-09	TRUE	52.3056	1.25523	5.3809	3.9117e-14	5.3373e-12	TRUE	51.5643	9.64997	2.4178	7.1831e-09	9.1473e-07	TRUE	9.31225	5.483	0.76416	0.30339	0.9982	FALSE	3432	XP_001780095.1	1488	0	predicted protein [Physcomitrella patens subsp. patens]	--	--	--	--	--	--	--	--
comp219637_c0	84.6267	111.811	-0.40187	0.024695	0.57756	FALSE	95.1553	66.8028	0.51037	0.63066	0.99618	FALSE	55.1894	118.402	-1.1012	1.0708e-05	0.00048497	TRUE	56.3946	83.9706	-0.57433	0.02988	0.35851	FALSE	55.5954	78.9613	-0.50618	0.090083	0.99427	FALSE	76.1979	115.116	-0.59527	0.0064814	0.20397	FALSE	1906	ACR38562.1	467	5.91311e-50	unknown [Zea mays]	--	--	--	--	--	--	--	--
comp251878_c0	1.96784	1.44716	0.44338	0.80846	0.99691	FALSE	2.21266	6.15545	-1.4761	0.075735	0.7847	FALSE	38.0727	1.53248	4.6348	1.3686e-10	1.3842e-08	TRUE	38.9041	1.95258	4.3165	2.8932e-10	2.582e-08	TRUE	38.3528	7.27577	2.3982	6.7578e-07	6.3219e-05	TRUE	7.02114	1.48995	2.2364	0.046568	0.8631	FALSE	3158	XP_003552506.1	619	4.52563e-64	PREDICTED: inositol hexakisphosphate and diphosphoinositol-pentakisphosphate kinase-like [Glycine max]	XM_002282191.2	51	2.82692e-15	PREDICTED: Vitis vinifera inositol hexakisphosphate and diphosphoinositol-pentakisphosphate kinase 1-like (LOC100262888), mRNA	K13024	HISPPD, VIP	inositol hexakisphosphate/diphosphoinositol-pentakisphosphate kinase	http://www.genome.jp/dbget-bin/www_bget?ko:K13024
comp234693_c0	0	0	-1.1124	0.66891	0.99691	FALSE	0	1.42547	-1.758	0.34921	0.99618	FALSE	38.855	0	5.5007	4.0692e-11	4.3844e-09	TRUE	39.7034	0	6.7381	7.3693e-11	7.0654e-09	TRUE	39.1408	1.68492	4.5379	1.0944e-10	1.7535e-08	TRUE	1.62595	0	0.96252	0.60275	0.9982	FALSE	2392	XP_001770617.1	672	2.40682e-74	predicted protein [Physcomitrella patens subsp. patens]	--	--	--	--	--	--	--	--
comp257310_c0	5.52868	1.2735	2.1181	0.10075	0.99691	FALSE	6.21651	8.74268	-0.49197	0.23242	0.99618	FALSE	18.2493	1.34858	3.7583	2.4848e-05	0.0010325	TRUE	18.6478	5.48581	1.7652	0.0048862	0.090279	FALSE	18.3835	10.3339	0.83103	0.096777	0.99427	FALSE	9.97224	1.31115	2.9271	0.0059955	0.19262	FALSE	1569	XP_003564513.1	2145	0	PREDICTED: laccase-3-like [Brachypodium distachyon]	XM_003564465.1	949	0	PREDICTED: Brachypodium distachyon laccase-3-like (LOC100845885), mRNA	--	--	--	--
comp247698_c0	0	0	-0.39819	0.83919	0.99691	FALSE	0	0	-0.19901	0.78568	0.99618	FALSE	43.3517	0	5.466	3.1313e-12	3.8637e-10	TRUE	44.2984	0	5.9892	3.2282e-12	3.6755e-10	TRUE	43.6706	1.07222	5.348	3.3411e-12	6.338e-10	TRUE	1.03469	0	0.1178	0.9458	0.9982	FALSE	1910	XP_001768082.1	802	9.31544e-92	predicted protein [Physcomitrella patens subsp. patens]	--	--	--	--	K01404	GP63	leishmanolysin	http://www.genome.jp/dbget-bin/www_bget?ko:K01404
comp249528_c0	14.8056	38.3788	-1.3742	0.00058419	0.03096	FALSE	16.6476	14.7083	0.17869	0.66487	0.99618	FALSE	11.9977	40.6413	-1.7602	0.00013398	0.004616	TRUE	12.2597	14.6908	-0.26099	0.69183	0.99397	FALSE	12.086	17.3853	-0.52453	0.40822	0.99427	FALSE	16.7768	39.5134	-1.2359	0.0025231	0.096803	FALSE	1557	BAJ98253.1	1769	0	predicted protein [Hordeum vulgare subsp. vulgare]	AK367050.1	1079	0	Hordeum vulgare subsp. vulgare mRNA for predicted protein, complete cds, clone: NIASHv2050I14	--	--	--	--
comp265607_c0	109.138	162.784	-0.57681	0.00029528	0.017518	FALSE	122.716	137.373	-0.16279	0.0015546	0.044068	FALSE	70.4665	172.381	-1.2906	9.644e-10	8.7458e-08	TRUE	72.0053	108.291	-0.58874	0.011521	0.17705	FALSE	70.9848	162.376	-1.1938	1.6013e-08	1.9377e-06	TRUE	156.693	167.596	-0.097046	0.63674	0.9982	FALSE	3098	BAJ93891.1	4127	0	predicted protein [Hordeum vulgare subsp. vulgare]	AK362687.1	662	0	Hordeum vulgare subsp. vulgare mRNA for predicted protein, complete cds, clone: NIASHv2009G18	K00454	LOX2S	lipoxygenase	http://www.genome.jp/dbget-bin/www_bget?ko:K00454
comp248354_c0	0	0	-1.3051	0.65581	0.99691	FALSE	0	2.00862	-2.6678	0.1773	0.99618	FALSE	47.4221	0	6.0105	3.2431e-13	4.3833e-11	TRUE	48.4577	0	7.4406	2.054e-12	2.3827e-10	TRUE	47.7709	2.3742	4.3306	1.6836e-12	3.2647e-10	TRUE	2.29111	0	1.6797	0.34553	0.9982	FALSE	1670	XP_002317975.1	603	2.27813e-68	predicted protein [Populus trichocarpa]	--	--	--	--	--	--	--	--
comp230541_c0	1.35874	0	1.383	0.55276	0.99691	FALSE	1.52779	2.203	-0.52803	0.53542	0.99618	FALSE	20.9544	0	5.2472	1.3215e-06	7.3021e-05	TRUE	21.412	1.34821	3.9893	4.6905e-06	0.00021308	TRUE	21.1085	2.60396	3.019	3.4949e-05	0.0022581	TRUE	2.51283	0	2.228	0.23487	0.9982	FALSE	1202	XP_002322537.1	189	4.6942e-13	predicted protein [Populus trichocarpa]	--	--	--	--	--	--	--	--
comp203431_c0	0	1.62082	NA	NA	NA	NA	0	0	NA	NA	NA	NA	19.4363	1.71638	3.5013	2.1718e-05	0.00091585	TRUE	19.8607	0	5.3118	3.2101e-06	0.0001518	TRUE	19.5792	0	4.2976	6.4607e-06	0.00049768	TRUE	0	1.66874	-0.79647	0.66902	0.9982	FALSE	1317	EEC66803.1	266	3.3372e-22	hypothetical protein OsI_33210 [Oryza sativa Indica Group]	--	--	--	--	--	--	--	--
comp102046_c0	0	0	-0.48565	0.80636	0.99691	FALSE	0	3.3693	-2.0921	0.11677	0.99618	FALSE	22.3957	1.04209	4.4257	1.0623e-06	5.9886e-05	TRUE	22.8848	0	5.0364	6.5782e-07	3.5082e-05	TRUE	22.5604	3.98253	2.502	9.65e-05	0.0055725	FALSE	3.84315	1.01316	1.9234	0.18057	0.9982	FALSE	508	ACT33369.1	597	2.74249e-76	mago nashi [Lycoris radiata]	--	--	--	--	K12877	MAGOH	protein mago nashi	http://www.genome.jp/dbget-bin/www_bget?ko:K12877
comp266323_c0	1.59301	3.24164	-1.025	0.42156	0.99691	FALSE	1.7912	5.12328	-1.5161	0.1003	0.93743	FALSE	59.0271	3.43275	4.1039	7.1839e-15	1.1178e-12	TRUE	60.3161	1.58066	5.2539	5.1166e-16	8.1862e-14	TRUE	59.4613	6.05574	3.2956	5.5289e-13	1.1171e-10	TRUE	5.84381	3.33748	0.80815	0.39288	0.9982	FALSE	4110	ACJ86309.1	745	4.5902e-85	unknown [Medicago truncatula]	FP097897.1	65	6.08573e-23	Phyllostachys edulis cDNA clone: bphylf026g20, full insert sequence	--	--	--	--
comp244384_c0	0	1.09984	-2.2311	0.42309	0.99691	FALSE	0	2.13821	-3.021	0.14428	0.99618	FALSE	27.2868	1.16468	4.5502	6.0856e-08	4.2058e-06	TRUE	27.8826	0	6.9063	5.5503e-08	3.5939e-06	TRUE	27.4875	2.52737	3.4431	6.0935e-07	5.7518e-05	TRUE	2.43892	1.13236	1.1069	0.47591	0.9982	FALSE	1275	DAA44089.1	593	5.34302e-70	TPA: hypothetical protein ZEAMMB73_489201 [Zea mays]	--	--	--	--	K01874	MARS, metG	methionyl-tRNA synthetase	http://www.genome.jp/dbget-bin/www_bget?ko:K01874
comp254589_c0	0	0	1.3053	0.75029	0.99691	FALSE	0	0	-0.27312	0.80891	0.99618	FALSE	14.0773	0	6.2583	7.6261e-05	0.0028134	TRUE	14.3847	0	5.0781	7.9198e-05	0.0026818	TRUE	14.1809	0	4.3627	0.00011706	0.0066177	FALSE	0	0	1.8954	0.58115	0.9982	FALSE	929	CBI14951.3	329	5.73009e-32	unnamed protein product [Vitis vinifera]	--	--	--	--	K03327	TC.MATE, SLC47A, norM, mdtK, dinF	multidrug resistance protein, MATE family	http://www.genome.jp/dbget-bin/www_bget?ko:K03327
comp195837_c0	7.77763	6.36752	0.2886	0.76895	0.99691	FALSE	8.74526	19.5031	-1.1571	0.0055501	0.12152	FALSE	350.013	6.74291	5.6979	1.9115e-87	3.469e-84	TRUE	357.656	7.71733	5.5343	2.6642e-87	5.1798e-84	TRUE	352.588	23.0527	3.935	5.3266e-78	1.3072e-74	TRUE	22.2459	6.55576	1.7627	0.0023754	0.092146	FALSE	1368	BAJ99571.1	1222	1.78622e-162	predicted protein [Hordeum vulgare subsp. vulgare]	--	--	--	--	--	--	--	--
comp182455_c0	0	0	-0.75254	0.74378	0.99691	FALSE	0	1.42547	-1.2985	0.42487	0.99618	FALSE	19.8418	0	4.4316	4.3407e-06	0.00021572	TRUE	20.2751	0	5.3091	2.538e-06	0.00012262	TRUE	19.9878	1.68492	3.5684	1.6307e-05	0.0011512	TRUE	1.62595	0	0.86299	0.63412	0.9982	FALSE	533	XP_001762002.1	503	8.57151e-62	predicted protein [Physcomitrella patens subsp. patens]	--	--	--	--	--	--	--	--
comp205881_c0	0	0	-1.0055	0.70276	0.99691	FALSE	0	2.46218	-2.5465	0.14289	0.99618	FALSE	17.5062	0	4.4573	1.5554e-05	0.00067988	TRUE	17.8885	0	5.5879	9.4012e-06	0.00039866	TRUE	17.635	2.91031	2.5992	0.0004359	0.020906	FALSE	2.80846	0	1.8579	0.26326	0.9982	FALSE	716	ABK23157.1	185	1.52225e-14	unknown [Picea sitchensis]	--	--	--	--	K03949	NDUFA5	NADH dehydrogenase (ubiquinone) 1 alpha subcomplex 5	http://www.genome.jp/dbget-bin/www_bget?ko:K03949
comp229056_c0	0	0	-0.30508	0.88667	0.99691	FALSE	0	1.61985	-1.3574	0.38364	0.99618	FALSE	14.7972	0	4.3303	7.8933e-05	0.0029007	TRUE	15.1203	0	4.7604	6.0691e-05	0.0021195	TRUE	14.906	1.91468	2.9607	0.00056682	0.026086	FALSE	1.84767	0	1.3693	0.46489	0.9982	FALSE	687	XP_002866696.1	173	5.47239e-13	hypothetical protein ARALYDRAFT_358798 [Arabidopsis lyrata subsp. lyrata]	--	--	--	--	--	--	--	--
comp238956_c0	0	1.38928	-1.5681	0.47273	0.99691	FALSE	0	2.39739	-2.1861	0.17678	0.99618	FALSE	19.4387	1.47118	3.7239	1.4353e-05	0.00063234	TRUE	19.8632	0	5.417	3.1172e-06	0.00014791	TRUE	19.5817	2.83372	2.7887	0.00012292	0.0068987	FALSE	2.73455	1.43035	0.93494	0.50979	0.9982	FALSE	2641	XP_002971274.1	1690	0	hypothetical protein SELMODRAFT_94950 [Selaginella moellendorffii]	--	--	--	--	K00670	E2.3.1.88	peptide alpha-N-acetyltransferase	http://www.genome.jp/dbget-bin/www_bget?ko:K00670
comp263512_c0	3.13917	16.7871	-2.4189	0.0010473	0.050474	FALSE	3.52971	5.50751	-0.64185	0.28082	0.99618	FALSE	0	17.7768	-5.1519	1.9154e-05	0.00081819	TRUE	0	3.11483	NA	NA	NA	NA	0	6.5099	-3.7026	0.017105	0.41875	FALSE	6.28207	17.2834	-1.4601	0.022829	0.52733	FALSE	1594	ABF94648.1	879	6.60274e-107	Neutral alpha-glucosidase AB precursor, putative, expressed [Oryza sativa Japonica Group]	--	--	--	--	K05546	GANAB	alpha 1,3-glucosidase	http://www.genome.jp/dbget-bin/www_bget?ko:K05546
comp248297_c0	9.27647	17.8869	-0.94726	0.075594	0.99691	FALSE	10.4306	1.87903	2.4728	0.031809	0.44496	FALSE	1.91963	18.9414	-3.3026	0.00011682	0.004084	TRUE	1.96155	9.20454	-2.2304	0.026909	0.33321	FALSE	1.93375	2.22103	-0.19982	0.93341	0.99427	FALSE	2.1433	18.4157	-3.103	0.00015314	0.0089076	FALSE	1670	BAJ98366.1	1484	0	predicted protein [Hordeum vulgare subsp. vulgare]	AK332654.1	1335	0	Triticum aestivum cDNA, clone: WT004_I13, cultivar: Chinese Spring	K05953	E2.5.1.43	nicotianamine synthase	http://www.genome.jp/dbget-bin/www_bget?ko:K05953
comp230945_c1	1.45245	1.04196	0.47919	0.82086	0.99691	FALSE	1.63315	1.87903	-0.20233	0.69409	0.99618	FALSE	105.253	1.10338	6.5758	6.0049e-27	1.9793e-24	TRUE	107.551	1.44119	6.2216	2.4861e-27	8.1591e-25	TRUE	106.027	2.22103	5.5771	1.6631e-27	9.4991e-25	TRUE	2.1433	1.07276	0.9985	0.5382	0.9982	FALSE	1347	XP_002273574.1	447	3.15881e-48	PREDICTED: mitochondrial nicotinamide adenine dinucleotide transporter 1 isoform 1 [Vitis vinifera]	--	--	--	--	K15115	SLC25A32, MFT	solute carrier family 25 (mitochondrial folate transporter), member 32	http://www.genome.jp/dbget-bin/www_bget?ko:K15115
comp246502_c0	1.78042	1.33197	0.41866	0.82858	0.99691	FALSE	2.00193	7.06257	-1.8188	0.034009	0.46612	FALSE	55.9053	1.41049	5.3087	2.6581e-15	4.2677e-13	TRUE	57.1261	1.76662	5.0151	4.0374e-15	5.9914e-13	TRUE	56.3165	8.34799	2.7541	9.6286e-11	1.5623e-08	TRUE	8.05584	1.37135	2.5544	0.021353	0.50228	FALSE	1700	XP_002517787.1	177	4.03545e-11	Angio-associated migratory cell protein, putative [Ricinus communis]	--	--	--	--	K14855	RSA4, NLE1	ribosome assembly protein 4	http://www.genome.jp/dbget-bin/www_bget?ko:K14855
comp243229_c1	0	2.02603	-1.1864	0.47796	0.99691	FALSE	1.00096	3.17556	-1.6656	0.17413	0.99618	FALSE	29.9143	2.14547	3.8015	6.0374e-08	4.1796e-06	TRUE	30.5675	0	5.1129	8.5252e-09	6.2442e-07	TRUE	30.1343	3.75353	3.0051	8.0357e-07	7.4158e-05	TRUE	3.62217	2.08592	0.79617	0.50648	0.9982	FALSE	1086	XP_002967533.1	408	4.42292e-43	hypothetical protein SELMODRAFT_87295 [Selaginella moellendorffii]	--	--	--	--	K11279	NAP1L1, NRP	nucleosome assembly protein 1-like 1	http://www.genome.jp/dbget-bin/www_bget?ko:K11279
comp230910_c0	1.26504	2.83644	-1.1649	0.40755	0.99691	FALSE	1.42242	7.51613	-2.4016	0.012563	0.22906	FALSE	56.0693	3.00366	4.2224	2.1912e-14	3.2769e-12	TRUE	57.2937	1.25523	5.5124	2.2689e-15	3.4435e-13	TRUE	56.4817	8.8841	2.6685	1.7657e-10	2.7596e-08	TRUE	8.57318	2.92029	1.5537	0.084189	0.9982	FALSE	1241	NP_001061206.2	1266	4.36166e-170	Os08g0199300 [Oryza sativa Japonica Group]	--	--	--	--	K06942	K06942	--	http://www.genome.jp/dbget-bin/www_bget?ko:K06942
comp250527_c0	65.5476	103.675	-0.66145	0.0012683	0.058863	FALSE	73.7025	67.062	0.13622	0.27412	0.99618	FALSE	53.6697	109.787	-1.0325	6.4754e-05	0.0024311	TRUE	54.8417	65.0394	-0.24604	0.43565	0.99397	FALSE	54.0645	79.2676	-0.55205	0.061937	0.99427	FALSE	76.4935	106.74	-0.48069	0.032342	0.67135	FALSE	1751	BAK02816.1	2033	0	predicted protein [Hordeum vulgare subsp. vulgare]	AK371618.1	1111	0	Hordeum vulgare subsp. vulgare mRNA for predicted protein, complete cds, clone: NIASHv2138I23	--	--	--	--
comp234126_c0	0	2.77855	NA	NA	NA	NA	0	7.51613	-3.91	0.0031152	0.077201	FALSE	58.4688	2.94236	4.3126	4.5123e-15	7.1102e-13	TRUE	59.7456	0	6.9008	1.8089e-15	2.7839e-13	TRUE	58.8989	8.8841	2.7289	4.4162e-11	7.3949e-09	TRUE	8.57318	2.8607	1.5835	0.080041	0.9982	FALSE	557	EAZ21303.1	123	1.69704e-06	hypothetical protein OsJ_36956 [Oryza sativa Japonica Group]	--	--	--	--	--	--	--	--
comp213523_c0	0	8.85664	-7.5625	0.0027003	0.10928	FALSE	0	15.4716	-8.1981	5.7223e-05	0.0025877	TRUE	115.491	9.37877	3.6222	1.1032e-25	3.4135e-23	TRUE	118.013	0	11.31	1.676e-17	3.0213e-15	TRUE	116.34	18.2875	2.6694	5.2413e-20	1.8753e-17	TRUE	17.6475	9.11847	0.9526	0.089086	0.9982	FALSE	639	ABK23936.1	328	4.23268e-35	unknown [Picea sitchensis]	--	--	--	--	--	--	--	--
comp256456_c0	0	8.79875	-3.968	0.003212	0.12596	FALSE	0	3.39327	-2.4243	0.092189	0.88823	FALSE	35.7419	9.31747	1.9396	1.8921e-05	0.0008099	TRUE	36.5225	0	6.0327	2.5454e-10	2.293e-08	TRUE	36.0049	4.01087	3.1662	3.4078e-08	3.9329e-06	TRUE	3.8705	9.05887	-1.2268	0.15051	0.9982	FALSE	1416	CAA29022.1	263	3.46023e-24	PR-1b protein [Nicotiana tabacum]	--	--	--	--	--	--	--	--
comp236425_c0	0	0	0.62092	0.81666	0.99691	FALSE	1.00096	1.1015	-0.13808	0.78556	0.99618	FALSE	14.7948	0	4.5931	6.4649e-05	0.0024277	TRUE	15.1178	0	4.0972	0.00010588	0.0034607	TRUE	14.9036	1.30198	3.5169	0.00021366	0.011183	FALSE	1.25641	0	1.076	0.61685	0.9982	FALSE	2466	XP_003556634.1	241	2.81234e-18	PREDICTED: pentatricopeptide repeat-containing protein At5g39710-like [Glycine max]	--	--	--	--	--	--	--	--
comp258504_c0	0	1.33139	-1.3692	0.52293	0.99691	FALSE	0	1.1663	-1.009	0.52891	0.99618	FALSE	17.903	1.40988	3.6666	3.442e-05	0.0013805	TRUE	18.2939	0	5.1608	8.2541e-06	0.00035423	TRUE	18.0347	1.37857	3.7095	3.3271e-05	0.0021603	TRUE	1.33032	1.37075	-0.043191	0.99008	0.99847	FALSE	3084	XP_003555735.1	190	3.99815e-12	PREDICTED: pentatricopeptide repeat-containing protein At5g13770, chloroplastic-like [Glycine max]	--	--	--	--	--	--	--	--
comp229116_c0	0	0	-1.1795	0.69204	0.99691	FALSE	0	1.1663	-1.8835	0.38064	0.99618	FALSE	40.7242	0	5.9164	1.4255e-11	1.6239e-09	TRUE	41.6135	0	7.221	5.0513e-11	4.9385e-09	TRUE	41.0238	1.37857	4.8952	2.2258e-11	3.8503e-09	TRUE	1.33032	0	1.0209	0.62152	0.9982	FALSE	873	--	--	--	--	--	--	--	--	--	--	--	--
comp250796_c0	10.7294	4.10994	1.3844	0.095016	0.99691	FALSE	12.0642	9.00639	0.42172	0.97378	0.99618	FALSE	23.1156	4.35224	2.409	9.6222e-05	0.0034567	TRUE	23.6203	10.6462	1.1497	0.020199	0.26959	FALSE	23.2856	10.6456	1.1292	0.018529	0.44479	FALSE	10.273	4.23145	1.2796	0.10156	0.9982	FALSE	1300	BAK04095.1	1717	0	predicted protein [Hordeum vulgare subsp. vulgare]	AK334612.1	1235	0	Triticum aestivum cDNA, clone: WT010_H13, cultivar: Chinese Spring	K00430	E1.11.1.7	peroxidase	http://www.genome.jp/dbget-bin/www_bget?ko:K00430
comp258343_c0	71.2188	53.3471	0.41685	0.1729	0.99691	FALSE	80.0792	68.3184	0.22915	0.46656	0.99618	FALSE	224.727	56.4921	1.9921	1.1324e-27	3.8587e-25	TRUE	229.635	70.6666	1.7002	6.0164e-22	1.4715e-19	TRUE	226.38	80.7526	1.4872	3.8207e-19	1.2906e-16	TRUE	77.9265	54.9242	0.50467	0.037025	0.7353	FALSE	2154	BAJ97742.1	1081	1.31343e-135	predicted protein [Hordeum vulgare subsp. vulgare]	--	--	--	--	--	--	--	--
comp246404_c0	0	2.95221	-2.8076	0.13723	0.99691	FALSE	0	2.85094	-2.5881	0.11244	0.99618	FALSE	35.1933	3.12626	3.4928	1.1361e-08	8.8301e-07	TRUE	35.9618	0	6.4254	4.3275e-10	3.7959e-08	TRUE	35.4521	3.36983	3.3951	1.755e-08	2.1204e-06	TRUE	3.2519	3.03949	0.097452	0.91776	0.9982	FALSE	2092	XP_001765116.1	1667	0	predicted protein [Physcomitrella patens subsp. patens]	XM_002308368.1	113	6.37897e-50	Populus trichocarpa predicted protein, mRNA	--	--	--	--
comp248484_c0	0	0	-0.72012	0.87053	0.99691	FALSE	0	0	-2.2985	0.43118	0.99618	FALSE	28.5545	0	6.8636	2.7643e-08	2.0202e-06	TRUE	29.1781	0	7.7088	6.8655e-08	4.361e-06	TRUE	28.7646	0	4.968	1.9892e-08	2.3887e-06	TRUE	0	0	1.8954	0.52409	0.9982	FALSE	661	XP_001756741.1	184	6.12462e-15	predicted protein [Physcomitrella patens subsp. patens]	--	--	--	--	--	--	--	--
comp228657_c0	0	0	-0.62701	0.87039	0.99691	FALSE	0	2.33259	-3.4685	0.11056	0.99339	FALSE	36.3474	0	6.8898	3.7702e-10	3.616e-08	TRUE	37.1412	0	7.6419	1.0328e-09	8.5889e-08	TRUE	36.6148	2.75713	3.7312	3.1328e-09	4.2112e-07	TRUE	2.66064	0	3.1584	0.14138	0.9982	FALSE	797	P19203.1	214	2.36393e-18	RecName: Full=Plasmin C; Flags: Precursor	--	--	--	--	--	--	--	--
comp235933_c0	1.96784	3.4153	-0.7954	0.49824	0.99691	FALSE	2.21266	4.72998	-1.0961	0.18479	0.99618	FALSE	81.6643	3.61665	4.497	8.8717e-21	2.0904e-18	TRUE	83.4477	1.95258	5.4174	1.2057e-21	2.8846e-19	TRUE	82.2651	5.59086	3.8791	2.4387e-19	8.327e-17	TRUE	5.39519	3.51627	0.61763	0.51335	0.9982	FALSE	1616	ABR18412.1	488	1.85622e-50	unknown [Picea sitchensis]	--	--	--	--	K14376	PAP	poly(A) polymerase	http://www.genome.jp/dbget-bin/www_bget?ko:K14376
comp222617_c0	0	1.50505	-1.3051	0.51179	0.99691	FALSE	0	3.11012	-2.1831	0.12418	0.99618	FALSE	33.2736	1.59378	4.3839	2.9234e-09	2.4657e-07	TRUE	34.0002	0	5.814	1.0002e-09	8.3444e-08	TRUE	33.5184	3.67618	3.1887	9.2385e-08	1.0021e-05	TRUE	3.54752	1.54954	1.195	0.36132	0.9982	FALSE	953	XP_001761356.1	561	4.95418e-65	predicted protein [Physcomitrella patens subsp. patens]	--	--	--	--	K14948	PTBP2, NPTB	olypyrimidine tract-binding protein 2	http://www.genome.jp/dbget-bin/www_bget?ko:K14948
comp253942_c0	0	0	-3.7645	0.43557	0.99691	FALSE	0	0	-3.2985	0.45889	0.99618	FALSE	23.1188	0	5.0996	4.0212e-07	2.4371e-05	TRUE	23.6236	0	8.9891	5.8792e-06	0.00026113	TRUE	23.2888	0	5.2483	3.8119e-07	3.7374e-05	TRUE	0	0	-0.14899	0.96063	0.9982	FALSE	2214	CBI32229.3	262	2.00673e-105	unnamed protein product [Vitis vinifera]	--	--	--	--	K03549	kup	KUP system potassium uptake protein	http://www.genome.jp/dbget-bin/www_bget?ko:K03549
comp254371_c0	0	1.38928	-1.89	0.41614	0.99691	FALSE	0	2.65656	-2.6561	0.12144	0.99618	FALSE	21.5135	1.47118	3.8702	3.8385e-06	0.00019254	TRUE	21.9833	0	5.8853	9.0489e-07	4.6954e-05	TRUE	21.6717	3.14007	2.7869	5.3746e-05	0.0033131	TRUE	3.03018	1.43035	1.083	0.43478	0.9982	FALSE	2603	XP_003590703.1	1587	0	Pre-mRNA-processing factor [Medicago truncatula]	--	--	--	--	K12816	CDC40, PRP17	pre-mRNA-processing factor 17	http://www.genome.jp/dbget-bin/www_bget?ko:K12816
comp266058_c3	11.1979	10.3617	0.11197	0.93682	0.99691	FALSE	12.5911	11.6655	0.11015	0.61795	0.99618	FALSE	67.907	10.9725	2.6297	2.5805e-12	3.2135e-10	TRUE	69.3899	11.1111	2.6427	4.2163e-12	4.7478e-10	TRUE	68.4065	13.7887	2.3106	8.0963e-11	1.3247e-08	TRUE	13.3062	10.668	0.3188	0.56496	0.9982	FALSE	2213	XP_001784863.1	2643	0	predicted protein [Physcomitrella patens subsp. patens]	XM_003521552.1	171	3.86848e-82	PREDICTED: Glycine max probable pre-mRNA-splicing factor ATP-dependent RNA helicase-like (LOC100807162), mRNA	K12820	DHX15, PRP43	pre-mRNA-splicing factor ATP-dependent RNA helicase DHX15/PRP43	http://www.genome.jp/dbget-bin/www_bget?ko:K12820
comp248213_c0	0	0	-0.54609	0.81382	0.99691	FALSE	0	3.11012	-2.4241	0.10694	0.97403	FALSE	17.3559	0	4.4449	1.7109e-05	0.00074045	TRUE	17.7349	0	5.116	1.1549e-05	0.0004807	TRUE	17.4835	3.67618	2.2497	0.0012132	0.049716	FALSE	3.54752	0	2.195	0.1619	0.9982	FALSE	960	XP_001773901.1	192	1.06414e-14	predicted protein [Physcomitrella patens subsp. patens]	--	--	--	--	K12863	CWC15	protein CWC15	http://www.genome.jp/dbget-bin/www_bget?ko:K12863
comp257218_c0	1.68672	3.53108	-1.0659	0.38745	0.99691	FALSE	1.89656	5.70189	-1.5881	0.075658	0.78413	FALSE	70.2857	3.73925	4.2324	1.1524e-17	2.1976e-15	TRUE	71.8206	1.67364	5.4233	7.4973e-19	1.5272e-16	TRUE	70.8027	6.73966	3.3931	1.7074e-15	4.3047e-13	TRUE	6.50379	3.63547	0.83914	0.35235	0.9982	FALSE	2501	XP_002989649.1	1189	2.03641e-147	hypothetical protein SELMODRAFT_130118 [Selaginella moellendorffii]	--	--	--	--	K14799	TSR1	pre-rRNA-processing protein TSR1	http://www.genome.jp/dbget-bin/www_bget?ko:K14799
comp246709_c0	0	1.56294	-3.06	0.26013	0.99691	FALSE	0	2.91703	-3.791	0.067536	0.72929	FALSE	29.9143	1.65508	4.1759	2.6324e-08	1.9335e-06	TRUE	30.5675	0	7.3609	2.1259e-08	1.4675e-06	TRUE	30.1343	3.44795	3.1276	5.0979e-07	4.8884e-05	TRUE	3.32728	1.60914	1.0481	0.42526	0.9982	FALSE	1442	XP_002967718.1	424	1.2571e-42	hypothetical protein SELMODRAFT_88306 [Selaginella moellendorffii]	--	--	--	--	--	--	--	--
comp260785_c0	1.73357	2.72067	-0.65021	0.60655	0.99691	FALSE	1.94924	5.18289	-1.4108	0.11163	0.99618	FALSE	39.1693	2.88106	3.7651	6.3925e-10	5.9509e-08	TRUE	40.0246	1.72013	4.5403	9.9773e-11	9.4421e-09	TRUE	39.4574	6.1262	2.6872	8.7083e-08	9.4986e-06	TRUE	5.9118	2.8011	1.0776	0.27722	0.9982	FALSE	1864	XP_002441105.1	1166	4.10059e-149	hypothetical protein SORBIDRAFT_09g020480 [Sorghum bicolor]	--	--	--	--	--	--	--	--
comp232072_c0	0	2.95221	-1.8076	0.24948	0.99691	FALSE	0	8.81201	-3.2161	0.0024554	0.064109	FALSE	34.6374	3.12626	3.4698	1.6041e-08	1.2129e-06	TRUE	35.3937	0	5.4024	4.8617e-10	4.2355e-08	TRUE	34.8922	10.4158	1.7441	9.325e-05	0.0054087	FALSE	10.0513	3.03949	1.7255	0.044122	0.8307	FALSE	816	BAK00269.1	499	2.90229e-59	predicted protein [Hordeum vulgare subsp. vulgare]	--	--	--	--	K15306	RANBP1	Ran-binding protein 1	http://www.genome.jp/dbget-bin/www_bget?ko:K15306
comp243468_c0	0	0	NA	NA	NA	NA	0	0	NA	NA	NA	NA	21.8358	0	5.6693	7.3834e-07	4.2743e-05	TRUE	22.3126	0	5.4798	7.6197e-07	3.9998e-05	TRUE	21.9964	0	4.844	9.9905e-07	8.9977e-05	TRUE	0	0	0.82502	0.75723	0.9982	FALSE	2307	BAJ96946.1	385	1.60873e-35	predicted protein [Hordeum vulgare subsp. vulgare]	--	--	--	--	--	--	--	--
comp235292_c0	0	1.09984	NA	NA	NA	NA	0	2.59177	NA	NA	NA	NA	63.0255	1.16468	5.7579	4.087e-17	7.4626e-15	TRUE	64.4018	0	7.009	1.859e-16	3.0835e-14	TRUE	63.4891	3.06348	4.3733	3.4796e-16	9.1855e-14	TRUE	2.95627	1.13236	1.3844	0.35133	0.9982	FALSE	655	P34726.1	647	1.63677e-82	RecName: Full=Ras-like protein 2; Flags: Precursor	--	--	--	--	K07974	RAS	Ras family, other	http://www.genome.jp/dbget-bin/www_bget?ko:K07974
comp269272_c0	86.6995	58.7554	0.5613	0.038934	0.78427	FALSE	97.486	59.6644	0.70832	0.18629	0.99618	FALSE	303.108	62.2193	2.2844	8.2195e-43	4.8988e-40	TRUE	309.727	86.0273	1.8481	2.8445e-32	1.1558e-29	TRUE	305.338	70.5237	2.1142	7.2618e-39	6.6702e-36	TRUE	68.0555	60.4924	0.16996	0.45256	0.9982	FALSE	3279	XP_003557975.1	3983	0	PREDICTED: receptor-like protein kinase FERONIA-like isoform 1 [Brachypodium distachyon]	XM_003557927.1	1794	0	PREDICTED: Brachypodium distachyon receptor-like protein kinase FERONIA-like, transcript variant 1 (LOC100828225), mRNA	--	--	--	--
comp262860_c0	0	1.33139	-1.8286	0.43584	0.99691	FALSE	0	2.98053	-2.8221	0.092856	0.8929	FALSE	31.6723	1.40988	4.4896	5.8809e-09	4.7544e-07	TRUE	32.364	0	6.4433	3.2334e-09	2.5032e-07	TRUE	31.9053	3.52301	3.1789	1.948e-07	1.9855e-05	TRUE	3.39971	1.37075	1.3104	0.33751	0.9982	FALSE	2689	XP_001777347.1	288	4.48653e-24	predicted protein [Physcomitrella patens subsp. patens]	--	--	--	--	--	--	--	--
comp198781_c0	1.07762	16.0988	-3.901	7.3286e-05	0.0052306	FALSE	1.21169	2.91574	-1.2668	0.2601	0.99618	FALSE	0	17.0479	-4.9283	3.201e-05	0.0012951	TRUE	0	1.06927	-0.90224	0.70866	0.99397	FALSE	0	3.44642	-2.6113	0.14308	0.99427	FALSE	3.3258	16.5748	-2.3172	0.0021681	0.085396	FALSE	756	BAK02284.1	417	8.44553e-46	predicted protein [Hordeum vulgare subsp. vulgare]	--	--	--	--	K14525	RPP25	ribonucleases P/MRP protein subunit RPP25	http://www.genome.jp/dbget-bin/www_bget?ko:K14525
comp231905_c0	1.26504	1.21562	0.057491	0.99773	0.99898	FALSE	1.42242	5.18354	-1.8656	0.065844	0.71881	FALSE	54.9703	1.28728	5.4163	4.2348e-15	6.7057e-13	TRUE	56.1707	1.25523	5.4838	4.2952e-15	6.3617e-13	TRUE	55.3746	6.12697	3.176	7.2066e-12	1.3132e-09	TRUE	5.91254	1.25155	2.2401	0.067532	0.9982	FALSE	823	P81477.1	579	1.25208e-71	RecName: Full=Ribonuclease Phyb; Short=RNase Phyb	--	--	--	--	K01166	E3.1.27.1	ribonuclease T2	http://www.genome.jp/dbget-bin/www_bget?ko:K01166
comp254508_c0	2.15525	3.93628	-0.86898	0.43573	0.99691	FALSE	2.42339	10.6262	-2.1325	0.0049411	0.11084	FALSE	73.7715	4.16834	4.1455	2.737e-18	5.478e-16	TRUE	75.3824	2.13854	5.1395	1.473e-19	3.1077e-17	TRUE	74.3141	12.5603	2.5648	7.478e-13	1.4925e-10	TRUE	12.1207	4.05265	1.5805	0.037655	0.74385	FALSE	2414	XP_002991459.1	602	5.42616e-69	hypothetical protein SELMODRAFT_161673 [Selaginella moellendorffii]	--	--	--	--	--	--	--	--
comp180943_c0	3.46714	1.7366	0.99748	0.4729	0.99691	FALSE	3.89849	4.66518	-0.25902	0.50202	0.99618	FALSE	307.976	1.83897	7.3878	8.9321e-72	1.2226e-68	TRUE	314.702	3.44025	6.5153	7.2797e-76	1.1181e-72	TRUE	310.242	5.51427	5.8141	4.0465e-77	9.6299e-74	TRUE	5.32129	1.78794	1.5735	0.1698	0.9982	FALSE	1022	ABD28580.2	176	1.15466e-12	Zinc finger, RING-type [Medicago truncatula]	--	--	--	--	--	--	--	--
comp269511_c0	52.3364	22.4345	1.2221	0.00087841	0.043686	FALSE	58.8477	48.2147	0.28751	0.68321	0.99618	FALSE	68.9468	23.7571	1.5371	3.1468e-07	1.9436e-05	TRUE	70.4524	51.9306	0.44006	0.067097	0.6349	FALSE	69.454	56.99	0.28535	0.1538	0.99427	FALSE	54.9955	23.0977	1.2516	0.00019549	0.011013	FALSE	2762	--	--	--	--	--	--	--	--	--	--	--	--
comp241681_c0	52.0127	101.767	-0.96833	1.625e-05	0.0013721	FALSE	58.4837	56.5193	0.049289	0.18898	0.99618	FALSE	53.8345	107.766	-1.0013	0.00012019	0.0041883	TRUE	55.0101	51.6094	0.092062	0.63594	0.99397	FALSE	54.2305	66.8061	-0.30088	0.40391	0.99427	FALSE	64.4681	104.775	-0.70064	0.0025407	0.097283	FALSE	1202	BAK06564.1	918	6.42382e-120	predicted protein [Hordeum vulgare subsp. vulgare]	AK332424.1	1004	0	Triticum aestivum cDNA, clone: WT003_P04, cultivar: Chinese Spring	--	--	--	--
comp165878_c1	0	0	NA	NA	NA	NA	0	0	NA	NA	NA	NA	55.8197	0	8.8307	1.4009e-12	1.7928e-10	TRUE	57.0386	0	6.8339	6.897e-15	1.0003e-12	TRUE	56.2303	0	8.52	5.0598e-13	1.0268e-10	TRUE	0	0	0.31045	0.95275	0.9982	FALSE	6757	--	--	--	--	--	--	--	--	--	--	--	--
comp263678_c0	1.17133	3.35742	-1.5192	0.27484	0.99691	FALSE	1.31706	4.60039	-1.8044	0.088355	0.86582	FALSE	43.3517	3.55535	3.608	1.454e-10	1.4614e-08	TRUE	44.2984	1.16225	5.2523	3.6813e-12	4.1791e-10	TRUE	43.6706	5.43768	3.0056	2.8372e-09	3.8384e-07	TRUE	5.24738	3.45667	0.60221	0.52821	0.9982	FALSE	3223	DAA59938.1	366	7.94516e-33	TPA: hypothetical protein ZEAMMB73_957052, partial [Zea mays]	--	--	--	--	--	--	--	--
comp235014_c0	0	5.73076	-6.9344	0.013549	0.37553	FALSE	0	11.985	-7.8297	0.00030221	0.01109	FALSE	61.521	6.06862	3.3416	1.1463e-13	1.61e-11	TRUE	62.8645	0	10.401	2.2075e-11	2.2558e-09	TRUE	61.9736	14.1663	2.1292	3.6558e-09	4.858e-07	TRUE	13.6705	5.90019	1.2122	0.069988	0.9982	FALSE	746		127	1.95594e-06	Ca binding protein,sarcoplasmic	--	--	--	--	--	--	--	--
comp231307_c0	0	0	-1.4426	0.64655	0.99691	FALSE	0	0	-1.436	0.55147	0.99618	FALSE	15.645	0	4.5362	4.1531e-05	0.0016364	TRUE	15.9866	0	6.1038	2.8988e-05	0.0010948	TRUE	15.7601	0	4.2255	5.5689e-05	0.0034222	TRUE	0	0	0.31045	0.88948	0.9982	FALSE	2141	XP_002534846.1	680	4.47454e-77	two-component sensor protein histidine protein kinase, putative [Ricinus communis]	--	--	--	--	K11527	K11527	two-component system, unclassified family, sensor histidine kinase and response regulator	http://www.genome.jp/dbget-bin/www_bget?ko:K11527
comp198730_c0	0	5.61499	-4.5831	0.014734	0.39834	FALSE	0	9.84872	-5.2245	0.00043778	0.015256	FALSE	370.511	5.94602	5.9615	3.1321e-92	5.9515e-89	TRUE	378.602	0	10.67	3.6161e-58	3.5832e-55	TRUE	373.237	11.6412	5.0028	4.6955e-91	1.5051e-87	TRUE	11.2338	5.78099	0.95846	0.17278	0.9982	FALSE	1586	--	--	--	--	--	--	--	--	--	--	--	--
comp229698_c0	0	5.78865	-3.5332	0.021499	0.5235	FALSE	0	6.60901	-3.7244	0.0061555	0.13145	FALSE	193.045	6.12992	4.9769	2.5431e-48	1.9467e-45	TRUE	197.26	0	8.624	7.5667e-41	4.1805e-38	TRUE	194.465	7.81188	4.6377	2.7639e-47	3.473e-44	TRUE	7.53849	5.95978	0.33902	0.64745	0.9982	FALSE	1948	C5IGN8.1	1251	9.47441e-163	RecName: Full=Serine/arginine-rich protein PSR; Flags: Precursor	--	--	--	--	--	--	--	--
comp228016_c0	0	1.79448	-1.4519	0.43932	0.99691	FALSE	0	2.52697	-1.7766	0.21017	0.99618	FALSE	34.0735	1.90027	4.1644	2.9498e-09	2.484e-07	TRUE	34.8175	0	5.7413	6.2892e-10	5.4026e-08	TRUE	34.3241	2.9869	3.5225	1.8891e-08	2.2754e-06	TRUE	2.88236	1.84753	0.64165	0.62155	0.9982	FALSE	1056	BAC42657.1	472	7.17104e-54	unknown protein [Arabidopsis thaliana]	--	--	--	--	K11290	SET, TAF1, I2PP2A	template-activating factor I	http://www.genome.jp/dbget-bin/www_bget?ko:K11290
comp245300_c0	0	1.96814	-1.2226	0.47452	0.99691	FALSE	0	7.2576	-2.9361	0.0077675	0.15814	FALSE	25.3287	2.08417	3.6032	9.7096e-07	5.5007e-05	TRUE	25.8819	0	4.9509	1.3087e-07	7.9578e-06	TRUE	25.5151	8.57852	1.5725	0.0018161	0.069917	FALSE	8.27829	2.02633	2.0305	0.041824	0.79877	FALSE	1001	XP_002263359.1	274	2.98508e-25	PREDICTED: small nuclear ribonucleoprotein-associated protein B&apos; [Vitis vinifera]	--	--	--	--	K11086	SNRPB, SMB	small nuclear ribonucleoprotein B and B'	http://www.genome.jp/dbget-bin/www_bget?ko:K11086
comp258615_c0	117.951	149.82	-0.34504	0.02119	0.51805	FALSE	132.626	74.1097	0.83963	0.031493	0.44184	FALSE	77.4044	158.652	-1.0354	1.4746e-06	8.0707e-05	TRUE	79.0947	117.037	-0.56531	0.011585	0.17787	FALSE	77.9737	87.598	-0.16791	0.69992	0.99427	FALSE	84.5323	154.249	-0.86768	9.2973e-06	0.0007361	FALSE	2542	AAK76738.2	2690	0	Na+/H+ antiporter [Triticum aestivum]	AY040246.2	1935	0	Triticum aestivum Na+/H+ antiporter (NHX2) mRNA, complete cds	--	--	--	--
comp208875_c0	0	0	-0.16758	0.93351	0.99691	FALSE	0	1.68465	-1.5396	0.34211	0.99618	FALSE	14.0773	0	4.5214	0.00010209	0.0036377	TRUE	14.3847	0	4.814	8.912e-05	0.0029772	TRUE	14.1809	1.99126	2.8322	0.00099268	0.041857	FALSE	1.92158	0	1.689	0.38584	0.9982	FALSE	1556	AAL32642.1	618	3.56801e-70	putative Na+-dependent inorganic phosphate cotransporter [Arabidopsis thaliana]	--	--	--	--	--	--	--	--
comp247112_c0	2.53007	2.77855	-0.13515	0.87451	0.99691	FALSE	2.84484	4.21162	-0.56603	0.37556	0.99618	FALSE	36.6474	2.94236	3.6387	3.4034e-09	2.8438e-07	TRUE	37.4477	2.51046	3.8989	1.8316e-09	1.4754e-07	TRUE	36.917	4.97816	2.8906	8.119e-08	8.8867e-06	TRUE	4.80394	2.8607	0.74785	0.4679	0.9982	FALSE	1680	BAJ98653.1	2235	0	predicted protein [Hordeum vulgare subsp. vulgare]	--	--	--	--	--	--	--	--
comp254988_c0	1.87413	3.70474	-0.98315	0.4053	0.99691	FALSE	2.10729	4.72998	-1.1664	0.17016	0.99618	FALSE	53.9896	3.92315	3.7826	3.679e-13	4.9559e-11	TRUE	55.1686	1.8596	4.8908	1.4465e-14	2.0458e-12	TRUE	54.3868	5.59086	3.2821	5.7551e-12	1.061e-09	TRUE	5.39519	3.81426	0.50027	0.58606	0.9982	FALSE	3512	XP_003593224.1	4312	0	Splicing factor 3B subunit [Medicago truncatula]	AK357387.1	647	0	Hordeum vulgare subsp. vulgare mRNA for predicted protein, complete cds, clone: NIASHv1052D05	K12828	SF3B1, SAP155	splicing factor 3B subunit 1	http://www.genome.jp/dbget-bin/www_bget?ko:K12828
comp257957_c0	0	1.21562	-0.6974	0.71583	0.99691	FALSE	0	2.46218	-1.5465	0.24964	0.99618	FALSE	21.036	1.28728	4.0305	3.7915e-06	0.00019047	TRUE	21.4953	0	4.8529	1.619e-06	8.092e-05	TRUE	21.1907	2.91031	2.8642	5.1955e-05	0.0032217	TRUE	2.80846	1.25155	1.1661	0.42551	0.9982	FALSE	1861	XP_003543065.1	955	7.56757e-118	PREDICTED: splicing factor 3B subunit 2-like [Glycine max]	--	--	--	--	K12829	SF3B2, SAP145, CUS1	splicing factor 3B subunit 2	http://www.genome.jp/dbget-bin/www_bget?ko:K12829
comp262878_c0	1.82728	2.1418	-0.22913	0.84054	0.99691	FALSE	2.05461	5.6371	-1.4561	0.091547	0.884	FALSE	32.2338	2.26807	3.829	1.735e-08	1.307e-06	TRUE	32.9377	1.81311	4.1832	8.6748e-09	6.3417e-07	TRUE	32.4709	6.66308	2.2849	8.6259e-06	0.00064795	TRUE	6.42989	2.20512	1.5439	0.13655	0.9982	FALSE	3783	XP_001775840.1	3727	0	predicted protein [Physcomitrella patens subsp. patens]	--	--	--	--	K12830	SF3B3, SAP130, RSE1	splicing factor 3B subunit 3	http://www.genome.jp/dbget-bin/www_bget?ko:K12830
comp245681_c0	0	0	-0.19816	0.91464	0.99691	FALSE	0	0	-0.39808	0.71725	0.99618	FALSE	16.0769	0	4.3345	3.8603e-05	0.0015304	TRUE	16.428	0	4.6577	3.1279e-05	0.0011709	TRUE	16.1952	1.14881	3.8174	7.2025e-05	0.0042998	TRUE	1.1086	0	0.5169	0.79951	0.9982	FALSE	1307	CBI17545.3	881	7.91078e-114	unnamed protein product [Vitis vinifera]	--	--	--	--	K12831	SF3B4, SAP49	splicing factor 3B subunit 4	http://www.genome.jp/dbget-bin/www_bget?ko:K12831
comp264954_c0	115.411	138.291	-0.26093	0.074553	0.99691	FALSE	129.769	77.9578	0.73518	0.098848	0.92974	FALSE	73.186	146.444	-1.0007	7.4439e-06	0.00035042	TRUE	74.7842	114.516	-0.61474	0.0067486	0.11613	FALSE	73.7243	92.1465	-0.32179	0.28471	0.99427	FALSE	88.9216	142.379	-0.67913	0.00062616	0.029971	FALSE	2914	BAK01032.1	3339	0	predicted protein [Hordeum vulgare subsp. vulgare]	AK335233.1	2164	0	Triticum aestivum cDNA, clone: WT012_G08, cultivar: Chinese Spring	--	--	--	--
comp182949_c0	303.925	567.288	-0.90037	6.4751e-22	3.144e-19	FALSE	341.737	474.488	-0.47349	5.4017e-18	1.3168e-15	FALSE	272.908	600.732	-1.1383	1.611e-24	4.6714e-22	TRUE	278.867	301.569	-0.11291	0.54412	0.99397	FALSE	274.915	560.847	-1.0286	3.4796e-20	1.274e-17	TRUE	541.219	584.059	-0.1099	0.30335	0.9982	FALSE	676	ABA98006.2	206	3.94543e-18	expressed protein [Oryza sativa Japonica Group]	AK370803.1	65	9.61043e-24	Hordeum vulgare subsp. vulgare mRNA for predicted protein, complete cds, clone: NIASHv2117B14	--	--	--	--
comp263523_c0	71.2066	51.1138	0.4783	0.11356	0.99691	FALSE	80.0655	19.6326	2.0279	4.5322e-07	3.2222e-05	TRUE	9.9189	54.1271	-2.4481	3.1022e-08	2.2519e-06	TRUE	10.1355	70.6545	-2.8014	2.5389e-12	2.9167e-10	TRUE	9.99186	23.2059	-1.2157	0.030024	0.63495	FALSE	22.3937	52.6249	-1.2326	0.0005041	0.024927	FALSE	1285	BAA02948.1	1315	5.38821e-179	tritin [Triticum aestivum]	D13795.1	1270	0	Triticum aestivum trig7 gene for tritin, complete cds	--	--	--	--
comp246155_c0	0	0	-0.17955	0.92681	0.99691	FALSE	0	0	-0.62047	0.65602	0.99618	FALSE	16.1569	0	4.5826	3.0023e-05	0.001223	TRUE	16.5097	0	4.8872	2.5819e-05	0.00098747	TRUE	16.2758	1.14881	3.8245	6.8418e-05	0.0041079	TRUE	1.1086	0	0.7579	0.72435	0.9982	FALSE	1451	AFW63576.1	883	2.3903e-110	hypothetical protein ZEAMMB73_375304 [Zea mays]	--	--	--	--	--	--	--	--
comp257372_c0	1.4993	0	0.99448	0.63783	0.99691	FALSE	1.68583	1.55506	0.11649	0.85847	0.99618	FALSE	25.995	0	5.0277	8.0437e-08	5.4794e-06	TRUE	26.5627	1.48768	4.1583	2.4736e-07	1.4391e-05	TRUE	26.1862	1.83809	3.8325	4.3293e-07	4.2002e-05	TRUE	1.77376	0	1.195	0.51861	0.9982	FALSE	1968	XP_003518575.1	377	6.20679e-37	PREDICTED: TBC1 domain family member 2A-like [Glycine max]	--	--	--	--	--	--	--	--
comp137458_c0	313.652	429.603	-0.45384	1.2219e-06	0.00013224	FALSE	352.674	222.163	0.66672	0.02857	0.41234	FALSE	219.006	454.93	-1.0547	1.0891e-16	1.9437e-14	TRUE	223.789	311.22	-0.4758	0.0005231	0.013876	FALSE	220.617	262.598	-0.25131	0.19629	0.99427	FALSE	253.408	442.304	-0.80358	2.2803e-12	5.0639e-10	FALSE	4459	EAY99866.1	3137	0	hypothetical protein OsI_21860 [Oryza sativa Indica Group]	XM_003560980.1	325	1.93552e-167	PREDICTED: Brachypodium distachyon uncharacterized LOC100838247 (LOC100838247), mRNA	--	--	--	--
comp243367_c0	0	2.1418	-1.8141	0.32551	0.99691	FALSE	0	4.4708	-2.7066	0.04291	0.54501	FALSE	30.7165	2.26807	3.7595	4.4884e-08	3.1795e-06	TRUE	31.3873	0	5.6986	4.3461e-09	3.31e-07	TRUE	30.9425	5.28451	2.5497	3.9779e-06	0.00032257	TRUE	5.09957	2.20512	1.2095	0.26926	0.9982	FALSE	1272	XP_003561774.1	286	8.11842e-27	PREDICTED: THO complex subunit 4-like, partial [Brachypodium distachyon]	--	--	--	--	K12881	THOC4, ALY	THO complex subunit 4	http://www.genome.jp/dbget-bin/www_bget?ko:K12881
comp263104_c0	3.79511	15.7428	-2.0525	0.0039438	0.14771	FALSE	4.26727	9.97831	-1.2255	0.040729	0.52639	FALSE	0	16.6709	-5.7034	3.0052e-05	0.0012232	TRUE	0	3.76568	-3.5259	0.071917	0.66646	FALSE	0	11.7944	-5.1936	0.00046645	0.022114	FALSE	11.3816	16.2082	-0.51002	0.3774	0.9982	FALSE	2526	XP_003523402.1	690	4.60016e-74	PREDICTED: putative transcription elongation factor SPT5 homolog 1-like [Glycine max]	--	--	--	--	--	--	--	--
comp253660_c0	0	2.02603	-1.9749	0.31265	0.99691	FALSE	0	7.96969	-3.7816	0.0025293	0.065604	FALSE	33.6719	2.14547	3.9722	5.7329e-09	4.6436e-07	TRUE	34.4072	0	6.0721	8.456e-10	7.1361e-08	TRUE	33.9196	9.42021	1.8483	6.3435e-05	0.0038381	TRUE	9.09053	2.08592	2.1237	0.02824	0.61072	FALSE	2204	A6YB01.1	2921	0	RecName: Full=Transketolase; Short=TK	--	--	--	--	K00615	E2.2.1.1, tktA, tktB	transketolase	http://www.genome.jp/dbget-bin/www_bget?ko:K00615
comp267527_c2	120.085	147.321	-0.29491	0.043194	0.84134	FALSE	135.025	102.31	0.40028	0.99673	0.99801	FALSE	57.509	156.006	-1.4397	1.7618e-10	1.7522e-08	TRUE	58.7648	119.154	-1.0198	1.122e-05	0.00046815	TRUE	57.932	120.931	-1.0618	1.098e-05	0.00080702	TRUE	116.699	151.677	-0.37821	0.043639	0.82427	FALSE	759	CAM58981.1	1009	4.96731e-133	beta tubulin 3 [Hordeum vulgare subsp. vulgare]	AM502851.1	527	0	Hordeum vulgare subsp. vulgare mRNA for beta tubulin 3 (tub3 gene)	K07375	TUBB	tubulin beta	http://www.genome.jp/dbget-bin/www_bget?ko:K07375
comp247248_c0	0	0	0.88757	0.76404	0.99691	FALSE	0	1.55506	-0.88351	0.49846	0.99618	FALSE	14.6372	0	5.0922	5.531e-05	0.0021109	TRUE	14.9568	0	4.3297	9.1582e-05	0.0030453	TRUE	14.7449	1.83809	3.0039	0.00055833	0.02574	FALSE	1.77376	0	2.0881	0.3376	0.9982	FALSE	1981	XP_001773432.1	1031	1.84155e-125	predicted protein [Physcomitrella patens subsp. patens]	--	--	--	--	K13103	TFIP11	tuftelin-interacting protein 11	http://www.genome.jp/dbget-bin/www_bget?ko:K13103
comp234853_c0	0	0	-1.1124	0.66891	0.99691	FALSE	0	1.36068	-1.6909	0.36996	0.99618	FALSE	17.8358	0	4.3773	1.3961e-05	0.00061695	TRUE	18.2253	0	5.6148	7.7314e-06	0.00033413	TRUE	17.967	1.60833	3.4817	5.1241e-05	0.0031799	TRUE	1.55204	0	0.89541	0.6317	0.9982	FALSE	853	ABK22144.1	629	3.78417e-78	unknown [Picea sitchensis]	--	--	--	--	K11094	SNRPB2	U2 small nuclear ribonucleoprotein B''	http://www.genome.jp/dbget-bin/www_bget?ko:K11094
comp231120_c1	0	1.21562	-1.89	0.44689	0.99691	FALSE	0	2.52697	-2.7766	0.12414	0.99618	FALSE	23.7554	1.28728	4.2059	6.7863e-07	3.9627e-05	TRUE	24.2742	0	6.2209	2.6746e-07	1.5455e-05	TRUE	23.9302	2.9869	3.0021	1.1061e-05	0.00081223	TRUE	2.88236	1.25155	1.2035	0.40801	0.9982	FALSE	1231	XP_002983840.1	393	1.22449e-39	hypothetical protein SELMODRAFT_423082 [Selaginella moellendorffii]	--	--	--	--	K14559	MPP10	U3 small nucleolar RNA-associated protein MPP10	http://www.genome.jp/dbget-bin/www_bget?ko:K14559
comp265499_c0	1.4056	3.58896	-1.3524	0.29854	0.99691	FALSE	1.58047	4.79477	-1.6011	0.10184	0.94538	FALSE	81.1844	3.80055	4.4169	1.5882e-20	3.6593e-18	TRUE	82.9573	1.3947	5.8943	1.4253e-21	3.3889e-19	TRUE	81.7816	5.66744	3.851	3.724e-19	1.2606e-16	TRUE	5.4691	3.69507	0.5657	0.54181	0.9982	FALSE	6553	XP_001757495.1	6811	0	predicted protein [Physcomitrella patens subsp. patens]	--	--	--	--	K12854	SNRNP200, BRR2	pre-mRNA-splicing helicase BRR2	http://www.genome.jp/dbget-bin/www_bget?ko:K12854
comp230820_c0	0	0	-0.13515	0.92735	0.99691	FALSE	0	2.85094	-1.5881	0.20906	0.99618	FALSE	21.8358	0	4.4766	1.3672e-06	7.5343e-05	TRUE	22.3126	0	4.7368	1.1314e-06	5.7807e-05	TRUE	21.9964	3.36983	2.7065	6.0649e-05	0.0036908	TRUE	3.2519	0	1.7699	0.244	0.9982	FALSE	1152	XP_002326058.1	1117	9.53426e-149	predicted protein [Populus trichocarpa]	--	--	--	--	K12857	SNRNP40, PRP8BP	Prp8 binding protein	http://www.genome.jp/dbget-bin/www_bget?ko:K12857
comp99613_c0	0	0	0.525	0.85783	0.99691	FALSE	0	1.68465	-0.99899	0.45164	0.99618	FALSE	15.597	0	4.8213	3.5553e-05	0.0014214	TRUE	15.9376	0	4.4213	4.9532e-05	0.0017602	TRUE	15.7117	1.99126	2.9801	0.0003859	0.018811	FALSE	1.92158	0	1.841	0.35772	0.9982	FALSE	634	BAK02745.1	462	2.29387e-55	predicted protein [Hordeum vulgare subsp. vulgare]	--	--	--	--	K10704	UBE2V	ubiquitin-conjugating enzyme E2 variant	http://www.genome.jp/dbget-bin/www_bget?ko:K10704
comp243028_c0	0	0	0.61246	0.82876	0.99691	FALSE	0	0	0.46699	0.97739	0.99618	FALSE	32.8737	0	5.8969	1.2778e-09	1.1453e-07	TRUE	33.5916	0	5.4095	1.3325e-09	1.0956e-07	TRUE	33.1155	0	5.4343	1.2952e-09	1.8262e-07	TRUE	0	0	0.46245	0.85075	0.9982	FALSE	1759	XP_002963279.1	444	1.24527e-46	hypothetical protein SELMODRAFT_79490 [Selaginella moellendorffii]	--	--	--	--	K01090	E3.1.3.16	protein phosphatase	http://www.genome.jp/dbget-bin/www_bget?ko:K01090
comp266468_c0	54.7039	100.954	-0.88398	6.3195e-05	0.0045776	FALSE	61.5097	81.9588	-0.41408	0.00071748	0.023246	FALSE	52.7187	106.906	-1.02	9.731e-05	0.003488	TRUE	53.8699	54.2798	-0.010935	0.91586	0.99397	FALSE	53.1065	96.8758	-0.86725	0.0011036	0.045737	FALSE	93.4854	103.939	-0.15292	0.52202	0.9982	FALSE	3787	BAJ89108.1	4826	0	predicted protein [Hordeum vulgare subsp. vulgare]	AK357894.1	2807	0	Hordeum vulgare subsp. vulgare mRNA for predicted protein, complete cds, clone: NIASHv1064E15	--	--	--	--
comp255922_c0	0	2.66278	-1.4363	0.34986	0.99691	FALSE	1.10633	5.24833	-2.2461	0.042998	0.5458	FALSE	32.6337	2.81976	3.5327	3.3851e-08	2.4495e-06	TRUE	33.3464	0	5.0941	1.8397e-09	1.481e-07	TRUE	32.8738	6.20355	2.4058	4.0717e-06	0.00032983	TRUE	5.98645	2.7415	1.1267	0.25737	0.9982	FALSE	1544	ADE76270.1	1218	2.70317e-159	unknown [Picea sitchensis]	--	--	--	--	K10599	PRPF19, PRP19	pre-mRNA-processing factor 19	http://www.genome.jp/dbget-bin/www_bget?ko:K10599
comp242692_c0	1.03077	0	0.98443	0.69892	0.99691	FALSE	1.15901	1.1015	0.073422	0.86382	0.99618	FALSE	31.7539	0	5.8469	2.4071e-09	2.0614e-07	TRUE	32.4473	1.02278	4.9875	3.3203e-09	2.5666e-07	TRUE	31.9875	1.30198	4.6187	4.8168e-09	6.2734e-07	TRUE	1.25641	0	1.228	0.57902	0.9982	FALSE	2802	BAJ34146.1	302	1.41395e-25	unnamed protein product [Thellungiella halophila]	--	--	--	--	--	--	--	--
comp262714_c0	1.12448	1.15773	-0.042045	0.95626	0.99691	FALSE	1.26438	1.94383	-0.62047	0.52875	0.99618	FALSE	45.5913	1.22598	5.2167	9.9682e-13	1.2973e-10	TRUE	46.5868	1.11576	5.3838	9.4243e-13	1.1416e-10	TRUE	45.9266	2.29761	4.3211	4.6021e-12	8.6053e-10	TRUE	2.2172	1.19196	0.89541	0.5667	0.9982	FALSE	5532	XP_002535009.1	1041	1.53692e-115	two-component sensor histidine kinase bacteria, putative [Ricinus communis]	--	--	--	--	K02489	pleC1	two-component system, cell cycle sensor kinase and response regulator	http://www.genome.jp/dbget-bin/www_bget?ko:K02489
comp245175_c0	2.99861	4.57303	-0.60886	0.52642	0.99691	FALSE	3.37167	5.5723	-0.72481	0.24834	0.99618	FALSE	30.3198	4.84263	2.6464	2.7106e-06	0.00014023	TRUE	30.9819	2.97536	3.3803	2.0467e-07	1.2042e-05	TRUE	30.5428	6.58649	2.2133	2.2697e-05	0.0015407	TRUE	6.35598	4.70823	0.43293	0.60251	0.9982	FALSE	4162	XP_001755854.1	419	6.81808e-40	predicted protein [Physcomitrella patens subsp. patens]	XM_003638013.1	37	2.2643e-07	Medicago truncatula Cell division cycle protein-like protein (MTR_117s0028) mRNA, complete cds	K14571	RIX7, NVL	ribosome biogenesis ATPase	http://www.genome.jp/dbget-bin/www_bget?ko:K14571
comp223705_c0	0	0	0.91731	0.83784	0.99691	FALSE	0	0	-0.49119	0.77139	0.99618	FALSE	13.2775	0	6.1739	0.00011972	0.0041735	TRUE	13.5674	0	5.3817	0.00011701	0.0037787	TRUE	13.3751	0	4.4482	0.00017191	0.0092723	FALSE	0	0	1.7255	0.6254	0.9982	FALSE	851	XP_001755356.1	439	2.03711e-49	predicted protein [Physcomitrella patens subsp. patens]	--	--	--	--	--	--	--	--
comp266638_c0	0	1.15773	-0.45708	0.80006	0.99691	FALSE	0	6.34659	-2.7426	0.01531	0.26508	FALSE	48.6307	1.22598	5.3099	1.6585e-13	2.3013e-11	TRUE	49.6926	0	5.892	1.5381e-13	2.0004e-11	TRUE	48.9884	7.5017	2.7071	2.1578e-09	2.9601e-07	TRUE	7.23917	1.19196	2.6025	0.027513	0.60006	FALSE	2183	BAK02364.1	1932	0	predicted protein [Hordeum vulgare subsp. vulgare]	--	--	--	--	--	--	--	--
comp252251_c0	0	1.38928	-0.89004	0.63707	0.99691	FALSE	0	2.98053	-1.8221	0.16806	0.99618	FALSE	23.174	1.47118	3.9775	1.3402e-06	7.4005e-05	TRUE	23.68	0	4.9925	4.3343e-07	2.3922e-05	TRUE	23.3444	3.52301	2.7282	3.3563e-05	0.0021757	TRUE	3.39971	1.43035	1.249	0.35514	0.9982	FALSE	1209	--	--	--	--	--	--	--	--	--	--	--	--
comp244553_c0	0	1.04196	-1.89	0.48131	0.99691	FALSE	0	2.203	-2.801	0.1497	0.99618	FALSE	22.7884	1.10338	4.3683	9.1764e-07	5.2169e-05	TRUE	23.2861	0	6.3834	4.9959e-07	2.7288e-05	TRUE	22.9561	2.60396	3.1401	1.1268e-05	0.00082508	TRUE	2.51283	1.07276	1.228	0.43267	0.9982	FALSE	1334	BAK03175.1	344	3.32527e-33	predicted protein [Hordeum vulgare subsp. vulgare]	--	--	--	--	--	--	--	--
comp251513_c0	0	0	-0.30508	0.91973	0.99691	FALSE	0	0	-0.71358	0.7269	0.99618	FALSE	22.0894	0	5.9083	6.5091e-07	3.8119e-05	TRUE	22.5717	0	6.3384	7.3239e-07	3.859e-05	TRUE	22.2519	0	5.1826	7.0959e-07	6.6106e-05	TRUE	0	0	0.72548	0.80396	0.9982	FALSE	1455	XP_002467191.1	147	1.93498e-08	hypothetical protein SORBIDRAFT_01g021200 [Sorghum bicolor]	--	--	--	--	--	--	--	--
comp254656_c0	1.07762	2.66278	-1.3051	0.38286	0.99691	FALSE	1.21169	3.11012	-1.3599	0.2269	0.99618	FALSE	48.8706	2.81976	4.1153	1.3869e-12	1.7792e-10	TRUE	49.9378	1.06927	5.5454	1.352e-13	1.7703e-11	TRUE	49.2301	3.67618	3.7433	6.1099e-12	1.1237e-09	TRUE	3.54752	2.7415	0.37185	0.7336	0.9982	FALSE	4827	BAK00769.1	632	4.4138e-64	predicted protein [Hordeum vulgare subsp. vulgare]	--	--	--	--	--	--	--	--
comp266096_c0	0	12.9087	-6.106	0.00016249	0.010431	FALSE	0	14.6435	-6.1187	2.0835e-05	0.0010485	TRUE	44.7002	13.6697	1.7093	1.0022e-05	0.0004566	TRUE	45.6764	0	7.9403	2.4231e-11	2.4631e-09	TRUE	45.029	17.3087	1.3794	0.00015444	0.0084613	FALSE	16.7029	13.2903	0.32973	0.50655	0.9982	FALSE	3279	BAK00769.1	285	4.08981e-23	predicted protein [Hordeum vulgare subsp. vulgare]	--	--	--	--	--	--	--	--
comp240236_c0	0	0	-0.22262	0.8938	0.99691	FALSE	0	1.23109	-0.37655	0.69058	0.99618	FALSE	18.1565	1.04209	4.1229	1.5548e-05	0.00067983	TRUE	18.553	0	4.4706	1.1395e-05	0.00047495	TRUE	18.2901	1.45515	3.6518	3.2265e-05	0.0021046	TRUE	1.40423	1.01316	0.47091	0.79216	0.9982	FALSE	2796	XP_002983597.1	1423	5.11442e-179	hypothetical protein SELMODRAFT_155930 [Selaginella moellendorffii]	--	--	--	--	K14556	DIP2, UTP12, WDR3	U3 small nucleolar RNA-associated protein 12	http://www.genome.jp/dbget-bin/www_bget?ko:K14556
comp311947_c0	0	13.5454	-8.1754	0.00031296	0.018381	FALSE	0	0	-4.2054	0.28051	0.99618	FALSE	0	14.344	-4.8424	0.00014299	0.0048874	TRUE	0	0	NA	NA	NA	NA	0	1.14881	NA	NA	NA	NA	1.1086	13.9459	-3.653	0.00041615	0.021199	FALSE	745	XP_002892689.1	230	1.76624e-20	hypothetical protein ARALYDRAFT_471394 [Arabidopsis lyrata subsp. lyrata]	--	--	--	--	--	--	--	--
comp200967_c0	0	0	-0.098628	0.94623	0.99691	FALSE	0	1.61985	-1.0355	0.45172	0.99618	FALSE	22.4757	0	4.8178	6.9478e-07	4.0438e-05	TRUE	22.9665	0	5.0415	6.2639e-07	3.3581e-05	TRUE	22.641	1.91468	3.5638	4.5335e-06	0.0003622	TRUE	1.84767	0	1.2539	0.49418	0.9982	FALSE	1120	AEZ00895.1	1031	2.02534e-136	putative zinc finger CCCH-type family protein, partial [Elaeis guineensis]	BT114656.1	60	9.76502e-21	Picea glauca clone GQ03518_M21 mRNA sequence	K12872	RBM22, SLT11	pre-mRNA-splicing factor RBM22/SLT11	http://www.genome.jp/dbget-bin/www_bget?ko:K12872
comp249943_c0	0	0	-0.475	0.86091	0.99691	FALSE	0	1.29588	-1.6205	0.39207	0.99618	FALSE	15.677	0	4.8286	3.3815e-05	0.0013579	TRUE	16.0193	0	5.4287	2.8141e-05	0.0010657	TRUE	15.7923	1.53174	3.366	0.00017826	0.0095534	FALSE	1.47813	0	1.4624	0.49255	0.9982	FALSE	1530	BAK02748.1	1209	1.24807e-158	predicted protein [Hordeum vulgare subsp. vulgare]	--	--	--	--	K06874	K06874	zinc finger protein	http://www.genome.jp/dbget-bin/www_bget?ko:K06874
[truncated: 14 more columns]
